# Supplementary material for: RNA-Seq Analysis of Microglia Reveals Time-Dependent Activation of Specific Genetic Programs following Spinal Cord Injury
Source: Front Mol Neurosci. 2017 Apr 3;10:90. doi: 10.3389/fnmol.2017.00090 (PMC5376598; doi:10.3389/fnmol.2017.00090)
Supplement: Table S1 — Database of differential expression comparison of activated microglia RNA-Seq data relative to non-injured control microglia at 72 h, 1 and 2 weeks after hemisection and full transection injuries. [file DataSheet1.XLSX]

## Sheet: Microglia-monocyte_HS 72 Hours
Supplemental Table 1. Database of differential expression comparison of activated microglia/monocytes RNA-Seq data relative to non-injured control microglia at 72 hours after hemisection injury
gene	1 - logFC	1 - logCPM	1 - LR	1 - PValue	1 - FDR
Ifi205	7.42289	0.84632	45.8337	1.28732e-11	6.04466e-10
Rrm2	5.51091	5.65438	203.685	3.27821e-46	3.93619e-43
Spp1	5.46911	11.5247	263.038	3.73486e-59	1.56957e-55
Fn1	5.39861	8.36477	197.893	6.02138e-45	5.6233e-42
Ccnb2	5.33503	4.73166	157.97	3.1418e-36	1.55334e-33
2810417H13Rik	5.29498	5.38936	293.312	9.43902e-66	7.93349e-62
Pbk	5.23622	5.03506	234.083	7.67436e-53	2.1501e-49
Saa3	5.18843	4.14903	57.6176	3.18368e-14	2.18439e-12
Ccnb1	5.16677	5.01745	194.676	3.03214e-44	2.68265e-41
Cd5l	5.15574	3.63624	133.965	5.56185e-31	1.90806e-28
Cdca3	5.07651	4.1334	223.567	1.50759e-50	2.81585e-47
Plk1	4.80928	3.5845	208.026	3.70335e-47	5.18777e-44
Top2a	4.75619	6.09747	305.133	2.50911e-68	4.21782e-64
1190002F15Rik	4.71701	2.33208	113.874	1.38874e-26	3.33496e-24
Cdca8	4.70374	4.30475	124.46	6.682e-29	1.81168e-26
Gpnmb	4.69914	7.30622	152.144	5.89379e-35	2.67769e-32
Fam64a	4.69294	3.84083	106.153	6.82499e-25	1.4164e-22
Cdkn3	4.65601	3.56225	188.912	5.49375e-43	4.61749e-40
Cdca5	4.60219	2.88667	143.682	4.16901e-33	1.75203e-30
Apoc2	4.60147	6.21235	200.842	1.36811e-45	1.35282e-42
Ube2c	4.59624	4.1537	202.361	6.37591e-46	6.69869e-43
Cep55	4.54064	3.03386	163.756	1.71042e-37	9.58407e-35
Serpina3n	4.53083	4.32274	40.1906	2.3035e-10	8.49162e-09
Knstrn	4.5234	3.84463	227.658	1.93231e-51	4.64031e-48
Aurka	4.51475	3.72365	147.717	5.47072e-34	2.35802e-31
Arg1	4.51046	3.77993	46.5745	8.82022e-12	4.23622e-10
Cenpm	4.48796	2.47937	127.34	1.56534e-29	4.61638e-27
Bub1b	4.47315	4.43899	127.854	1.20816e-29	3.69258e-27
Kif20a	4.40807	4.06803	136.51	1.54339e-31	5.52008e-29
Cdk1	4.40635	5.27522	248.847	4.63274e-56	1.55753e-52
Aurkb	4.32442	4.11458	188.793	5.83264e-43	4.66889e-40
Nusap1	4.24569	4.27903	170.622	5.4112e-39	3.63849e-36
Sfrp4	4.24234	1.81091	28.8293	7.9046e-08	1.65681e-06
Tk1	4.23131	4.95975	168.799	1.35355e-38	8.12616e-36
Kif22	4.22269	4.10033	131.574	1.85426e-30	5.88116e-28
Spc25	4.2016	3.6336	150.381	1.43136e-34	6.33188e-32
Cks1b	4.19258	4.58361	186.683	1.68411e-42	1.28681e-39
Fignl1	4.1665	3.60074	136.95	1.23665e-31	4.61959e-29
Melk	4.11605	3.1202	104.49	1.58e-24	3.08834e-22
Asf1b	4.10104	4.80507	138.458	5.78795e-32	2.21126e-29
Nuf2	4.09062	3.74477	104.74	1.3929e-24	2.78746e-22
Shcbp1	4.08847	3.24695	123.597	1.03235e-28	2.75458e-26
Apoc1	4.07743	6.30305	202.968	4.69978e-46	5.26689e-43
Ncapg	4.07501	3.41364	143.573	4.40428e-33	1.80576e-30
Mki67	4.06813	5.41527	277.246	2.9907e-62	1.67579e-58
Kif4	4.02546	3.08782	138.739	5.02268e-32	1.96352e-29
Apoc4	4.01292	3.93874	78.0178	1.02115e-18	1.24388e-16
Nek2	3.99568	1.91299	65.4184	6.05719e-16	5.3032e-14
Kif23	3.98168	3.68548	103.195	3.0376e-24	5.7373e-22
Cenpw	3.965	2.17548	95.9489	1.17888e-22	2.07492e-20
Plp2	3.96361	4.54529	163.086	2.39538e-37	1.29891e-34
Cenpa	3.91897	3.52964	128.941	6.98732e-30	2.17513e-27
Gpx3	3.9056	5.60711	227.244	2.37874e-51	4.99833e-48
Ckap2	3.90428	3.10749	125.667	3.6373e-29	1.00463e-26
Bub1	3.87633	3.70194	107.849	2.89997e-25	6.1707e-23
Dtl	3.86408	2.63602	126.489	2.40361e-29	6.96632e-27
Cxcl3	3.85309	-0.414021	12.9522	0.000319553	0.00223355
Tpx2	3.84601	4.32295	161.904	4.34098e-37	2.28037e-34
Kif2c	3.83567	3.9975	81.5095	1.74419e-19	2.29061e-17
Anxa2	3.83045	6.78548	210.381	1.13412e-47	1.90646e-44
Prc1	3.8262	4.89294	204.48	2.19912e-46	2.84363e-43
Ch25h	3.80787	6.80763	127.711	1.29807e-29	3.89653e-27
Tcf19	3.80413	3.63005	136.762	1.35928e-31	4.96729e-29
Neil3	3.7722	2.12266	77.2073	1.53922e-18	1.84817e-16
Lgals1	3.76233	6.61262	157.026	5.05287e-36	2.42682e-33
Cela1	3.73147	3.40343	90.0717	2.29684e-21	3.6084e-19
2610318N02Rik	3.73042	1.65403	74.9408	4.85046e-18	5.47223e-16
Birc5	3.70185	5.25315	158.378	2.55841e-36	1.30324e-33
Gm1673	3.69491	1.31468	14.2283	0.000161915	0.00125544
Uhrf1	3.68109	4.82859	165.294	7.88921e-38	4.57302e-35
Mgp	3.67065	2.10504	26.8213	2.23168e-07	4.06883e-06
Ckap2l	3.66736	4.46729	172.787	1.82184e-39	1.27605e-36
Cdca2	3.65918	3.14735	101.099	8.75149e-24	1.59905e-21
Racgap1	3.6315	4.28868	78.2295	9.17366e-19	1.12561e-16
Rad51	3.62275	2.48471	104.68	1.43522e-24	2.83836e-22
Tacc3	3.6046	4.81212	156.934	5.29149e-36	2.47083e-33
Igf1	3.59945	7.06858	136.241	1.76744e-31	6.1897e-29
BC030867	3.59924	1.97488	62.4202	2.77464e-15	2.23166e-13
Dlgap5	3.57886	3.12145	132.782	1.0092e-30	3.39292e-28
Hmox1	3.57721	8.00804	32.3689	1.27514e-08	3.26258e-07
E2f8	3.57067	2.53742	87.4552	8.62089e-21	1.2712e-18
Cenpi	3.56491	2.72943	74.0839	7.48668e-18	8.06737e-16
Mcm5	3.55298	5.42382	132.653	1.07697e-30	3.54977e-28
Gtse1	3.54826	2.55184	91.1244	1.34916e-21	2.18071e-19
Lgals3	3.52262	6.5796	94.214	2.83187e-22	4.80847e-20
Esco2	3.51412	3.02796	108.162	2.47686e-25	5.33794e-23
2700099C18Rik	3.50185	1.08679	67.1803	2.47777e-16	2.27603e-14
Gins2	3.47844	3.81454	105.717	8.50587e-25	1.7227e-22
Cst7	3.45207	8.69725	116.696	3.34553e-27	8.65205e-25
Timp1	3.44523	1.63835	37.5784	8.78126e-10	2.88871e-08
Cdc20	3.43653	2.52811	88.0163	6.4917e-21	9.92049e-19
Parpbp	3.43177	1.72814	57.2197	3.89756e-14	2.66333e-12
Ndc80	3.42431	3.34655	86.9457	1.11542e-20	1.61639e-18
Chaf1b	3.41469	2.8885	70.9196	3.72075e-17	3.74526e-15
Hist1h1b	3.41352	1.26479	83.2277	7.31241e-20	1.01175e-17
Chi3l3	3.41159	2.5446	14.8056	0.000119178	0.000964094
Mxd3	3.40819	0.706803	45.1977	1.78117e-11	8.13625e-10
Cenpn	3.39546	3.13239	74.543	5.9331e-18	6.56155e-16
Ccnf	3.39244	3.87136	115.656	5.65209e-27	1.39723e-24
Ecm1	3.38717	4.90724	58.4075	2.13077e-14	1.50497e-12
Kif11	3.37928	3.87319	169.739	8.43691e-39	5.45479e-36
Acp5	3.37541	3.16561	33.29	7.93916e-09	2.1319e-07
Rad51ap1	3.37173	3.41228	125.662	3.64559e-29	1.00463e-26
Psrc1	3.36856	2.08992	90.7705	1.61342e-21	2.58301e-19
Ska1	3.35134	1.93924	47.3042	6.07804e-12	3.00505e-10
Cenpe	3.33008	4.50243	176.706	2.53895e-40	1.85564e-37
Ccna2	3.3261	3.23579	91.7053	1.00594e-21	1.64174e-19
2700094K13Rik	3.29399	5.53288	209.876	1.46192e-47	2.23409e-44
Gm9999	3.28825	0.668507	56.82	4.77583e-14	3.20248e-12
Msr1	3.2856	6.06423	92.2496	7.64043e-22	1.25917e-19
Sgol1	3.28055	2.76446	72.7044	1.50602e-17	1.59221e-15
Gpx7	3.27402	1.99107	87.9913	6.5743e-21	9.95622e-19
Cyp4f18	3.26337	6.77621	109.762	1.10472e-25	2.54388e-23
Depdc1a	3.26069	1.94277	35.4277	2.64692e-09	7.81981e-08
Mcm10	3.24737	2.6673	90.2296	2.12062e-21	3.36298e-19
C330027C09Rik	3.22888	3.18696	142.097	9.26059e-33	3.70644e-30
Lilrb4	3.21513	8.09451	108.955	1.66009e-25	3.67185e-23
Cd72	3.20914	7.8305	87.5295	8.30332e-21	1.23521e-18
Eme1	3.20165	1.61978	57.6229	3.17503e-14	2.18439e-12
Mad2l1	3.1828	4.05652	87.4009	8.86092e-21	1.29524e-18
Trip13	3.15893	1.8033	43.756	3.71967e-11	1.5951e-09
Cenph	3.14578	1.16681	38.0192	7.00515e-10	2.34109e-08
Ifi27l2a	3.13801	7.77126	115.819	5.20603e-27	1.30617e-24
Ect2	3.13421	3.448	79.4863	4.85593e-19	6.18395e-17
Ifitm1	3.12838	2.14597	19.5961	9.56632e-06	0.000109843
Mis18bp1	3.09723	3.182	74.3365	6.58739e-18	7.14413e-16
Galnt9	3.09522	1.96728	42.3375	7.68059e-11	3.09618e-09
Cdc25b	3.09451	3.54414	84.8136	3.27857e-20	4.7105e-18
Ercc6l	3.09399	2.4369	62.1621	3.16322e-15	2.48476e-13
Tfec	3.08926	1.14063	22.6328	1.9611e-06	2.76099e-05
Kif18b	3.08476	1.63524	72.1751	1.96925e-17	2.06894e-15
Ncapd2	3.076	5.03411	103.249	2.9557e-24	5.64606e-22
Ptges3l	3.01935	1.55168	49.5895	1.89525e-12	1.048e-10
Cdc25c	3.01639	1.94813	53.0976	3.17373e-13	1.93299e-11
2810408I11Rik	3.01339	0.876758	33.1715	8.43782e-09	2.25143e-07
Alox15	3.00692	2.21154	48.643	3.07067e-12	1.62792e-10
Raet1d	3.0037	-0.780239	14.5483	0.000136615	0.00108437
Rab13	3.00271	1.87103	52.2971	4.77072e-13	2.8238e-11
Cd244	3.0011	5.03627	125.758	3.47301e-29	9.89514e-27
Mastl	2.98899	2.32428	54.2225	1.79024e-13	1.12291e-11
Slc2a6	2.9862	6.80469	112.005	3.56456e-26	8.43946e-24
A530064D06Rik	2.96925	1.53939	31.8158	1.6951e-08	4.20896e-07
5430435G22Rik	2.92339	6.71542	168.866	1.30857e-38	8.12616e-36
Gcm2	2.91421	1.57285	35.4157	2.66336e-09	7.85457e-08
LOC100038947	2.91214	1.09436	15.8875	6.72223e-05	0.000591657
Adam8	2.89672	5.34343	67.166	2.49579e-16	2.28012e-14
Prim1	2.89651	3.43041	94.9199	1.98243e-22	3.43553e-20
Sirpb1b	2.89643	-0.0666966	11.6499	0.000642053	0.00398262
Cdc6	2.89352	2.82608	62.6506	2.46835e-15	1.99485e-13
Ambp	2.89278	-0.0865787	21.729	3.14007e-06	4.1694e-05
Vim	2.88991	6.64755	83.8688	5.28731e-20	7.46888e-18
Lpl	2.8871	9.42643	109.417	1.3148e-25	2.94691e-23
Cd300lf	2.88257	5.17603	105.849	7.95675e-25	1.63113e-22
Rad54l	2.87261	3.23261	82.0701	1.31344e-19	1.7523e-17
Spag5	2.86138	2.94581	64.1589	1.14777e-15	9.74444e-14
Igfbp6	2.8576	2.46009	80.892	2.38397e-19	3.05912e-17
Cetn4	2.85657	1.26906	43.0644	5.29669e-11	2.20389e-09
Gmnn	2.84179	3.79451	68.7869	1.09698e-16	1.06591e-14
Xkr5	2.83164	1.23174	39.6998	2.96159e-10	1.06604e-08
Fxyd5	2.8314	7.78685	108.737	1.85281e-25	4.0449e-23
Trem1	2.82188	2.30546	27.1779	1.85565e-07	3.45061e-06
Zbp1	2.82038	4.22821	77.6217	1.24793e-18	1.50919e-16
Tnfaip8l1	2.8085	1.46949	51.9731	5.62658e-13	3.28412e-11
Ube2t	2.80245	2.23936	47.6751	5.03032e-12	2.53933e-10
S100a4	2.79461	2.14431	35.6061	2.4153e-09	7.21157e-08
Igfbp5	2.78552	2.72905	21.3365	3.85321e-06	4.99934e-05
Psat1	2.781	6.80766	111.659	4.24328e-26	9.90689e-24
Vill	2.77505	2.58721	63.8609	1.33524e-15	1.12791e-13
Dynlt1a	2.77372	1.6044	32.7896	1.02693e-08	2.69076e-07
Gins1	2.76871	3.39379	106.646	5.32286e-25	1.11847e-22
Phf19	2.76318	1.20947	36.6909	1.38424e-09	4.39039e-08
Col3a1	2.76207	2.80984	27.3203	1.72394e-07	3.2307e-06
Ifnb1	2.76005	3.36849	11.7613	0.000604764	0.00378563
Dpep2	2.7519	3.11935	32.2606	1.34817e-08	3.42424e-07
Ttk	2.75179	2.40027	58.1725	2.40115e-14	1.6818e-12
Fbxo5	2.74745	3.34589	62.2322	3.05253e-15	2.4319e-13
Stil	2.73811	2.72353	49.9819	1.55172e-12	8.69482e-11
Rai14	2.73707	4.89136	77.1677	1.57039e-18	1.87222e-16
Fabp3	2.73459	4.52384	61.8071	3.78803e-15	2.93441e-13
Mcm2	2.73409	4.2168	118.774	1.17344e-27	3.08211e-25
Cthrc1	2.73099	0.404422	12.1554	0.000489458	0.00318867
Xdh	2.73043	5.28799	42.4141	7.38546e-11	2.99156e-09
Cenpk	2.71961	2.13401	50.4181	1.24244e-12	7.10389e-11
Kpna2	2.71852	6.86693	76.8572	1.83774e-18	2.14531e-16
Folr2	2.70825	5.27209	63.1057	1.95904e-15	1.60641e-13
Wfdc17	2.69009	6.8174	114.803	8.68981e-27	2.11704e-24
Depdc1b	2.68664	0.629161	21.9001	2.87216e-06	3.84709e-05
Mns1	2.68639	1.42005	34.8506	3.55994e-09	1.016e-07
Afp	2.67422	3.01813	82.8503	8.85086e-20	1.19986e-17
Stmn1	2.67293	7.9696	67.4492	2.16192e-16	2.03027e-14
Chaf1a	2.65706	2.31713	56.3867	5.95307e-14	3.92436e-12
Clhc1	2.64509	0.389978	32.944	9.4854e-09	2.51755e-07
Rfc4	2.64452	3.86909	81.9801	1.37461e-19	1.81946e-17
Ifit2	2.64144	6.32032	38.2059	6.3661e-10	2.14888e-08
Tuba1c	2.64033	6.03638	87.5852	8.07273e-21	1.21163e-18
Efcab11	2.63592	1.25812	25.588	4.22653e-07	7.14051e-06
Cdc45	2.61419	2.70041	54.2575	1.75861e-13	1.1072e-11
Pmf1	2.6128	4.31388	99.5064	1.95527e-23	3.4966e-21
Cxcl10	2.61271	6.22609	54.7168	1.39211e-13	8.89787e-12
Cenpp	2.60985	1.97741	47.1187	6.68148e-12	3.28408e-10
Nme4	2.60187	2.17222	12.5891	0.000388004	0.00263316
Sh3bgrl	2.60161	6.37418	75.0005	4.70605e-18	5.34519e-16
Clec7a	2.59073	9.06232	93.6151	3.83255e-22	6.44252e-20
Fundc2	2.5894	5.99458	83.2195	7.34289e-20	1.01175e-17
Troap	2.58516	1.21366	42.5648	6.83784e-11	2.78315e-09
Ccne1	2.57099	1.44769	35.6325	2.38276e-09	7.12709e-08
Casc5	2.57039	3.25988	65.7179	5.203e-16	4.60329e-14
Exo1	2.56459	2.12315	48.968	2.60173e-12	1.39729e-10
Fen1	2.56254	5.3259	71.583	2.6584e-17	2.7585e-15
Rrm1	2.55055	5.97807	75.527	3.60439e-18	4.12176e-16
Ankle1	2.53705	0.964332	18.8031	1.4493e-05	0.000157179
Dnph1	2.53082	2.22918	40.5139	1.95226e-10	7.21265e-09
Lig1	2.51061	5.02069	95.9387	1.18496e-22	2.07492e-20
Ncapg2	2.50081	4.16758	103.608	2.46535e-24	4.76351e-22
Cd300lb	2.49707	4.86782	46.8314	7.73652e-12	3.76959e-10
Ung	2.4929	0.852993	21.5719	3.40808e-06	4.47927e-05
Mnd1	2.4888	-0.212359	12.625	0.000380628	0.00259568
Dhfr	2.47804	3.10625	62.1863	3.12458e-15	2.46592e-13
E2f1	2.46883	3.77546	65.2073	6.742e-16	5.84191e-14
Mcm6	2.46581	4.89152	30.1153	4.07114e-08	9.2356e-07
F7	2.46264	0.165708	14.8136	0.000118678	0.000960974
Mnda	2.46057	2.97215	26.7509	2.31441e-07	4.18336e-06
Kif20b	2.46022	3.84296	102.651	3.99798e-24	7.46734e-22
Brca1	2.45823	2.59255	65.7039	5.24025e-16	4.61197e-14
Gm10451	2.45111	-0.105579	14.0669	0.000176417	0.00134992
Tubb5	2.44391	9.22993	93.2628	4.5793e-22	7.62158e-20
Timeless	2.43484	3.63278	64.7567	8.47403e-16	7.30505e-14
Foxm1	2.43414	2.90247	67.2069	2.44458e-16	2.25788e-14
C920025E04Rik	2.41657	1.80445	43.434	4.38502e-11	1.86032e-09
D430020J02Rik	2.4091	1.59578	33.5766	6.85122e-09	1.8666e-07
Dnajc9	2.403	4.3514	49.0077	2.54962e-12	1.37369e-10
Hist1h2ae	2.40095	0.0609588	6.26378	0.0123231	0.0413569
Zwilch	2.39549	2.40803	39.3525	3.53791e-10	1.26268e-08
Clec4e	2.38614	2.93171	14.0333	0.000179598	0.00137105
Dab2	2.38544	6.95802	60.0341	9.32272e-15	6.84345e-13
Kif18a	2.38527	2.16425	44.6624	2.34111e-11	1.04944e-09
Bhlhe40	2.3848	5.91763	60.0987	9.02165e-15	6.65149e-13
Gyg	2.38383	6.95618	99.9075	1.59683e-23	2.88631e-21
P2ry14	2.38383	1.31685	27.2032	1.83157e-07	3.4096e-06
Oip5	2.38378	2.24368	20.7583	5.2105e-06	6.50732e-05
Gdf3	2.38291	2.15064	36.1411	1.83531e-09	5.69216e-08
Rbp1	2.38035	1.75717	17.0034	3.73127e-05	0.000358621
Chek1	2.37629	2.15335	42.7447	6.23714e-11	2.55884e-09
Aldh2	2.3687	5.67067	23.274	1.40486e-06	2.04819e-05
Noxred1	2.36571	1.24254	40.5647	1.9021e-10	7.05833e-09
Poc1a	2.36484	3.28717	69.7255	6.81581e-17	6.70022e-15
Apitd1	2.36378	2.55289	50.0592	1.49178e-12	8.44337e-11
Rab3d	2.36056	4.20255	47.5161	5.45534e-12	2.7293e-10
BC021767	2.3557	0.127948	10.473	0.00121134	0.00668064
Hmmr	2.35544	4.06323	88.6214	4.78078e-21	7.37293e-19
Pkm	2.34826	10.3149	63.4143	1.67497e-15	1.39387e-13
Prdx4	2.34736	6.85174	116.598	3.51541e-27	8.95364e-25
Rad18	2.3452	2.31228	53.9557	2.05065e-13	1.28147e-11
AI427809	2.34496	2.44015	41.0246	1.50325e-10	5.75617e-09
Cenpf	2.3367	4.49237	132.138	1.39589e-30	4.51249e-28
Tpm4	2.33417	6.88643	76.841	1.85293e-18	2.14812e-16
Plin2	2.32819	8.01236	94.7178	2.19561e-22	3.76614e-20
Npl	2.32492	6.7244	59.5047	1.22001e-14	8.8781e-13
Capg	2.32317	8.29806	74.3516	6.53728e-18	7.13582e-16
AB124611	2.31329	5.43062	65.8178	4.94583e-16	4.42231e-14
Ropn1l	2.31085	2.06035	31.0439	2.52263e-08	6.07527e-07
Cdkn2d	2.31009	4.78021	79.2205	5.55507e-19	6.96871e-17
Apoe	2.30952	12.8364	9.79194	0.00175278	0.00897753
Dck	2.30906	5.14763	49.3213	2.17295e-12	1.18211e-10
Slc43a3	2.27794	3.86946	84.3717	4.09978e-20	5.84044e-18
Oas1a	2.27638	5.11457	69.804	6.54987e-17	6.47666e-15
Fabp5	2.27019	6.56264	74.6338	5.66637e-18	6.35012e-16
Tspo	2.26449	7.54671	102.306	4.75866e-24	8.79044e-22
Pdpn	2.26242	2.36316	29.8409	4.69001e-08	1.04423e-06
Gfap	2.26222	6.96425	42.2413	8.06778e-11	3.23674e-09
Ms4a4c	2.25981	5.07202	52.7761	3.73815e-13	2.26037e-11
Cd63	2.25618	10.8489	70.4165	4.80162e-17	4.80448e-15
Smc2	2.25546	5.46573	83.1739	7.51439e-20	1.02697e-17
Syce2	2.25402	3.18225	46.3727	9.77696e-12	4.68236e-10
Nup37	2.25396	3.58907	46.6064	8.67768e-12	4.17971e-10
Mxra8	2.24836	2.08175	24.4966	7.4441e-07	1.16622e-05
Anxa5	2.24736	8.42586	79.4141	5.03659e-19	6.3658e-17
Bst1	2.24704	2.56908	45.9085	1.23907e-11	5.8344e-10
Qpct	2.2399	4.22418	37.9461	7.27275e-10	2.42089e-08
Ptgr1	2.23966	5.37444	74.4724	6.14935e-18	6.75624e-16
Mcm4	2.23809	4.89844	59.5657	1.18281e-14	8.64479e-13
Rab32	2.23742	7.14959	109.505	1.25768e-25	2.85697e-23
Fam96a	2.23108	7.03635	67.9532	1.67419e-16	1.60818e-14
Gcat	2.22985	3.49527	74.5723	5.8457e-18	6.5077e-16
Msln	2.22947	0.523683	8.38796	0.00377716	0.0166563
H2afz	2.22368	9.38921	63.6364	1.49641e-15	1.25773e-13
Car9	2.22296	2.29879	38.2927	6.0891e-10	2.07622e-08
Tnfrsf11b	2.22037	0.339987	16.2658	5.50472e-05	0.000500194
Bgn	2.21207	2.33908	10.2574	0.00136135	0.00733707
Ehd1	2.20976	4.36375	25.9194	3.55981e-07	6.13748e-06
Spata24	2.20876	2.08507	31.1633	2.37213e-08	5.73748e-07
Rap2b	2.20068	6.26632	57.8212	2.87052e-14	1.99395e-12
Ncaph	2.20024	4.6207	62.2397	3.041e-15	2.4319e-13
Anxa1	2.19241	3.81484	22.5074	2.09331e-06	2.91055e-05
Ahcy	2.18849	5.1192	78.3336	8.70269e-19	1.07568e-16
Prune2	2.18626	7.3361	68.909	1.03112e-16	1.00774e-14
Nlrc3	2.17702	2.88628	25.4564	4.52488e-07	7.56849e-06
Ccdc109b	2.17375	3.95096	60.6196	6.92423e-15	5.17317e-13
Traip	2.17252	1.95091	35.1395	3.06907e-09	8.87971e-08
Aspm	2.16952	3.12012	48.2882	3.67961e-12	1.92094e-10
Wee1	2.16921	1.73705	23.5345	1.22695e-06	1.81559e-05
Arhgap19	2.16265	5.73791	59.2181	1.41127e-14	1.01818e-12
Rad54b	2.15867	1.51802	18.6797	1.54623e-05	0.000166508
AI607873	2.15824	6.13282	65.2244	6.68364e-16	5.82135e-14
Thbs1	2.15625	5.77962	30.9555	2.64009e-08	6.31293e-07
4930579G24Rik	2.1557	3.40148	55.1904	1.094e-13	7.04601e-12
Kif15	2.15379	3.57233	62.0728	3.30995e-15	2.58792e-13
Emp1	2.15274	2.2246	17.3054	3.18274e-05	0.00031361
4933432I03Rik	2.15074	1.55889	29.7919	4.8099e-08	1.0695e-06
Tmem48	2.15056	2.96479	21.3787	3.76943e-06	4.90815e-05
Slfn1	2.14786	1.44432	17.7396	2.53292e-05	0.000255726
Chtf18	2.14567	2.20343	20.1914	7.00667e-06	8.40701e-05
Pgk1	2.13479	7.80641	89.3538	3.30155e-21	5.1388e-19
Gp49a	2.11914	5.4359	45.2997	1.69073e-11	7.80434e-10
Mpp1	2.11901	6.7963	67.4136	2.20124e-16	2.05572e-14
Cd44	2.11854	5.83421	60.2998	8.14568e-15	6.03211e-13
Ptpn7	2.11532	3.35994	44.8783	2.09668e-11	9.44911e-10
Galns	2.11407	5.94172	67.7817	1.82641e-16	1.72527e-14
Mcm7	2.09816	5.32333	60.7107	6.61096e-15	4.98342e-13
Tipin	2.096	4.6384	57.0826	4.17886e-14	2.83253e-12
E2f2	2.09457	3.33451	43.0249	5.40485e-11	2.23782e-09
Fcgr4	2.09322	6.1882	64.3586	1.03717e-15	8.85015e-14
Pram1	2.09175	2.34398	32.3952	1.25796e-08	3.22353e-07
Lyplal1	2.09052	3.70154	41.2213	1.35935e-10	5.25302e-09
Trappc3	2.0895	5.5709	17.6402	2.66882e-05	0.000267998
Tagln	2.088	1.83983	24.5783	7.13521e-07	1.12411e-05
Perp	2.08521	0.283851	11.6947	0.000626768	0.00390511
Rab3b	2.08466	0.924976	30.3366	3.63208e-08	8.38672e-07
Prelid1	2.0843	6.8255	39.0151	4.20532e-10	1.46968e-08
Lamtor2	2.08027	6.49788	43.9653	3.34257e-11	1.4519e-09
Ccne2	2.07671	2.47927	48.2591	3.73462e-12	1.94362e-10
Fut7	2.0766	2.2621	20.1744	7.06942e-06	8.4702e-05
Dut	2.07319	2.21259	21.8616	2.93039e-06	3.91573e-05
Arntl2	2.07317	1.49251	22.6392	1.95451e-06	2.75401e-05
Arhgef39	2.07118	3.23448	56.5755	5.40807e-14	3.57912e-12
Gusb	2.06842	9.25582	58.7775	1.76546e-14	1.26287e-12
Serpinb6a	2.06814	4.61082	66.6317	3.27273e-16	2.97376e-14
Ms4a6c	2.06702	7.25693	73.1522	1.2003e-17	1.27702e-15
Clec4n	2.06516	2.67101	16.0402	6.20116e-05	0.000554476
Ifit1	2.06491	4.59329	33.714	6.38381e-09	1.74491e-07
Ethe1	2.06137	4.52856	6.46371	0.0110099	0.0382138
Snrnp25	2.0535	4.20903	76.9964	1.71268e-18	2.02748e-16
Wdhd1	2.04156	3.36536	40.6941	1.78023e-10	6.63547e-09
Nxt2	2.04067	5.92444	41.1385	1.41814e-10	5.45512e-09
Clspn	2.04033	2.9062	60.6702	6.74843e-15	5.06433e-13
Trib3	2.03925	1.26833	11.1286	0.000850078	0.00498424
Akr1a1	2.03852	9.95144	71.0316	3.51556e-17	3.56003e-15
Smoc2	2.03716	0.863257	7.95237	0.00480245	0.0201974
Dap	2.03551	6.02234	35.7698	2.22061e-09	6.71153e-08
Uck2	2.03535	-0.113433	12.184	0.000482022	0.00314916
Ifitm2	2.03407	6.28761	71.1941	3.23753e-17	3.31847e-15
Tarm1	2.03212	0.429543	22.1428	2.53105e-06	3.45098e-05
1700037H04Rik	2.03139	4.31162	58.7298	1.80879e-14	1.28294e-12
E2f7	2.03085	1.36917	29.5829	5.35767e-08	1.17729e-06
Tagln2	2.02798	7.2918	62.8057	2.28136e-15	1.85264e-13
Mfap5	2.02506	1.24081	9.7158	0.0018269	0.00929323
Fstl1	2.024	2.68789	10.5492	0.00116238	0.00643597
Tmem154	2.01576	2.56555	24.5007	7.42821e-07	1.16481e-05
Cdc7	2.01411	2.58684	43.0194	5.42003e-11	2.23859e-09
Htra3	2.01371	5.30916	56.8325	4.7455e-14	3.20248e-12
Kctd10	2.01303	3.72392	28.3318	1.02206e-07	2.04777e-06
Pole3	2.01164	3.34671	47.9406	4.39321e-12	2.2403e-10
Aldh1b1	2.0115	2.55809	31.4416	2.05525e-08	5.04361e-07
Gpx1	2.00606	9.14423	66.1168	4.24988e-16	3.82034e-14
Nes	2.00582	4.27931	48.918	2.66887e-12	1.42878e-10
Oasl2	2.00465	6.04108	45.2572	1.72785e-11	7.9142e-10
Txn1	2.00448	6.43993	78.4189	8.33522e-19	1.03789e-16
Mlf1ip	2.00284	1.47563	22.4813	2.12197e-06	2.94796e-05
4930502E18Rik	2.00158	-0.136573	10.2278	0.00138343	0.0074346
Chst2	2.00035	6.03281	71.2093	3.21274e-17	3.31326e-15
Ccr2	1.99848	5.31198	20.1025	7.33998e-06	8.75692e-05
Gapdh	1.99788	9.67114	67.7811	1.82688e-16	1.72527e-14
Isg15	1.99138	5.32259	71.71	2.49267e-17	2.6026e-15
Ly9	1.98725	5.49294	27.3447	1.7023e-07	3.20163e-06
Il1rn	1.98625	5.45802	33.3155	7.83543e-09	2.10742e-07
B3gnt7	1.98397	2.81457	21.9606	2.78306e-06	3.74565e-05
H19	1.98254	0.475191	6.69996	0.00964151	0.0347723
Iqgap1	1.98137	6.95514	61.1123	5.39097e-15	4.08208e-13
Prdx1	1.97448	9.51964	53.2356	2.95847e-13	1.82168e-11
Oasl1	1.97239	3.14507	31.0492	2.51572e-08	6.06732e-07
Dna2	1.97201	4.68518	50.8779	9.8295e-13	5.63938e-11
Ctsb	1.9711	13.8102	42.5373	6.93488e-11	2.81583e-09
Emb	1.96932	2.63916	16.8389	4.069e-05	0.000384918
Serpinh1	1.96925	2.19809	7.49223	0.00619657	0.0247011
Pygl	1.96647	5.3054	81.406	1.83795e-19	2.39503e-17
Insl6	1.96587	-0.280612	6.46269	0.0110163	0.0382138
Rac2	1.96541	8.89742	67.7985	1.81083e-16	1.72527e-14
Glrx	1.96237	6.22315	63.2019	1.86566e-15	1.53734e-13
Plk4	1.95896	2.27712	35.8259	2.15759e-09	6.55862e-08
Map4k1	1.95417	3.49534	8.21709	0.00414976	0.017944
Cd52	1.94962	9.57423	56.6008	5.33892e-14	3.54732e-12
Gm4013	1.94925	0.324009	24.9424	5.9068e-07	9.51997e-06
Mif	1.94456	7.32253	73.8384	8.47805e-18	9.07746e-16
Rcc1	1.94417	3.87347	36.4962	1.52961e-09	4.80854e-08
Treml4	1.94043	1.24099	23.643	1.15969e-06	1.7313e-05
Etfa	1.93659	5.776	28.3656	1.00432e-07	2.01945e-06
Sepw1	1.93483	7.09477	63.2407	1.82934e-15	1.51484e-13
Nme1	1.93403	7.0255	63.0854	1.97939e-15	1.61522e-13
Cfp	1.93085	4.27923	21.958	2.78676e-06	3.74763e-05
Treml2	1.92931	4.55236	58.1363	2.44574e-14	1.70593e-12
Eef1g	1.92212	8.93388	61.7816	3.83752e-15	2.95911e-13
Tmem40	1.92127	0.813121	19.0454	1.27646e-05	0.000141539
Pif1	1.92116	0.988449	20.5344	5.8568e-06	7.22325e-05
Lyzl4	1.91883	2.84247	38.7825	4.7375e-10	1.64881e-08
Unc119	1.91505	0.45246	11.8308	0.000582591	0.00367067
Spc24	1.91364	3.81966	30.9665	2.62519e-08	6.28625e-07
4930545E07Rik	1.91353	0.501899	16.0792	6.07487e-05	0.000544923
I830012O16Rik	1.90662	3.44481	20.258	6.76688e-06	8.15421e-05
Cd300lg	1.90218	0.889298	20.9564	4.69866e-06	5.92976e-05
Ccdc69	1.90003	2.01047	22.0748	2.62224e-06	3.55197e-05
Milr1	1.89245	7.2292	49.8128	1.6914e-12	9.446e-11
Cenpq	1.88741	3.53236	34.9806	3.33004e-09	9.585e-08
Gen1	1.88708	1.34422	19.3338	1.09745e-05	0.00012373
Swi5	1.88545	6.74878	35.3065	2.81693e-09	8.24959e-08
Il2rg	1.88371	6.82684	40.0578	2.46557e-10	9.02968e-09
Mansc1	1.88193	1.80919	24.3734	7.93584e-07	1.2352e-05
Mcm8	1.88174	2.2571	32.5568	1.1576e-08	2.99834e-07
Tyms	1.88068	5.17247	46.7102	8.22993e-12	3.97544e-10
Fancd2	1.88066	2.39892	34.9544	3.37525e-09	9.66576e-08
Ifit3	1.87984	5.8	29.1832	6.58489e-08	1.42095e-06
Col1a2	1.87962	3.39349	6.38365	0.0115176	0.0394079
Plaur	1.87956	6.41946	44.4937	2.55179e-11	1.12587e-09
Nme2	1.87535	8.07418	69.8065	6.54161e-17	6.47666e-15
Cfl1	1.87531	9.5846	66.4071	3.66779e-16	3.31481e-14
9630033F20Rik	1.87082	3.07434	36.0357	1.93734e-09	5.94282e-08
Rpsa	1.87042	10.6842	45.1492	1.82584e-11	8.31773e-10
Hn1l	1.86423	5.80891	30.4992	3.33998e-08	7.85245e-07
Fcna	1.86334	2.1701	19.864	8.31522e-06	9.75428e-05
Prr11	1.86302	3.50289	40.1537	2.34744e-10	8.63467e-09
Smc4	1.8626	5.05523	65.7674	5.07411e-16	4.513e-14
C1ra	1.86191	1.66068	29.0018	7.23126e-08	1.53482e-06
Fanci	1.86179	2.61392	32.9049	9.67812e-09	2.55399e-07
Ap2s1	1.86156	4.78532	38.0317	6.96061e-10	2.33083e-08
Dscc1	1.86133	0.772489	11.9851	0.000536274	0.00342766
Bola2	1.85945	5.61152	67.2653	2.37323e-16	2.20409e-14
Cd200r4	1.85943	3.20466	29.008	7.20787e-08	1.53179e-06
Lrr1	1.85924	0.623676	12.5674	0.000392533	0.00265877
Ranbp1	1.85747	4.90695	10.2227	0.00138725	0.00745036
Sept9	1.85644	4.90003	41.1871	1.38332e-10	5.33338e-09
Cfb	1.85582	3.84834	17.5644	2.77736e-05	0.000277736
Cox5a	1.854	4.55668	11.2579	0.000792857	0.00471249
Ifi204	1.85218	6.57262	52.4143	4.49432e-13	2.67906e-11
Gas2l3	1.84879	5.69207	57.1787	3.97955e-14	2.70835e-12
Ndufa1	1.8484	7.12781	58.7527	1.78786e-14	1.27347e-12
Car13	1.84687	1.45437	16.9053	3.92914e-05	0.000373368
Cox4i2	1.84515	-0.216024	6.79943	0.00911872	0.0333447
Ran	1.8444	7.76864	76.9741	1.73218e-18	2.03622e-16
Stom	1.84288	5.53833	35.6662	2.3419e-09	7.01734e-08
4632434I11Rik	1.84116	1.64776	19.6609	9.24766e-06	0.000106737
Ikbke	1.83883	3.81825	28.614	8.83405e-08	1.82209e-06
Emilin1	1.83633	0.987594	10.7206	0.00105947	0.00596986
S100a6	1.83467	3.64222	22.8055	1.79251e-06	2.5471e-05
Pole	1.83417	3.02269	35.215	2.95238e-09	8.57159e-08
Ska2	1.83384	2.707	39.3126	3.6111e-10	1.28065e-08
Eef2	1.83323	10.6273	43.8267	3.58782e-11	1.54644e-09
Ldha	1.83213	9.01366	64.4767	9.76828e-16	8.3778e-14
Csrp2	1.83137	0.978674	13.5259	0.000235296	0.00171375
Pcolce	1.82953	1.47026	9.53328	0.00201779	0.010095
Pdcd1	1.82666	6.64625	30.1211	4.05883e-08	9.22012e-07
Tpd52	1.8241	7.97529	63.4294	1.66216e-15	1.39009e-13
Dsn1	1.8226	3.02149	26.689	2.38981e-07	4.31037e-06
Cxcl13	1.82211	3.74966	11.5541	0.000676001	0.00416369
Zc3h12d	1.82171	2.07661	28.5018	9.36123e-08	1.90051e-06
Sod1	1.81041	8.17005	82.353	1.13829e-19	1.53077e-17
Hmgn2	1.8094	8.33229	52.1522	5.13602e-13	3.01876e-11
Ripk3	1.80914	3.88055	55.6213	8.78663e-14	5.70283e-12
Sulf2	1.80611	5.40578	61.1307	5.34088e-15	4.06245e-13
Banf1	1.80521	6.20064	76.217	2.54146e-18	2.92617e-16
Ftl1	1.80227	13.4029	44.9277	2.04446e-11	9.23855e-10
Rpl15	1.80218	9.53963	53.195	3.02032e-13	1.85298e-11
Coa5	1.80097	6.6955	52.3691	4.59905e-13	2.7318e-11
Arpc1b	1.79943	9.99762	36.9388	1.21897e-09	3.89561e-08
Rbm44	1.79843	1.09125	19.5704	9.69577e-06	0.000110958
Ggact	1.79756	3.11441	44.1831	2.99054e-11	1.30914e-09
Nudt5	1.79637	5.16786	45.0891	1.88274e-11	8.55373e-10
Ptrh1	1.79288	0.237879	11.2884	0.000779939	0.00465949
Tnnt1	1.78863	1.86606	27.8117	1.33714e-07	2.61061e-06
Tmsb4x	1.7872	13.1453	32.5637	1.15348e-08	2.99227e-07
Pdlim7	1.78581	2.35966	27.2123	1.82296e-07	3.39733e-06
Hells	1.78478	2.73854	25.6105	4.17769e-07	7.0722e-06
Haus8	1.78151	5.53102	60.5972	7.00332e-15	5.20911e-13
Hspb6	1.78132	2.44072	19.5169	9.97148e-06	0.00011395
Ctse	1.78074	4.30913	32.7597	1.04286e-08	2.72636e-07
Cmc2	1.77973	3.41082	51.89	5.86996e-13	3.41432e-11
Coq7	1.77954	4.45514	49.3342	2.15861e-12	1.17812e-10
Ly6k	1.77843	0.950567	11.342	0.000757756	0.004546
Cpd	1.77773	7.26233	59.2409	1.39507e-14	1.01082e-12
Hmgb3	1.77071	2.61613	35.8994	2.07767e-09	6.3386e-08
BC026585	1.76972	5.02736	49.5038	1.97988e-12	1.08764e-10
Trappc6a	1.76732	3.56539	30.0911	4.1221e-08	9.31352e-07
Tmem256	1.76371	6.79696	55.7612	8.18302e-14	5.3524e-12
Lsm2	1.75981	2.81706	22.4218	2.18881e-06	3.0283e-05
Hmgb2	1.75966	6.90672	31.2756	2.23873e-08	5.45406e-07
Cstb	1.75925	7.53157	40.9396	1.57005e-10	5.97115e-09
Gm14446	1.75723	1.83172	10.3804	0.00127361	0.00694206
Emp3	1.75717	7.11716	47.4799	5.55716e-12	2.76378e-10
Aldoa	1.75521	10.0147	47.6058	5.21143e-12	2.62288e-10
C920009B18Rik	1.75483	3.21873	31.0326	2.53726e-08	6.10176e-07
Rpl41	1.7504	10.9379	39.0772	4.07368e-10	1.42664e-08
Nudt1	1.74999	3.29543	29.9838	4.35673e-08	9.76489e-07
Pilra	1.7495	6.40766	55.642	8.69447e-14	5.66488e-12
Hmgn5	1.74884	3.60603	23.3825	1.3278e-06	1.95108e-05
Scn10a	1.74822	2.1643	24.3681	7.95741e-07	1.23741e-05
H2afx	1.7479	1.35326	10.472	0.00121197	0.00668193
Rpa1	1.74601	6.12843	37.4381	9.436e-10	3.07401e-08
C330006A16Rik	1.74506	6.84099	28.5734	9.02147e-08	1.8494e-06
2610524H06Rik	1.74505	2.15656	16.3987	5.13198e-05	0.000470385
Serf1	1.74454	3.01864	29.0613	7.01239e-08	1.49402e-06
Trpv4	1.74357	4.05779	28.5685	9.04394e-08	1.8495e-06
Serhl	1.7422	4.21596	52.6995	3.88685e-13	2.34186e-11
1600014C10Rik	1.74083	7.30719	44.5076	2.53376e-11	1.12381e-09
Cdkn2c	1.73998	3.25558	32.601	1.13154e-08	2.94446e-07
Sgol2	1.73884	2.6522	36.1243	1.85123e-09	5.73098e-08
Kifc1	1.72961	0.0502494	11.7531	0.000607411	0.00379858
Rps27l	1.72897	6.27435	51.8561	5.97201e-13	3.46171e-11
Ptrf	1.72778	3.32053	10.0345	0.00153637	0.00810113
Lmnb1	1.72715	2.86944	17.464	2.928e-05	0.000290896
Stra13	1.72491	6.43832	62.0221	3.39617e-15	2.64304e-13
Rsad2	1.72491	4.6932	24.834	6.24863e-07	1.00133e-05
Ppic	1.72441	0.824711	14.5673	0.000135239	0.00107437
B3gnt8	1.72172	1.85491	20.6366	5.55243e-06	6.87814e-05
Dhrs1	1.72112	6.20689	44.95	2.02134e-11	9.15869e-10
Npm1	1.72081	9.32569	34.4199	4.44168e-09	1.26336e-07
Qsox1	1.71969	5.73193	48.4549	3.37981e-12	1.78102e-10
Cdca7l	1.71926	2.03825	25.3117	4.87751e-07	8.08589e-06
Cspg4	1.71848	4.66236	17.3967	3.03346e-05	0.000300841
Ube2l3	1.71836	7.94038	49.5574	1.92653e-12	1.0618e-10
Bcar3	1.7137	3.17514	34.9648	3.35715e-09	9.63033e-08
Rad51c	1.7131	1.57499	21.5213	3.49924e-06	4.59189e-05
1700018B08Rik	1.71025	2.18485	28.854	7.80461e-08	1.63994e-06
Msrb1	1.70851	4.28446	41.3756	1.25616e-10	4.86545e-09
Atp5g2	1.70589	8.20884	47.9385	4.39797e-12	2.2403e-10
Sord	1.70421	6.73912	52.8756	3.55361e-13	2.15654e-11
Creb3l1	1.70355	2.63619	27.7197	1.40229e-07	2.71886e-06
Eef1a1	1.7028	12.8307	34.9306	3.41666e-09	9.7677e-08
Rpl32	1.70221	10.254	42.1616	8.4032e-11	3.34734e-09
Pilrb2	1.70151	1.93793	22.8616	1.74098e-06	2.48015e-05
Sirpb1a	1.69993	0.282037	7.32372	0.00680504	0.0265412
Tubb4b	1.69956	6.05107	28.0654	1.17286e-07	2.31406e-06
Eif5a	1.69715	8.2987	12.5262	0.000401285	0.00270908
Atp1a3	1.69579	5.76011	38.7377	4.84751e-10	1.68361e-08
Hspb2	1.69495	-0.361076	8.62276	0.00331988	0.0150417
Cpxm2	1.69491	4.59872	45.2863	1.70235e-11	7.8187e-10
Tpm2	1.69463	1.91588	20.9128	4.80674e-06	6.05706e-05
Mcm3	1.69276	6.5299	44.0774	3.15639e-11	1.37815e-09
Ipo7	1.69079	5.03998	21.6618	3.252e-06	4.30104e-05
Ascl4	1.69064	0.803148	9.87208	0.00167806	0.00869014
Tnfsf13	1.69043	0.870566	12.0205	0.000526184	0.00337215
Htatip2	1.68957	4.19477	51.8111	6.11047e-13	3.52979e-11
S100a1	1.68935	6.01748	45.2953	1.69458e-11	7.80434e-10
Thbs2	1.68889	3.20154	26.933	2.10636e-07	3.86549e-06
Myo1e	1.68416	6.02494	58.9858	1.58811e-14	1.14086e-12
Rnaseh2b	1.68124	4.02526	37.8681	7.56932e-10	2.50967e-08
Sae1	1.68083	5.63683	52.4613	4.38801e-13	2.625e-11
Eif1ax	1.67901	5.12151	27.5888	1.50047e-07	2.86623e-06
Siva1	1.6781	4.27021	56.7163	5.03451e-14	3.35834e-12
Fmr1nb	1.67743	2.91558	21.2821	3.96412e-06	5.11804e-05
Angptl2	1.67616	1.13568	12.5363	0.000399116	0.00269642
Pkib	1.67551	6.60176	37.4956	9.1618e-10	2.9963e-08
Ptplad2	1.6748	6.42995	41.8909	9.65085e-11	3.81719e-09
Niacr1	1.67429	7.60901	28.6765	8.55335e-08	1.77403e-06
Hat1	1.67397	5.45888	40.0596	2.4633e-10	9.02968e-09
Rps18	1.6727	10.2046	38.051	6.89202e-10	2.3171e-08
Crip1	1.67083	5.93973	36.4908	1.53388e-09	4.81056e-08
Cyb5d1	1.66995	1.55817	12.5235	0.000401856	0.00270967
Anp32e	1.66966	6.29641	34.9773	3.33565e-09	9.585e-08
Tnfsf9	1.66875	5.39808	11.5538	0.000676106	0.00416369
Nceh1	1.66822	6.74907	47.5731	5.29913e-12	2.65906e-10
Snhg4	1.66798	2.97675	20.4151	6.23364e-06	7.64314e-05
Tubb6	1.6658	6.28723	48.1405	3.96746e-12	2.0458e-10
Klrb1b	1.66434	3.15593	25.1675	5.25597e-07	8.58629e-06
Kif14	1.66404	2.3407	21.3169	3.89279e-06	5.03755e-05
Col6a1	1.6637	1.64712	20.5785	5.72367e-06	7.06943e-05
Rhcg	1.66254	0.737706	16.2957	5.4187e-05	0.000493436
Tmem107	1.66161	2.39147	30.2054	3.88628e-08	8.91247e-07
Agxt	1.65992	0.547752	9.96674	0.00159394	0.00833669
Gsto1	1.65754	5.57759	40.8422	1.65034e-10	6.24824e-09
Rplp0	1.65563	10.6884	44.0214	3.24806e-11	1.41451e-09
Cln6	1.65562	4.42827	37.9128	7.39771e-10	2.45762e-08
Pgam1	1.65559	6.94112	46.3272	1.00067e-11	4.77876e-10
Cdk4	1.6551	6.61531	71.1695	3.27814e-17	3.33973e-15
Eno1	1.65386	1.91011	16.3081	5.38323e-05	0.000491004
Adgb	1.65327	3.01167	27.64	1.46126e-07	2.80729e-06
Tuba1b	1.65229	8.20254	50.0357	1.50977e-12	8.51654e-11
Col8a1	1.65065	0.921218	10.2799	0.00134489	0.00726001
Irf7	1.65046	6.47187	29.1308	6.76524e-08	1.45241e-06
Capn1	1.64896	2.62394	11.2399	0.00080058	0.00474868
Gng12	1.64744	6.50405	32.1556	1.42303e-08	3.581e-07
Gm4961	1.64714	0.764704	12.3551	0.00043978	0.00290937
Rpl35	1.64692	10.5557	40.8292	1.66133e-10	6.27572e-09
Snx7	1.64577	1.97921	24.3632	7.9779e-07	1.23945e-05
Ccr1	1.64558	5.41905	27.4917	1.57767e-07	2.99669e-06
Abcg1	1.64511	8.76128	46.7568	8.03671e-12	3.89329e-10
Phgdh	1.64459	7.4622	36.9692	1.20013e-09	3.85002e-08
Hscb	1.64149	4.8528	61.2419	5.04764e-15	3.85686e-13
Ccdc34	1.64057	3.77938	14.6999	0.00012605	0.001009
Fxyd6	1.63893	1.26419	16.5332	4.78048e-05	0.000442998
4930544D05Rik	1.6386	0.260168	12.776	0.000351099	0.00242263
Tgfbi	1.63295	7.35153	19.1888	1.18407e-05	0.000132607
Nkiras2	1.62992	5.31454	31.5683	1.92546e-08	4.75984e-07
Tube1	1.62925	1.52353	22.6173	1.97693e-06	2.77861e-05
Arpc3	1.62916	7.75055	23.1872	1.46973e-06	2.13536e-05
Lyz2	1.62905	11.4985	30.6313	3.12025e-08	7.34614e-07
Fn3krp	1.62813	2.59532	15.9932	6.35706e-05	0.000564512
Eif3h	1.62774	8.25229	44.4962	2.54845e-11	1.12587e-09
Nudt14	1.6272	4.40317	53.8491	2.1649e-13	1.34785e-11
Atp2a3	1.62714	3.35292	27.6988	1.41751e-07	2.73889e-06
Nhp2	1.62514	5.63027	55.414	9.76399e-14	6.3128e-12
Tmem8	1.62321	2.73221	27.0295	2.00374e-07	3.69735e-06
Enpp1	1.61814	4.46581	17.2524	3.27279e-05	0.000320791
Rps26	1.61693	7.98884	52.0882	5.30625e-13	3.10795e-11
Gm5617	1.6167	3.16387	6.19536	0.0128086	0.0425687
Anxa4	1.61626	6.46456	46.1764	1.08073e-11	5.13196e-10
Snrpe	1.61575	6.36686	36.6155	1.43884e-09	4.54642e-08
Ppil1	1.61436	4.69063	36.8478	1.27723e-09	4.05864e-08
Ctsd	1.61152	15.0887	26.8788	2.16626e-07	3.96245e-06
Gm14005	1.61013	3.185	36.1872	1.79242e-09	5.56942e-08
Atp5o	1.60867	7.36163	46.1938	1.07114e-11	5.10081e-10
Rps2	1.60851	7.97821	22.7816	1.81491e-06	2.57239e-05
Erh	1.60748	7.41688	48.2492	3.7536e-12	1.94747e-10
Gng5	1.60745	8.27353	58.3056	2.24403e-14	1.57834e-12
Ctsl	1.60621	11.2535	34.0559	5.35506e-09	1.49264e-07
Sdcbp	1.60616	9.87035	29.249	6.36495e-08	1.37525e-06
Fanca	1.60585	2.41152	28.0722	1.16873e-07	2.30861e-06
Gnpda1	1.60434	6.6594	37.2907	1.0177e-09	3.29626e-08
Prim2	1.60427	3.67785	30.4395	3.44438e-08	8.06406e-07
Pianp	1.60355	2.96636	15.2825	9.25697e-05	0.000779608
D10Wsu52e	1.60352	8.62774	42.2025	8.22938e-11	3.29371e-09
Dera	1.60284	5.07316	37.1316	1.10422e-09	3.56633e-08
2010107E04Rik	1.60259	6.39247	44.3922	2.68761e-11	1.1796e-09
Ada	1.60236	2.49598	27.6322	1.46713e-07	2.81536e-06
Hint1	1.59992	7.36247	54.3355	1.69022e-13	1.07217e-11
Arpc4	1.59887	8.7743	37.1296	1.10533e-09	3.56633e-08
Rps5	1.59858	9.92101	38.5248	5.40618e-10	1.86608e-08
Glipr2	1.59784	2.17208	12.5096	0.000404862	0.00272775
Plin3	1.59547	5.46407	68.0919	1.56047e-16	1.50756e-14
Aprt	1.59351	6.66495	56.8175	4.78181e-14	3.20248e-12
Echs1	1.59283	7.52437	53.5576	2.51124e-13	1.55771e-11
2010001M06Rik	1.59219	1.40335	23.0092	1.61231e-06	2.31451e-05
Cks2	1.5916	4.98849	20.8966	4.84754e-06	6.09933e-05
Icam4	1.59119	-0.255481	7.30459	0.00687786	0.0267632
Eif4b	1.58919	7.96571	47.2877	6.12962e-12	3.02167e-10
Carhsp1	1.58834	5.0704	48.8173	2.80956e-12	1.49932e-10
Kxd1	1.58644	6.74364	43.7318	3.76594e-11	1.61083e-09
Clec4d	1.58624	2.45941	15.0356	0.000105502	0.000871922
Dynlt3	1.5848	6.67336	39.0918	4.04343e-10	1.419e-08
Prdx2	1.58339	7.49015	48.81	2.81998e-12	1.50012e-10
Ap1s1	1.58303	5.63677	50.0631	1.48882e-12	8.44337e-11
Apoa2	1.58235	0.0746557	11.2882	0.000780032	0.00465949
Guca1a	1.57958	3.86339	35.1304	3.08342e-09	8.90591e-08
Tma7	1.57949	7.79026	46.7773	7.95289e-12	3.86382e-10
Ifitm3	1.57817	7.80213	34.0334	5.41742e-09	1.50275e-07
Steap3	1.57792	2.92049	18.7946	1.45582e-05	0.000157682
Galk2	1.577	5.3152	47.9693	4.3294e-12	2.2241e-10
Tstd3	1.57645	3.63477	36.8852	1.25295e-09	3.98902e-08
Snrpd1	1.57418	5.58599	53.1098	3.15409e-13	1.92801e-11
Rbm3	1.57247	7.39102	41.8132	1.00424e-10	3.93129e-09
2310001H17Rik	1.5716	1.90541	20.2798	6.69048e-06	8.09115e-05
Cotl1	1.57026	7.67399	62.2138	3.08116e-15	2.44313e-13
Eif3i	1.57004	7.57337	40.7656	1.71624e-10	6.44251e-09
Gm4827	1.5691	-0.229663	9.76916	0.00177464	0.00905635
Pqlc3	1.5687	4.01743	36.9348	1.22148e-09	3.89621e-08
3110082I17Rik	1.56767	3.61913	27.7709	1.36561e-07	2.66146e-06
Cyb5r3	1.56764	6.2995	24.4476	7.63584e-07	1.19403e-05
Gla	1.56691	5.58662	31.7338	1.76822e-08	4.38404e-07
Rpl7a	1.56664	9.24509	48.3386	3.58631e-12	1.87806e-10
Efemp2	1.56652	4.63999	42.3085	7.79512e-11	3.13483e-09
Emilin2	1.56584	2.97786	22.5913	2.00393e-06	2.80483e-05
Gnb2l1	1.56504	9.66039	40.0419	2.48567e-10	9.08352e-09
Iqgap3	1.56495	4.23008	18.1633	2.0275e-05	0.000210775
Sep15	1.56191	8.45889	38.2167	6.33098e-10	2.14132e-08
Gm14295	1.5618	5.05942	29.4772	5.6579e-08	1.23679e-06
Sh2d1b1	1.56009	2.6128	25.7205	3.94608e-07	6.73321e-06
Grn	1.55997	11.9346	31.8538	1.66224e-08	4.1519e-07
Msra	1.55984	4.71673	40.6941	1.78025e-10	6.63547e-09
Ms4a6d	1.55787	7.82082	34.0416	5.39458e-09	1.49889e-07
Rps19	1.55731	10.4765	38.2205	6.31835e-10	2.14132e-08
Nans	1.55702	5.17861	39.1532	3.91818e-10	1.37792e-08
Dcxr	1.55657	5.21679	13.7973	0.00020363	0.00152134
Calm3	1.55549	5.66263	50.9064	9.68795e-13	5.57721e-11
D330045A20Rik	1.55329	2.17768	18.1998	1.98895e-05	0.000207791
Slc25a10	1.55202	5.01048	24.201	8.67856e-07	1.33841e-05
Cox7b	1.55172	6.44254	43.7795	3.67527e-11	1.58008e-09
Itgal	1.55147	3.60387	18.5684	1.63919e-05	0.000174618
Lbx2	1.55126	1.45813	15.8412	6.88876e-05	0.0006047
Rpl10a	1.55124	9.50012	37.6709	8.37464e-10	2.76035e-08
Atp5c1	1.5507	8.50526	36.0669	1.90662e-09	5.88078e-08
Anln	1.55001	3.91421	29.4488	5.74141e-08	1.25342e-06
Twf1	1.5489	7.31822	35.3368	2.77341e-09	8.16479e-08
Gpr141	1.54882	0.998129	5.98372	0.0144385	0.0467383
Htr2b	1.54701	2.46414	12.9851	0.000313976	0.00219822
Cisd3	1.54651	4.50255	48.3827	3.50646e-12	1.84199e-10
Trim59	1.54506	2.43312	20.0804	7.42537e-06	8.82754e-05
Shmt1	1.544	2.94843	27.6091	1.4848e-07	2.84173e-06
Pilrb1	1.54244	2.07526	17.2581	3.26295e-05	0.000320013
Uqcr11	1.54228	7.1963	45.5205	1.5105e-11	7.03366e-10
Pebp1	1.54192	6.9127	35.6738	2.33283e-09	7.00266e-08
Cox7a1	1.5419	0.962462	15.4575	8.43797e-05	0.000720011
Ccl6	1.5417	9.1696	25.3674	4.7386e-07	7.88569e-06
Ucp2	1.53945	10.0202	39.8469	2.74668e-10	9.97227e-09
Cux1	1.53849	7.48853	48.2202	3.80953e-12	1.9704e-10
Spdl1	1.53688	1.98626	12.2822	0.000457295	0.00301338
B430306N03Rik	1.53615	4.59218	25.3833	4.69961e-07	7.82958e-06
Atp5e	1.53608	7.46754	37.3621	9.81093e-10	3.18998e-08
Rpl3	1.536	10.9879	35.8112	2.17399e-09	6.59654e-08
Mr1	1.53472	4.58556	30.1725	3.95265e-08	8.99195e-07
Mrpl28	1.5346	6.44067	49.6268	1.85951e-12	1.03163e-10
Cd69	1.53237	4.15005	8.72877	0.00313228	0.0143745
Ulbp1	1.53122	2.41865	18.6546	1.56667e-05	0.000167957
Nlrp5	1.5312	5.52494	24.4836	7.49469e-07	1.17305e-05
Tpi1	1.53081	7.63457	56.1106	6.85074e-14	4.49848e-12
Glb1	1.53074	7.25668	48.6373	3.0796e-12	1.62792e-10
Ube2l6	1.52993	6.24833	46.1288	1.10729e-11	5.22851e-10
Itgb3bp	1.52942	2.95448	29.3493	6.04378e-08	1.31431e-06
Ip6k3	1.52901	0.626003	7.79417	0.00524152	0.0216313
Atp5l	1.52872	7.75333	35.329	2.78457e-09	8.18331e-08
Atp6v1a	1.52865	7.72111	40.6331	1.83667e-10	6.83064e-09
Il1b	1.52714	7.55649	6.24402	0.0124613	0.0416699
Clic1	1.52518	8.93277	24.4369	7.67855e-07	1.1996e-05
Slfn9	1.52432	3.44952	25.187	5.20324e-07	8.5167e-06
Gabarap	1.52248	8.87227	36.464	1.55513e-09	4.8681e-08
Rpl4	1.52184	10.7185	30.9148	2.69602e-08	6.42838e-07
1700026L06Rik	1.52102	-0.0545258	6.04491	0.0139464	0.0454781
S100a11	1.52102	4.37985	21.0458	4.48438e-06	5.68495e-05
Mrpl33	1.52094	6.32623	27.9399	1.2514e-07	2.46324e-06
Paics	1.52048	7.08864	36.9498	1.21212e-09	3.88108e-08
Sigirr	1.52004	2.18146	27.6209	1.47576e-07	2.82868e-06
Nt5e	1.51933	1.23425	8.48391	0.00358301	0.0159508
Actb	1.51811	13.9374	30.4165	3.4855e-08	8.13767e-07
B9d1	1.51763	1.5546	19.3148	1.10843e-05	0.000124717
Diap3	1.51716	2.08953	16.6354	4.52986e-05	0.000423039
Rcn3	1.51592	2.70839	28.2415	1.07082e-07	2.14291e-06
Prdx5	1.51431	7.9931	40.7901	1.69492e-10	6.38827e-09
Myl6	1.51289	8.58506	41.0173	1.50886e-10	5.76451e-09
Iigp1	1.51266	3.69226	9.47663	0.00208105	0.0103437
Gpr31b	1.51199	0.505426	13.0222	0.000307819	0.00215872
Haus1	1.51165	4.30522	41.0038	1.51934e-10	5.79141e-09
F10	1.51156	1.78215	7.51069	0.00613338	0.0244853
Glipr1	1.51057	5.5319	35.0413	3.22789e-09	9.30719e-08
Pola1	1.50986	3.26385	29.7707	4.86275e-08	1.07983e-06
Fcrls	1.50961	11.773	32.2776	1.33646e-08	3.40392e-07
Rps16	1.50952	9.25725	35.2898	2.84117e-09	8.30609e-08
Rabl5	1.50947	4.66575	38.2577	6.19911e-10	2.10519e-08
Rps20	1.50671	8.92676	35.5111	2.53597e-09	7.54507e-08
Arpc5	1.50534	8.19011	39.6685	3.00936e-10	1.08093e-08
Sec61b	1.50477	6.1717	45.659	1.40738e-11	6.57167e-10
Adam2	1.50423	3.85996	11.4405	0.000718589	0.00436411
Prps2	1.50413	6.08221	28.7544	8.2164e-08	1.71575e-06
BC024582	1.50337	3.5393	32.2601	1.34851e-08	3.42424e-07
Cep72	1.50209	2.53711	33.5223	7.04516e-09	1.91015e-07
Uqcrq	1.50028	7.08542	43.2626	4.78641e-11	2.00647e-09
Cox6b1	1.49933	7.66805	44.534	2.49975e-11	1.11166e-09
Tspan32	1.49932	5.71408	57.7192	3.02341e-14	2.0915e-12
Psma1	1.49773	7.55967	35.3108	2.81069e-09	8.24567e-08
2310045N01Rik	1.49565	4.14703	45.7809	1.32246e-11	6.19235e-10
Vwde	1.49557	5.22237	22.2753	2.36225e-06	3.23894e-05
Pkmyt1	1.49542	0.694806	12.3012	0.000452659	0.00298751
Baiap2	1.49537	4.69165	35.8527	2.12816e-09	6.48087e-08
Snx3	1.49445	6.36066	22.2022	2.45389e-06	3.35365e-05
Tmed3	1.49399	8.57958	43.5279	4.17966e-11	1.78325e-09
Eif3k	1.49352	8.13752	37.4489	9.38381e-10	3.06295e-08
Ppp1ca	1.49351	8.39274	36.6246	1.43212e-09	4.5337e-08
Cep89	1.49307	3.83636	28.14	1.12852e-07	2.24237e-06
Phf11a	1.49265	4.11054	22.5496	2.04785e-06	2.85679e-05
Rpl29	1.49264	8.82143	40.5204	1.94575e-10	7.2044e-09
Blvra	1.49214	6.15876	42.1664	8.38278e-11	3.34714e-09
Ola1	1.49167	5.75373	42.5669	6.83061e-11	2.78315e-09
Ap2m1	1.48959	9.04788	28.4833	9.45087e-08	1.91639e-06
Ndufb8	1.48908	7.31807	42.9092	5.73395e-11	2.36244e-09
Fgr	1.48818	5.76391	26.4654	2.68294e-07	4.76243e-06
Acp1	1.48794	6.43497	47.9647	4.3397e-12	2.2241e-10
Gyk	1.48669	4.74295	29.3608	6.00818e-08	1.30826e-06
Serping1	1.48637	1.4861	6.14173	0.0132028	0.0434918
H2afv	1.48631	4.30194	10.39	0.00126701	0.00691507
Tmem106a	1.48366	6.43904	43.0279	5.39647e-11	2.23782e-09
Pcna	1.48356	6.93653	34.362	4.5758e-09	1.29415e-07
Fahd2a	1.4824	3.63939	35.7564	2.23591e-09	6.73579e-08
Stra6	1.48128	0.805294	6.67169	0.00979564	0.0351397
Tmem125	1.48104	2.1915	15.4166	8.62296e-05	0.000733563
0610031J06Rik	1.481	9.0638	40.9273	1.57997e-10	5.99533e-09
Npr1	1.48027	3.67489	31.4716	2.02384e-08	4.97923e-07
Serf2	1.4763	9.07482	39.2432	3.74175e-10	1.3214e-08
Gas6	1.47483	5.99681	26.913	2.12825e-07	3.90141e-06
Fam92a	1.47481	2.47738	13.0626	0.000301248	0.0021224
Tomm7	1.47417	6.49932	41.843	9.89058e-11	3.88459e-09
Nup62	1.47363	5.11638	25.3283	4.83573e-07	8.03247e-06
Anapc15	1.47356	5.43431	42.3862	7.49157e-11	3.02724e-09
Srxn1	1.47356	3.43922	13.4177	0.000249256	0.00180603
Dctpp1	1.47228	5.1764	50.1811	1.40189e-12	7.98841e-11
Dnmt1	1.4705	5.3419	36.9838	1.19116e-09	3.82857e-08
Rpl12	1.46946	8.78326	32.1804	1.40504e-08	3.54635e-07
Arhgap24	1.46936	4.81525	32.0035	1.53893e-08	3.85543e-07
Mnf1	1.46823	6.08891	49.3546	2.13628e-12	1.16973e-10
Rpl19	1.46776	10.3389	34.2261	4.90673e-09	1.3793e-07
Rpl14	1.46705	10.0653	33.2651	8.04141e-09	2.15592e-07
Kntc1	1.4669	3.47064	30.3946	3.52506e-08	8.20724e-07
Csde1	1.46633	8.68564	25.1929	5.18728e-07	8.49885e-06
Nucks1	1.46623	6.23347	43.4058	4.44858e-11	1.87891e-09
Prg4	1.46616	1.11995	7.94256	0.00482854	0.0202666
Cybb	1.46397	7.55188	31.7111	1.78895e-08	4.42891e-07
Rapsn	1.46228	4.26393	31.9572	1.57606e-08	3.9425e-07
Oas1g	1.46095	2.45957	10.8025	0.00101363	0.00576156
Mmp12	1.46046	4.81139	17.9306	2.29111e-05	0.000235413
Ndufv3	1.45949	6.39857	49.99	1.54528e-12	8.6877e-11
Cep19	1.45842	2.97398	19.4188	1.04966e-05	0.000119464
Wdr1	1.45631	8.82922	32.4166	1.24419e-08	3.20287e-07
Arl11	1.45532	6.40598	47.4523	5.63584e-12	2.79465e-10
Gale	1.4546	2.69618	17.4898	2.88852e-05	0.000287655
Mrpl30	1.45457	6.27967	49.2805	2.21862e-12	1.20306e-10
Tubg1	1.45415	4.57894	26.3323	2.87447e-07	5.0756e-06
Fam221a	1.45316	0.901897	12.0125	0.000528451	0.00338539
Atox1	1.45311	7.9954	38.2983	6.07158e-10	2.07446e-08
Mmp19	1.45271	2.15797	13.3604	0.000256997	0.0018537
Atp5j	1.4521	7.26958	29.591	5.33525e-08	1.17389e-06
Atp5f1	1.45134	8.19273	30.6951	3.01931e-08	7.13848e-07
Axl	1.45008	8.37046	32.9234	9.58639e-09	2.53376e-07
Gapt	1.44971	1.21146	17.113	3.52203e-05	0.000341044
Commd9	1.44906	6.60533	47.8869	4.51535e-12	2.29314e-10
Cox6a1	1.44839	7.11222	6.22076	0.0126261	0.042076
6720468P15Rik	1.44775	1.70429	16.9943	3.74916e-05	0.000360134
Dhrs4	1.44662	4.67712	31.168	2.36632e-08	5.73167e-07
1500032L24Rik	1.44567	5.13496	26.5319	2.59223e-07	4.62584e-06
Marco	1.4449	3.03529	26.5344	2.58888e-07	4.62477e-06
Serpinb6b	1.44454	1.66843	11.4198	0.00072665	0.00439863
Hprt	1.44443	7.91789	26.7854	2.27344e-07	4.12706e-06
Cap1	1.44436	7.82827	31.0757	2.48157e-08	5.99355e-07
Sri	1.44326	7.11885	36.2069	1.77444e-09	5.52376e-08
Ppa1	1.44181	4.15777	24.6135	7.00581e-07	1.10788e-05
Mrpl51	1.44087	5.70168	44.5746	2.44843e-11	1.09463e-09
Cbx5	1.44052	5.67025	42.7434	6.24108e-11	2.55884e-09
Btf3	1.43983	8.01413	30.3061	3.6897e-08	8.50808e-07
Rps15a	1.43697	7.9932	29.9867	4.35025e-08	9.76489e-07
Rfc5	1.43662	3.17748	8.50217	0.00354724	0.0158377
Esd	1.43655	6.92636	32.5303	1.17348e-08	3.03479e-07
Slc25a5	1.43567	10.0734	27.8348	1.3213e-07	2.58268e-06
Igbp1	1.43496	6.48584	40.7648	1.71698e-10	6.44251e-09
Rdm1	1.4348	5.15568	43.1577	5.05002e-11	2.11171e-09
Tnfrsf26	1.43427	1.91156	18.2064	1.98214e-05	0.000207342
Mrpl20	1.43304	5.78569	41.7964	1.01292e-10	3.95061e-09
Tbc1d7	1.43268	3.6782	21.2555	4.01963e-06	5.17777e-05
Trappc1	1.43215	6.09579	35.4466	2.62139e-09	7.7717e-08
Tfdp1	1.43183	4.02894	18.3303	1.85728e-05	0.00019562
Ezh2	1.43074	3.67634	36.3882	1.61681e-09	5.05178e-08
Nudcd2	1.43061	4.26311	43.3795	4.50884e-11	1.89959e-09
Rpa2	1.4306	4.42394	32.2559	1.35143e-08	3.42647e-07
AI662270	1.43058	4.10785	21.0285	4.52505e-06	5.72356e-05
Usp18	1.42894	6.13548	17.4825	2.89961e-05	0.000288417
Ubl5	1.42704	6.79989	43.4681	4.30919e-11	1.83386e-09
Tmem202	1.42627	1.84417	10.6534	0.00109869	0.00614611
Cox6a2	1.42572	4.73748	26.1978	3.08181e-07	5.40765e-06
Ctsz	1.42553	12.2272	28.4126	9.80237e-08	1.97575e-06
Ezr	1.4253	3.98231	25.2682	4.98871e-07	8.24585e-06
Atp5k	1.42471	5.79167	29.3412	6.06923e-08	1.31814e-06
2700029M09Rik	1.42466	4.71976	25.9053	3.58574e-07	6.16953e-06
Arhgdib	1.42425	9.62128	29.9986	4.32354e-08	9.7294e-07
Cox6c	1.42294	7.2117	28.9292	7.50716e-08	1.58736e-06
Helz2	1.42194	3.95875	26.7617	2.30149e-07	4.16448e-06
Asna1	1.42162	5.11139	44.5559	2.47194e-11	1.10221e-09
Lrrc34	1.421	1.0223	13.0762	0.000299068	0.00210878
Ngfrap1	1.42028	3.73193	19.0305	1.28644e-05	0.000142364
Ift27	1.41948	4.16668	28.6753	8.55884e-08	1.77403e-06
Rpl22l1	1.41867	5.72009	25.5266	4.36335e-07	7.32015e-06
Klhl6	1.41806	8.32092	25.1268	5.36804e-07	8.7354e-06
Mospd2	1.41793	4.65656	25.1773	5.22948e-07	8.55132e-06
P4ha2	1.41727	1.37456	12.1453	0.000492114	0.00320034
Polr3c	1.41657	5.0948	30.3714	3.56757e-08	8.28327e-07
Actg1	1.41641	10.98	30.648	3.09343e-08	7.2932e-07
Tceb2	1.41563	7.03964	38.3779	5.82885e-10	1.99965e-08
Nagk	1.41527	5.94748	54.4671	1.58071e-13	1.00651e-11
Tkt	1.41479	7.60548	23.0173	1.60548e-06	2.30789e-05
Romo1	1.41421	5.17533	39.2805	3.67096e-10	1.29913e-08
Rps8	1.41334	9.4899	32.4514	1.22211e-08	3.15088e-07
Pole2	1.41213	2.41129	24.5476	7.24967e-07	1.14001e-05
Ifi47	1.41193	3.15851	15.4285	8.56858e-05	0.000729306
Klrb1a	1.41182	1.04735	5.8382	0.0156819	0.0497288
Fkbp11	1.41134	1.1914	13.3648	0.000256395	0.00185137
Lage3	1.41079	4.96592	39.7905	2.82715e-10	1.02423e-08
Ctla2a	1.41065	4.8788	27.3895	1.66332e-07	3.14162e-06
Nudt21	1.41053	4.4042	19.3464	1.09025e-05	0.000123083
Gm5506	1.41017	0.474572	10.4486	0.00122741	0.00674714
Ten1	1.40961	5.52513	37.5482	8.91806e-10	2.92227e-08
Mgmt	1.40884	3.43062	25.3657	4.74267e-07	7.88569e-06
C4b	1.40825	5.77882	19.8923	8.19297e-06	9.62096e-05
Atp5j2	1.40734	7.09974	38.5324	5.38509e-10	1.86262e-08
2700060E02Rik	1.40709	6.30954	27.6505	1.45332e-07	2.79524e-06
Cops6	1.40697	6.73837	36.0369	1.93613e-09	5.94282e-08
Bcl2a1d	1.40672	4.49168	22.0672	2.6327e-06	3.56039e-05
Mrpl34	1.4064	4.74695	21.7391	3.12359e-06	4.15079e-05
Eif3e	1.40591	7.78524	25.2386	5.06578e-07	8.34043e-06
Cyp46a1	1.40586	3.5902	37.6966	8.26491e-10	2.72953e-08
1810043H04Rik	1.4053	3.8651	13.1815	0.000282719	0.0020134
Dnajc10	1.40458	5.67466	29.7321	4.9607e-08	1.10012e-06
Bard1	1.40397	1.81598	17.7557	2.51165e-05	0.000254036
Lamtor1	1.40358	7.30423	41.6989	1.06471e-10	4.143e-09
Clec2i	1.40352	1.35148	8.33433	0.00389028	0.0170567
Actr3b	1.403	2.67917	8.81901	0.00298108	0.0138011
Cd22	1.40257	5.99109	23.8476	1.04273e-06	1.57629e-05
Ndufc1	1.40228	6.26691	33.7794	6.17306e-09	1.69557e-07
Rgs6	1.40195	2.36024	13.1861	0.000282026	0.0020114
Psmb1	1.40168	8.2309	29.5065	5.57281e-08	1.21978e-06
Atpif1	1.3988	7.40339	38.397	5.77213e-10	1.98831e-08
Ints7	1.3983	3.99864	14.1444	0.000169304	0.00130491
Gpi1	1.39778	8.64753	37.5672	8.8318e-10	2.89966e-08
Wbscr27	1.39755	1.08112	10.4143	0.00125043	0.00684237
Pfdn1	1.39646	5.45444	33.7152	6.38006e-09	1.74491e-07
Fam20c	1.39615	5.21647	24.9131	5.99746e-07	9.65682e-06
Dbf4	1.39527	3.16476	19.4159	1.05129e-05	0.000119568
Uqcr10	1.39501	6.87422	35.2778	2.85866e-09	8.34274e-08
Snrpd2	1.39498	6.51121	39.4078	3.43917e-10	1.23005e-08
Orc6	1.39418	4.27943	29.9039	4.53996e-08	1.01216e-06
Rps3	1.39387	10.4723	29.1345	6.7523e-08	1.45149e-06
Rps25	1.39317	9.85551	27.7094	1.40978e-07	2.7271e-06
Trem3	1.39272	0.28717	6.5855	0.0102813	0.0363827
Hcst	1.39215	4.83126	36.6105	1.44252e-09	4.5495e-08
Pycard	1.39162	8.14887	43.1172	5.15575e-11	2.15057e-09
Uqcrc1	1.39127	7.69967	10.9225	0.000950024	0.00548076
Rps7	1.3909	9.63769	26.8036	2.2522e-07	4.09735e-06
Chp1	1.39066	6.40127	30.2856	3.72889e-08	8.58665e-07
4930427A07Rik	1.39034	1.46501	9.97565	0.00158624	0.00830677
S100a13	1.38883	6.116	30.4106	3.49621e-08	8.15135e-07
Sdhc	1.38877	6.8758	41.961	9.31124e-11	3.70028e-09
Pld3	1.38788	9.98622	20.0068	7.71677e-06	9.15517e-05
Acat1	1.38567	6.31854	24.8792	6.10384e-07	9.80932e-06
Slc31a1	1.38507	6.63457	23.6119	1.17854e-06	1.75632e-05
Rpl31	1.3848	8.49517	33.2349	8.16702e-09	2.18611e-07
Eef1b2	1.38476	8.56905	24.8752	6.11628e-07	9.81992e-06
Myeov2	1.3841	7.22938	39.3198	3.59772e-10	1.2786e-08
Amdhd2	1.38265	5.78267	25.1933	5.18609e-07	8.49885e-06
Acaa2	1.38251	5.78434	33.848	5.95898e-09	1.64214e-07
Cox4i1	1.38143	9.55432	32.8286	1.00651e-08	2.65194e-07
Rpl6	1.3795	9.99652	31.3509	2.15357e-08	5.25422e-07
Mgst1	1.37916	3.14642	15.4778	8.34787e-05	0.000712685
Rpe	1.37858	5.16984	20.272	6.71752e-06	8.11801e-05
Mpdu1	1.3771	5.52452	25.317	4.864e-07	8.07146e-06
Lgals9	1.37596	9.05151	34.3894	4.51164e-09	1.28109e-07
1810033B17Rik	1.37534	2.75672	7.92262	0.00488205	0.0204503
Commd1	1.37412	5.59707	39.6096	3.10158e-10	1.11167e-08
Phyh	1.37411	5.96902	28.1017	1.15106e-07	2.27906e-06
Ccl12	1.37301	8.82842	14.4915	0.00014079	0.00111169
Mrpl18	1.37222	6.3952	33.7195	6.36579e-09	1.74491e-07
Ly6g6e	1.37215	3.11374	20.3364	6.49532e-06	7.88349e-05
Ggh	1.37161	6.20679	33.5075	7.09894e-09	1.92163e-07
Tle6	1.37108	1.13463	11.3765	0.000743802	0.00447827
Rpl24	1.36921	9.27633	27.1388	1.89363e-07	3.51346e-06
Lbp	1.36907	0.837631	7.08667	0.00776595	0.0294205
Olr1	1.36853	3.79929	21.8891	2.88868e-06	3.86306e-05
Anp32b	1.36818	5.64245	43.4302	4.3935e-11	1.86032e-09
Pstpip1	1.36764	3.12701	18.563	1.64383e-05	0.000175002
Slc25a20	1.36734	3.98819	22.7065	1.88725e-06	2.66818e-05
Lrpap1	1.36725	9.05596	28.9898	7.27617e-08	1.5424e-06
E430025E21Rik	1.36658	5.32051	38.0464	6.90817e-10	2.31789e-08
Rps17	1.36619	8.70522	29.9402	4.45574e-08	9.9735e-07
Mapk6	1.36578	4.88465	45.3417	1.65488e-11	7.68468e-10
Atxn10	1.36415	7.32489	19.0244	1.29058e-05	0.000142727
Slc25a4	1.36414	8.08263	40.7311	1.74683e-10	6.5399e-09
Ptger2	1.36244	1.05069	9.43023	0.00213438	0.0105495
Ndufa4	1.36102	7.04646	35.9623	2.01171e-09	6.1597e-08
Eif2s1	1.36056	6.94212	19.9446	7.97174e-06	9.39068e-05
Fh1	1.36042	5.65917	28.5688	9.04292e-08	1.8495e-06
Uba52	1.35941	10.1114	27.2643	1.77462e-07	3.31091e-06
Rpl17	1.3593	9.26708	28.8306	7.89944e-08	1.65681e-06
Ifi30	1.35846	7.91648	31.3761	2.12584e-08	5.20165e-07
Nudt19	1.35759	3.64271	15.2708	9.31456e-05	0.000783673
Cmss1	1.35708	2.38485	20.2197	6.90376e-06	8.3013e-05
Capzb	1.35643	9.14404	31.242	2.27788e-08	5.5414e-07
Shfm1	1.35638	7.35411	26.0706	3.29157e-07	5.72787e-06
Casp7	1.35602	4.11556	38.8886	4.48686e-10	1.56482e-08
Rpl23	1.35569	9.60698	27.7115	1.40826e-07	2.7271e-06
Rps27a	1.35374	9.92915	25.0534	5.57642e-07	9.0395e-06
Sp100	1.35274	6.01959	21.5526	3.44261e-06	4.52112e-05
Lyz1	1.35256	8.85883	26.0954	3.24954e-07	5.66647e-06
2810442I21Rik	1.35196	0.598737	7.64577	0.00569055	0.0230446
Mis18a	1.3517	3.52484	27.733	1.39263e-07	2.70951e-06
Gmds	1.3515	2.37642	9.77047	0.00177337	0.00905635
Ndufb6	1.35073	5.16789	41.8582	9.81397e-11	3.86353e-09
Eif4e2	1.35059	6.88758	36.3253	1.66985e-09	5.20782e-08
Cenpb	1.35035	4.2123	23.2799	1.40059e-06	2.04374e-05
Pctp	1.3503	4.90206	18.8098	1.44421e-05	0.00015703
Cep128	1.3497	3.25458	11.4733	0.000706037	0.00430827
Sephs1	1.34925	4.77378	37.9733	7.17194e-10	2.39207e-08
Tcp1	1.34794	6.90891	23.3362	1.36013e-06	1.99684e-05
Sdhd	1.34766	7.10571	29.9132	4.51835e-08	1.00991e-06
Me2	1.34657	3.99135	13.7643	0.000207237	0.00154076
Rhox5	1.34574	0.214914	6.03597	0.0140172	0.0456173
Elof1	1.34556	5.57769	41.9231	9.49344e-11	3.76379e-09
Gtf2h5	1.34361	5.83071	36.0989	1.87556e-09	5.79563e-08
Sec61g	1.34331	6.9664	34.3693	4.55848e-09	1.29221e-07
Zbtb8os	1.34277	4.40629	25.2657	4.99508e-07	8.24826e-06
Kank2	1.34192	1.83649	15.4073	8.66517e-05	0.000736408
Tmem242	1.34149	5.33379	33.5539	6.93169e-09	1.88546e-07
Rab7	1.34055	6.45541	16.24	5.58027e-05	0.000506229
Fblim1	1.3381	6.0523	52.154	5.13131e-13	3.01876e-11
Sh3bgrl3	1.33579	9.5941	29.067	6.99182e-08	1.49343e-06
Evi2b	1.3357	6.94954	29.9863	4.35109e-08	9.76489e-07
Bphl	1.33526	4.59584	28.6434	8.70093e-08	1.79905e-06
Cbx3	1.33443	7.86259	27.1305	1.90175e-07	3.52075e-06
Cryz	1.33351	3.79267	15.5637	7.97711e-05	0.000684858
Dync2li1	1.33287	1.50035	8.31014	0.00394244	0.0172524
Sfxn1	1.33265	5.34523	39.7591	2.873e-10	1.0386e-08
Cd40	1.33259	2.38062	11.2297	0.000805004	0.00476651
Ccdc53	1.33171	5.57036	30.7172	2.98509e-08	7.06751e-07
Icam2	1.33105	2.81381	18.9995	1.30756e-05	0.000144226
Necap2	1.33083	7.1782	31.8267	1.68558e-08	4.19773e-07
Nap1l1	1.32983	6.78088	46.9073	7.4424e-12	3.64743e-10
Rhoc	1.32969	5.48863	47.4802	5.55635e-12	2.76378e-10
4930415O20Rik	1.32849	1.43661	14.4593	0.000143217	0.00112604
Psmc3ip	1.32801	2.38253	18.6691	1.55485e-05	0.000166903
Dnajc19	1.32512	5.41705	32.5004	1.1917e-08	3.07718e-07
3830406C13Rik	1.32475	5.0471	28.5858	8.96371e-08	1.84205e-06
1110008P14Rik	1.32433	1.7526	7.48346	0.00622683	0.0247805
Suv39h1	1.32294	4.46411	30.3467	3.6133e-08	8.3657e-07
Rsph3a	1.32269	1.97717	16.4192	5.07671e-05	0.000466087
1110001J03Rik	1.32245	3.34709	26.0008	3.41268e-07	5.88985e-06
Slc44a3	1.32229	3.35653	21.1519	4.24291e-06	5.43209e-05
Mlkl	1.32113	1.1881	8.04873	0.00455356	0.0193427
Naca	1.3197	9.02106	23.4462	1.28459e-06	1.89255e-05
Fam83d	1.31965	0.795124	9.06711	0.00260249	0.0123721
Rsu1	1.31949	6.81104	21.7688	3.07564e-06	4.09032e-05
Rpl28	1.31864	8.49677	25.1206	5.38552e-07	8.75538e-06
Gba	1.3182	7.89328	31.1923	2.33689e-08	5.66857e-07
Nsmce1	1.31767	5.25905	28.5212	9.26783e-08	1.88382e-06
Cercam	1.31697	3.18291	26.3157	2.89921e-07	5.10857e-06
Hip1	1.31616	3.94546	27.5336	1.54387e-07	2.93579e-06
Capza1	1.31565	8.69163	17.8375	2.40593e-05	0.000244965
Rps28	1.31537	9.11897	23.4615	1.27436e-06	1.87911e-05
Rps6	1.31426	10.633	28.5387	9.1843e-08	1.87364e-06
Atp5g3	1.3134	6.55547	32.5937	1.13579e-08	2.95096e-07
Tmem205	1.31331	4.14066	24.6403	6.9092e-07	1.09466e-05
Lgals3bp	1.31292	9.84039	23.7648	1.08857e-06	1.63529e-05
Pbdc1	1.31266	5.21838	32.8232	1.00931e-08	2.65515e-07
Etl4	1.31221	4.18464	19.6715	9.19633e-06	0.000106248
Actr3	1.31221	7.99154	35.2394	2.91561e-09	8.47949e-08
Dpcd	1.31213	5.43031	33.888	5.8377e-09	1.61136e-07
1110008L16Rik	1.31209	3.46844	15.7323	7.29676e-05	0.00063455
Mdfic	1.31204	3.22399	18.4563	1.73842e-05	0.000184023
Mtch2	1.31138	6.29921	34.1739	5.04016e-09	1.41208e-07
Snx2	1.31007	7.75286	24.5346	7.29886e-07	1.14667e-05
Arl5c	1.30995	5.00476	17.8941	2.33548e-05	0.000239387
Angptl4	1.30937	1.84909	17.0115	3.71532e-05	0.000357593
Chek2	1.30858	4.45918	24.116	9.07045e-07	1.39246e-05
Gmppb	1.30832	4.44335	32.4067	1.25056e-08	3.20944e-07
Ms4a7	1.30824	5.77249	14.7181	0.000124841	0.00100123
Gsn	1.30799	5.7127	18.2189	1.96914e-05	0.000206238
Srgn	1.30764	8.2702	23.1454	1.50203e-06	2.17853e-05
Ptma	1.30756	9.80043	21.6294	3.30741e-06	4.36451e-05
Gpr114	1.30639	1.42903	10.6403	0.00110648	0.00617321
Etfb	1.30626	6.90975	35.2059	2.96623e-09	8.59695e-08
Eif2s3x	1.30612	6.76101	28.3481	1.01345e-07	2.03294e-06
Rpl5	1.30386	9.74804	24.3775	7.91897e-07	1.23371e-05
Ppia	1.30371	10.43	24.0868	9.20902e-07	1.40987e-05
Eif2a	1.30305	6.08935	32.1673	1.41454e-08	3.56498e-07
Rab1b	1.30267	5.2781	17.9735	2.24001e-05	0.000230727
Fbxo36	1.30262	1.89212	9.52122	0.0020311	0.0101284
Rps15a-ps4	1.30258	3.64608	23.7941	1.07213e-06	1.61492e-05
Rpl36a	1.30235	7.9909	26.1054	3.23284e-07	5.64321e-06
Sept1	1.30185	0.625766	7.53238	0.00605997	0.0242601
Psma5	1.3018	7.31524	26.5685	2.54356e-07	4.55833e-06
Vdac1	1.30152	6.75939	33.3956	7.51932e-09	2.02564e-07
Eln	1.30043	1.675	5.94728	0.01474	0.0475402
Vdac3	1.29922	7.32085	32.0035	1.53896e-08	3.85543e-07
Rqcd1	1.29906	5.10328	31.5315	1.96232e-08	4.84385e-07
Wbp5	1.29847	6.63202	18.9825	1.31923e-05	0.000145091
Fam109b	1.29794	0.500071	8.09573	0.00443696	0.0189578
Ctla2b	1.29762	6.22962	34.1147	5.19583e-09	1.45086e-07
Ube2v1	1.29664	7.81327	19.9993	7.74713e-06	9.17754e-05
Rpa3	1.29578	3.74048	20.16	7.1226e-06	8.52344e-05
Fuca1	1.29464	8.36095	16.1668	5.80016e-05	0.000523634
Srp14	1.29399	7.30436	30.3441	3.618e-08	8.3657e-07
2310039H08Rik	1.29271	1.84826	8.23553	0.00410781	0.0178016
Dpy19l4	1.29256	5.30026	24.6512	6.87024e-07	1.08952e-05
Slc25a23	1.2909	4.78116	27.4153	1.64129e-07	3.1105e-06
Ndufs6	1.29025	6.12589	30.9217	2.68655e-08	6.41491e-07
Slc25a13	1.29023	3.54955	26.4836	2.65785e-07	4.72814e-06
Slfn4	1.29014	1.33293	6.11553	0.0133999	0.0440205
Ccdc23	1.28976	5.19112	42.6584	6.51828e-11	2.66599e-09
Cmc1	1.28966	4.54699	25.511	4.3987e-07	7.3721e-06
Copz1	1.28929	7.47389	27.6886	1.42498e-07	2.75017e-06
Timm8a1	1.28868	4.17105	26.119	3.21015e-07	5.60942e-06
Dok2	1.28736	3.84761	10.5217	0.00117981	0.00651957
Vps29	1.28726	7.2536	27.4035	1.65135e-07	3.12252e-06
Prdx3	1.28653	6.53793	29.0109	7.19721e-08	1.53146e-06
Rpl9	1.28641	10.0309	22.8184	1.78049e-06	2.53215e-05
Soat1	1.28609	7.58759	28.8576	7.78989e-08	1.6389e-06
2810025M15Rik	1.28548	6.11981	28.4172	9.77932e-08	1.97347e-06
Orc1	1.28514	1.63254	12.2856	0.000456472	0.00300913
Usmg5	1.28477	5.98173	35.4595	2.6041e-09	7.73409e-08
2310008H04Rik	1.28231	4.6089	23.9042	1.01252e-06	1.532e-05
Rab8a	1.28194	6.86884	23.4757	1.26501e-06	1.86862e-05
Gbp2	1.28156	5.22009	12.2419	0.00046727	0.00306231
Prdx6	1.28107	6.84746	24.5643	7.18693e-07	1.1312e-05
Gm14305	1.27981	1.16737	10.2867	0.00133994	0.00724279
Eif3m	1.27958	7.06705	27.1337	1.8986e-07	3.5188e-06
Mical1	1.27893	5.50718	30.2	3.89704e-08	8.92498e-07
Mir682	1.27885	0.34244	7.17773	0.00738141	0.0282453
Atp5a1	1.27843	8.92624	28.4582	9.57441e-08	1.93677e-06
Tomm6	1.27825	6.40073	37.0516	1.15047e-09	3.70486e-08
Ndufa12	1.27814	6.3534	24.2717	8.36577e-07	1.29612e-05
Rps10	1.2769	8.36538	23.7848	1.07728e-06	1.62122e-05
Mrps21	1.27643	6.40105	33.908	5.77819e-09	1.59906e-07
Ica1	1.27541	0.916141	6.685	0.00972277	0.0349529
Cd68	1.27415	10.813	24.6847	6.75178e-07	1.07377e-05
Lypla1	1.27265	6.12792	18.0403	2.16281e-05	0.000223734
Hmgb1	1.27251	9.05625	25.6612	4.06936e-07	6.92368e-06
Pycrl	1.27224	4.91819	33.4947	7.14576e-09	1.93119e-07
Mrpl42	1.2722	6.4721	25.7189	3.9494e-07	6.73321e-06
Fbxw17	1.27187	3.89023	22.0314	2.68231e-06	3.62166e-05
Myl12a	1.27127	7.22736	28.7551	8.21339e-08	1.71575e-06
Pdha1	1.27107	5.83923	15.8864	6.7261e-05	0.000591657
Dhx58	1.27095	5.62452	23.7629	1.08965e-06	1.63545e-05
Atp5g1	1.27045	7.15468	29.5441	5.46596e-08	1.19795e-06
Txndc17	1.27027	6.83977	30.0144	4.28855e-08	9.6636e-07
Gstz1	1.27007	4.37346	29.1365	6.74541e-08	1.45149e-06
Nqo2	1.26972	4.4283	34.2096	4.94841e-09	1.38869e-07
Psmd14	1.26956	6.36413	23.2579	1.41667e-06	2.06184e-05
Ndufb11	1.26748	6.88266	34.316	4.68502e-09	1.3214e-07
Prps1	1.26741	4.00905	23.995	9.6586e-07	1.46933e-05
Mdh2	1.26727	8.17289	26.3023	2.91942e-07	5.1388e-06
Ptrhd1	1.26596	4.47706	32.0711	1.48634e-08	3.73473e-07
Selm	1.26513	3.51188	16.0225	6.25957e-05	0.000558511
Cetn2	1.26465	5.71747	30.2454	3.80689e-08	8.75428e-07
Tmem97	1.26443	5.01592	26.4285	2.73472e-07	4.84411e-06
Bad	1.26442	5.52732	31.201	2.32649e-08	5.65148e-07
Vmn2r1	1.26439	3.50035	12.4868	0.000409829	0.00275129
Spn	1.26399	1.63431	9.14818	0.00248966	0.0119302
Zranb3	1.26201	2.42796	14.9873	0.000108235	0.000891007
Rpl7	1.26189	10.2857	21.3283	3.86969e-06	5.01152e-05
Bora	1.26108	2.5673	15.1987	9.67713e-05	0.000807952
Lsm5	1.26071	4.27169	20.0053	7.7228e-06	9.15517e-05
Tpcn2	1.26022	4.73491	16.4505	4.99367e-05	0.000459999
Rpl27a	1.25843	9.14447	23.9177	1.00543e-06	1.524e-05
Dpp7	1.25819	7.3772	35.4353	2.63665e-09	7.80317e-08
Chchd5	1.25791	5.52628	29.062	7.00987e-08	1.49402e-06
Rpl39	1.25777	7.9633	20.8009	5.09584e-06	6.38309e-05
Btnl2	1.25764	1.48875	6.64281	0.00995569	0.0355923
Galk1	1.25729	3.35383	7.62008	0.00577219	0.0232911
Rnasel	1.25669	5.25525	30.186	3.92536e-08	8.95323e-07
Hmgn3	1.25651	3.84842	25.1639	5.26596e-07	8.59063e-06
2410015M20Rik	1.25503	6.20498	39.9176	2.64907e-10	9.63873e-09
Slc39a1	1.25463	7.50158	19.8306	8.46151e-06	9.8845e-05
Rpl27	1.25441	8.77051	25.6163	4.16496e-07	7.05776e-06
Mrpl12	1.25371	5.50482	12.4684	0.000413884	0.00277077
H3f3a	1.2531	7.86425	28.2312	1.07655e-07	2.15181e-06
Itgb1bp1	1.25285	4.73186	27.3038	1.73866e-07	3.25147e-06
Cd9	1.25116	11.3452	17.7777	2.48276e-05	0.000252024
Fam129b	1.25094	4.24352	14.4901	0.000140897	0.00111196
Ndufa2	1.25038	7.22221	27.9482	1.24604e-07	2.45556e-06
Nup210	1.24887	4.14305	25.7937	3.79917e-07	6.5101e-06
Ticrr	1.24865	1.7793	11.1754	0.000828895	0.0048856
Gm15421	1.24791	1.34733	10.5605	0.00115527	0.00640929
Lsmd1	1.24697	4.79172	31.8201	1.69137e-08	4.20591e-07
Uqcrb	1.24691	7.79276	23.8227	1.05629e-06	1.59535e-05
Ubxn1	1.24564	6.23324	38.6408	5.09437e-10	1.7657e-08
Adam9	1.24551	5.72014	37.3477	9.88357e-10	3.20739e-08
Iqcg	1.24487	1.31904	7.7934	0.00524375	0.0216313
2510009E07Rik	1.24442	6.02726	38.3794	5.82432e-10	1.99965e-08
Rwdd2b	1.2442	2.63836	19.3783	1.07216e-05	0.000121449
Dek	1.24217	5.51093	41.515	1.16968e-10	4.54095e-09
Sumo2	1.24212	7.56108	20.1326	7.22554e-06	8.63879e-05
Rpl13a	1.24177	10.0769	27.1653	1.86781e-07	3.46938e-06
Memo1	1.24172	5.05517	39.16	3.90452e-10	1.37599e-08
Actn1	1.24168	3.3022	19.6601	9.25135e-06	0.000106737
2010111I01Rik	1.24161	3.95842	25.5329	4.34907e-07	7.30349e-06
Taf9b	1.24144	3.95162	16.9857	3.76626e-05	0.000361236
Rab31	1.24062	7.23926	15.9347	6.55661e-05	0.000579623
Ell2	1.23988	4.8591	33.1269	8.63343e-09	2.29997e-07
N6amt2	1.23929	4.71785	27.4413	1.61932e-07	3.07233e-06
Nras	1.23894	7.68972	27.3357	1.71029e-07	3.21228e-06
Mrpl27	1.23785	5.39547	30.1062	4.09032e-08	9.25414e-07
Fam136a	1.23742	4.64623	28.1146	1.14339e-07	2.26656e-06
1810058I24Rik	1.23737	6.12275	33.4389	7.35397e-09	1.98427e-07
Prickle3	1.23734	2.84983	16.8779	3.98637e-05	0.000378379
Msn	1.23727	9.5827	13.7714	0.000206458	0.00153837
Asns	1.23562	3.46256	18.8156	1.43984e-05	0.000156861
Asnsd1	1.23545	4.87175	7.4793	0.00624122	0.0248211
Cdkn1a	1.2354	6.15739	7.86373	0.00504364	0.0209653
Rps11	1.23539	10.3533	22.6097	1.98481e-06	2.78271e-05
Clybl	1.23485	3.57851	21.1229	4.3074e-06	5.48957e-05
Uqcrh	1.23456	8.15446	23.5641	1.20818e-06	1.79454e-05
Slc25a24	1.23326	1.68427	10.1487	0.00144402	0.00768892
Aifm2	1.23285	2.26882	14.6849	0.000127059	0.00101659
Fis1	1.23272	7.63856	32.3479	1.28898e-08	3.29297e-07
Rpl18	1.23243	9.13194	30.6788	3.04469e-08	7.18839e-07
Fkbp1b	1.23198	1.77202	7.56709	0.00594435	0.023854
Ufm1	1.23156	5.26526	21.9229	2.83824e-06	3.80772e-05
Timm8b	1.23151	5.17986	31.3728	2.12947e-08	5.20297e-07
Mpc1	1.23135	8.10384	19.7803	8.6873e-06	0.000101123
Rps12	1.23057	9.18592	20.4758	6.03916e-06	7.42635e-05
Tnni2	1.23029	4.45061	22.6855	1.90799e-06	2.69297e-05
Blmh	1.22951	6.5875	30.8686	2.76109e-08	6.57422e-07
Mcee	1.22901	4.60384	25.0542	5.57411e-07	9.0395e-06
Cutc	1.22889	2.79582	18.619	1.59622e-05	0.000170582
Cmpk1	1.22868	6.12638	22.2765	2.3608e-06	3.23894e-05
Adat2	1.22863	1.75556	10.0241	0.00154503	0.00813911
Psmd13	1.2279	6.13204	21.952	2.79549e-06	3.75637e-05
Apool	1.22774	4.02421	13.1763	0.000283518	0.00201605
Slirp	1.22743	5.16845	34.2547	4.83507e-09	1.36143e-07
Bet1	1.22561	5.27305	22.7952	1.80214e-06	2.55741e-05
Pdzd11	1.22477	5.72919	25.294	4.92244e-07	8.14432e-06
Cldn14	1.22427	2.13105	14.8014	0.000119446	0.000965329
Ndufb5	1.22427	6.97035	26.7481	2.31781e-07	4.185e-06
Ddx39	1.22415	6.17801	23.9695	9.7873e-07	1.48622e-05
Vps35	1.22309	7.89426	15.3801	8.7907e-05	0.000745193
Stag3	1.22301	3.36089	16.564	4.70353e-05	0.000437314
Cit	1.223	2.64293	22.555	2.04212e-06	2.85116e-05
Trappc2l	1.2221	6.38032	32.407	1.25035e-08	3.20944e-07
Ndufa3	1.22142	7.15752	27.3707	1.6796e-07	3.16639e-06
Tbca	1.22139	6.47427	16.5732	4.68086e-05	0.000435447
Eif4e	1.22139	7.18854	18.6756	1.54949e-05	0.00016654
Bnip3	1.22022	6.51514	25.4684	4.49699e-07	7.52932e-06
Sdhb	1.21985	7.77824	28.9104	7.58065e-08	1.59888e-06
Slmo2	1.21765	5.71963	29.6681	5.12708e-08	1.13403e-06
Plekhb2	1.21724	7.2485	20.3574	6.42448e-06	7.83144e-05
2610019E17Rik	1.21647	1.03378	10.8162	0.00100617	0.00573152
Anxa13	1.21553	1.18356	8.85415	0.00292423	0.0136054
Csf1	1.21551	6.84743	16.3962	5.13879e-05	0.000470752
Gpx4	1.21483	8.0284	27.5775	1.50926e-07	2.87976e-06
Ndufa7	1.21454	6.73409	33.628	6.67254e-09	1.82087e-07
Snrpg	1.21392	6.92006	28.1774	1.10692e-07	2.20728e-06
Ssr4	1.21304	8.24255	24.5998	7.05603e-07	1.11477e-05
Prmt1	1.21189	3.43911	7.05146	0.00792006	0.0298914
Hdhd3	1.21179	0.953356	12.1158	0.000499962	0.00323494
Atp6v1f	1.21156	7.92732	26.8462	2.20313e-07	4.02113e-06
Mybl2	1.21129	1.41106	11.4676	0.000708195	0.00431645
Pdcd6	1.21121	6.07049	32.7882	1.02764e-08	2.69076e-07
Ddt	1.20984	4.49209	27.1091	1.92286e-07	3.55591e-06
Cenpl	1.20965	3.80531	26.6303	2.46351e-07	4.4284e-06
Abi3	1.20843	7.75385	6.89056	0.00866521	0.0320489
Rpl39l	1.20817	1.28757	7.8082	0.00520096	0.0215128
Rpl11	1.20802	9.42202	27.7232	1.39971e-07	2.71886e-06
Polr1d	1.20768	6.48792	28.5832	8.97567e-08	1.84226e-06
Rps13	1.2074	9.31513	18.033	2.17108e-05	0.000224451
Apex1	1.20714	3.66663	18.294	1.89301e-05	0.000199134
Uprt	1.20581	0.187763	7.03047	0.00801344	0.0301491
Psmd8	1.2053	6.76567	15.8348	6.91205e-05	0.000606428
Nono	1.20362	7.91762	22.9876	1.63051e-06	2.33664e-05
Mcmdc2	1.20299	5.88129	21.9497	2.79897e-06	3.75805e-05
Acot9	1.20285	5.22187	25.2454	5.04806e-07	8.31939e-06
Psmb7	1.20204	6.51298	28.5212	9.26768e-08	1.88382e-06
2810428I15Rik	1.20188	4.61307	19.0953	1.24348e-05	0.000138365
Hadh	1.20168	5.73561	24.7141	6.64974e-07	1.05854e-05
Gpr65	1.20123	6.67822	43.8596	3.52796e-11	1.52455e-09
Cox7a2l	1.19999	8.41839	23.0163	1.60632e-06	2.30789e-05
Cul4b	1.19993	5.21081	25.0086	5.70759e-07	9.24322e-06
Rps3a1	1.19933	10.3697	18.2232	1.96473e-05	0.000205905
Uxt	1.19879	3.35605	22.0053	2.71892e-06	3.6652e-05
Qars	1.19879	6.91876	22.325	2.30193e-06	3.16656e-05
Nedd8	1.19828	6.97571	28.1715	1.11026e-07	2.21131e-06
Nup93	1.19791	4.65895	21.8983	2.87496e-06	3.84777e-05
Naa20	1.19766	6.40249	33.9061	5.78362e-09	1.59906e-07
Coq3	1.19739	3.63606	25.5939	4.21378e-07	7.12613e-06
Tsr1	1.19688	4.09304	12.9707	0.0003164	0.00221335
Mmd	1.19675	3.46252	25.2003	5.16743e-07	8.48286e-06
Cs	1.19624	7.24889	22.1439	2.52959e-06	3.45098e-05
Adh5	1.1959	6.8317	25.0798	5.50057e-07	8.93378e-06
Ccng1	1.19558	5.69196	32.9419	9.49557e-09	2.51755e-07
Minos1	1.19551	6.64189	29.2715	6.29146e-08	1.36113e-06
Rbks	1.19549	2.90827	14.7994	0.000119574	0.0009659
Chid1	1.19503	4.95657	23.4998	1.24928e-06	1.84701e-05
Csnk2b	1.19483	6.77263	28.907	7.59383e-08	1.59965e-06
Gdi2	1.1946	10.1599	15.251	9.4129e-05	0.000789969
Fbln1	1.19398	1.09756	7.8061	0.00520701	0.0215273
Ctps	1.19391	3.04466	9.00853	0.00268723	0.012696
Rpl21	1.19122	9.78694	22.2218	2.42899e-06	3.32773e-05
Sptssa	1.19008	6.73513	27.6521	1.45216e-07	2.79524e-06
Syngr1	1.1896	8.55721	25.393	4.67622e-07	7.79834e-06
Pop4	1.18916	4.491	28.4518	9.60622e-08	1.94087e-06
Nudt2	1.18883	3.70262	19.3664	1.07889e-05	0.000122129
Pomp	1.18773	7.98034	24.1639	8.84755e-07	1.36322e-05
Cox7a2	1.18757	6.66763	24.4252	7.72521e-07	1.20576e-05
Gcnt2	1.18704	6.76431	22.7945	1.80282e-06	2.55741e-05
Ndufb7	1.18692	6.52318	31.8332	1.68e-08	4.19002e-07
Uevld	1.18687	3.96547	30.79	2.87512e-08	6.81674e-07
Bccip	1.18686	5.79361	25.2514	5.03224e-07	8.30147e-06
Pgap2	1.18638	4.63596	22.9178	1.69083e-06	2.4128e-05
Sh3pxd2b	1.18569	4.33657	18.0827	2.11518e-05	0.000219211
Fbxw4	1.18543	6.72994	28.6013	8.89239e-08	1.83188e-06
Galnt6	1.18508	3.51569	10.0943	0.0014873	0.00788939
Atp5h	1.18421	7.69599	27.7699	1.36635e-07	2.66146e-06
Rfc3	1.18387	4.35817	20.4987	5.96724e-06	7.34866e-05
Sept2	1.18386	9.22087	15.0981	0.000102065	0.000847262
Psmb6	1.18329	8.15585	26.0241	3.3718e-07	5.8433e-06
Mrpl36	1.18253	6.02477	28.1226	1.13871e-07	2.25994e-06
Col6a2	1.18187	1.11711	11.6986	0.000625463	0.00389986
Ccdc86	1.18051	4.67828	25.1628	5.26885e-07	8.59063e-06
Ipo5	1.18018	6.51879	23.5637	1.20846e-06	1.79454e-05
Plscr1	1.18014	3.16524	14.1125	0.000172197	0.00132356
Lancl2	1.18005	1.95762	13.7896	0.000204467	0.00152624
Igsf10	1.17941	2.75875	13.6998	0.000214477	0.00158269
Mrps16	1.17886	4.94015	24.0066	9.60082e-07	1.46319e-05
Polr2f	1.17873	5.09959	28.9233	7.53006e-08	1.5902e-06
Psmd10	1.17854	5.55612	20.3767	6.35984e-06	7.77519e-05
Oaz1	1.17833	5.18257	19.2942	1.12049e-05	0.000125989
Masp1	1.17756	2.37114	14.1284	0.000170746	0.00131301
Ube2n	1.1774	7.29819	24.016	9.55361e-07	1.45864e-05
Mrpl45	1.17717	5.75787	35.9546	2.01968e-09	6.17287e-08
Npnt	1.17694	5.63696	23.7788	1.08069e-06	1.6249e-05
Rpl36al	1.17585	7.39469	21.8076	3.01397e-06	4.01784e-05
Idh1	1.17514	6.33918	31.0143	2.5614e-08	6.15103e-07
Ska3	1.17487	2.9984	16.1702	5.78985e-05	0.000522984
Eif1ad	1.17336	5.09652	28.9373	7.47579e-08	1.58272e-06
Hcfc1r1	1.17287	5.91235	30.4245	3.47112e-08	8.11536e-07
Rab7l1	1.17286	4.74682	26.4814	2.66081e-07	4.72814e-06
Rpl8	1.1714	9.85501	22.5387	2.05956e-06	2.87075e-05
Rpl36	1.17116	9.23944	23.7473	1.09847e-06	1.64722e-05
Txn2	1.17105	6.95473	32.7154	1.06686e-08	2.78046e-07
Fgf18	1.1707	0.926902	7.2393	0.00713247	0.0275056
Smim8	1.17048	3.68522	18.95	1.34188e-05	0.000147047
Mrpl40	1.17047	4.80201	26.6042	2.49704e-07	4.47975e-06
Psma7	1.17025	7.72401	24.3899	7.868e-07	1.22691e-05
Ddb1	1.1699	7.55897	21.2018	4.13384e-06	5.30457e-05
Arl6ip4	1.16893	4.60899	22.2949	2.33826e-06	3.21129e-05
Pask	1.16862	2.10059	10.1554	0.00143879	0.00766596
Lgalsl	1.16686	2.10487	8.59729	0.00336664	0.0152091
Psma2	1.16681	6.81399	23.1711	1.48204e-06	2.15139e-05
Psmg4	1.1656	3.22982	13.6781	0.000216974	0.00159831
6720489N17Rik	1.16547	2.19658	15.7127	7.3726e-05	0.000640324
Rpl35a	1.16491	9.40348	15.9115	6.63737e-05	0.00058629
Snrpc	1.16479	4.61869	21.141	4.267e-06	5.45462e-05
1700020N01Rik	1.16463	1.70957	11.4374	0.000719808	0.00436772
Sept11	1.1646	4.77281	22.3809	2.23582e-06	3.08573e-05
Chchd1	1.1639	5.15042	22.9415	1.67006e-06	2.38925e-05
Cox6b2	1.16345	1.30227	6.23361	0.0125348	0.0418657
Eftud2	1.16273	6.06954	19.3624	1.08116e-05	0.000122222
Clgn	1.16152	3.07821	16.0335	6.22303e-05	0.000555841
Neurl2	1.16105	2.73578	17.6873	2.60365e-05	0.00026208
Piwil2	1.16061	1.65189	9.83444	0.00171274	0.00882084
Il18rap	1.16049	1.39092	6.47507	0.0109398	0.0380427
Bzw1	1.16048	7.84428	13.7619	0.000207499	0.00154203
Mrpl13	1.16006	4.76012	20.7395	5.26192e-06	6.56665e-05
Suclg2	1.1598	6.01188	22.6057	1.98893e-06	2.78617e-05
Ugt1a7c	1.15972	5.58684	9.78815	0.0017564	0.0089906
Cpt1a	1.15955	5.60449	23.9104	1.00925e-06	1.52842e-05
Gm5148	1.15932	3.87895	16.4041	5.11736e-05	0.000469557
Elp6	1.15816	3.39093	16.0583	6.14228e-05	0.000550383
Psmb2	1.15801	7.34185	21.3045	3.91809e-06	5.06639e-05
Dstn	1.158	8.0744	23.9931	9.66802e-07	1.46943e-05
Tmem106c	1.15683	5.86576	27.4112	1.64475e-07	3.11355e-06
Idh3b	1.15548	7.04052	24.9696	5.82404e-07	9.40022e-06
Taldo1	1.15547	8.1895	26.2027	3.07396e-07	5.3995e-06
Ppp2r5c	1.15541	7.05385	30.8091	2.84695e-08	6.7595e-07
Dusp23	1.15527	2.24366	10.0171	0.0015509	0.00816237
Ufc1	1.15487	6.23596	24.7749	6.44316e-07	1.02858e-05
Dnajc15	1.15455	5.053	28.5468	9.14596e-08	1.86809e-06
Fam162a	1.15354	3.643	21.2805	3.96742e-06	5.11837e-05
Plek	1.15322	10.0931	15.9875	6.37618e-05	0.000565314
Rab27a	1.1532	5.60128	24.2585	8.42361e-07	1.30388e-05
Pabpc1	1.15209	9.05629	26.1436	3.16942e-07	5.54401e-06
Jmjd7	1.15142	3.10907	13.5214	0.000235864	0.00171714
Mtfr2	1.15141	0.457251	6.7597	0.00932393	0.033931
Psmc1	1.15009	7.24701	20.3335	6.50524e-06	7.88983e-05
Dazap2	1.15005	9.0573	17.0828	3.57847e-05	0.000345912
Mea1	1.14981	5.9409	32.7959	1.02359e-08	2.68851e-07
Aaas	1.14916	4.63295	21.1974	4.14326e-06	5.3126e-05
Npc2	1.14905	11.0072	20.4113	6.24592e-06	7.65262e-05
Pdzk1ip1	1.14899	1.72459	9.77398	0.00176999	0.00904639
Aldh7a1	1.1486	4.99041	24.2095	8.64033e-07	1.33432e-05
Paox	1.14846	4.08102	13.5796	0.000228659	0.00167338
Cdt1	1.14839	2.67087	10.8726	0.000975949	0.00560362
Tyrobp	1.14744	11.7093	17.2944	3.20123e-05	0.000315063
Rpl38	1.14644	8.25002	19.0855	1.24992e-05	0.000138779
Hsbp1	1.14606	7.91772	24.6828	6.75852e-07	1.07383e-05
Ndufa9	1.14606	7.23333	25.3971	4.66619e-07	7.78933e-06
C3	1.14591	5.94091	22.7616	1.83398e-06	2.59723e-05
Lyrm1	1.14521	1.99843	11.7003	0.000624892	0.00389775
Dusp19	1.14456	3.22673	18.3515	1.83672e-05	0.000193575
Blvrb	1.14451	6.07673	30.3856	3.54148e-08	8.23406e-07
Ly86	1.14403	11.7417	14.4408	0.000144633	0.00113611
Slc39a14	1.14381	4.04507	27.3442	1.70271e-07	3.20163e-06
Uqcrc2	1.14302	7.10125	23.0528	1.57611e-06	2.26836e-05
Il27ra	1.14294	2.92004	9.90523	0.0016481	0.00856137
As3mt	1.14242	6.17601	20.771	5.17618e-06	6.46926e-05
Tpmt	1.14199	2.89148	12.9053	0.000327648	0.0022797
Rpl10	1.14198	10.3448	20.1745	7.06889e-06	8.4702e-05
Cerkl	1.14152	2.61619	12.2533	0.000464434	0.00304847
Nipsnap3b	1.13975	5.67401	16.9729	3.79171e-05	0.000363184
Bscl2	1.13933	7.07124	30.1062	4.09029e-08	9.25414e-07
Plgrkt	1.13913	6.51341	27.0777	1.95439e-07	3.61025e-06
Psma8	1.139	2.33183	14.3994	0.000147853	0.00115816
Kars	1.13886	6.7176	23.331	1.36384e-06	2.00054e-05
Nup205	1.13745	4.87137	16.9222	3.8943e-05	0.000370896
Cyp39a1	1.13737	1.36213	6.7358	0.00944968	0.0342864
Bst2	1.13733	7.51431	18.138	2.05459e-05	0.000213459
3830403N18Rik	1.13719	4.07354	10.0224	0.0015465	0.00814433
Tekt4	1.13633	2.27924	10.8399	0.000993367	0.0056702
Phf11b	1.13568	5.84403	17.7783	2.48199e-05	0.000252024
Fam89b	1.13562	5.6365	27.8722	1.296e-07	2.53617e-06
Smim4	1.13524	3.70767	23.3018	1.38468e-06	2.02305e-05
Lcmt1	1.13496	4.54716	30.0326	4.24842e-08	9.58602e-07
Rn45s	1.13475	12.519	6.194	0.0128184	0.0425928
Rpl22	1.13441	7.74233	22.6109	1.98352e-06	2.78271e-05
Scp2	1.13363	7.53604	19.5572	9.76343e-06	0.000111649
Psph	1.13257	4.06074	17.135	3.48141e-05	0.00033789
Arpc2	1.13224	8.42157	17.6493	2.65612e-05	0.000266882
Dram1	1.13147	2.80501	13.1038	0.000294698	0.00208058
Dscr3	1.12955	6.09469	17.5	2.87313e-05	0.000286291
Aarsd1	1.12947	5.03424	21.7039	3.18143e-06	4.22099e-05
Arhgdia	1.12932	9.352	20.85	4.96698e-06	6.24494e-05
Snap23	1.12807	7.2035	15.1059	0.000101644	0.000844184
Msto1	1.1274	3.667	9.24238	0.00236477	0.0114575
Entpd5	1.12737	4.25566	17.3643	3.0857e-05	0.000305661
Ccdc122	1.12737	1.67446	8.59034	0.00337951	0.0152591
Slc25a39	1.12729	5.37548	13.8246	0.000200692	0.0015014
Nmral1	1.12672	4.97369	21.4283	3.67318e-06	4.79023e-05
Emr1	1.1265	9.41923	12.1452	0.000492156	0.00320034
Polr3k	1.12606	5.86107	18.7471	1.49252e-05	0.000161036
Gltp	1.12557	6.52785	14.232	0.000161598	0.00125364
Cfdp1	1.12519	6.20766	19.1645	1.1992e-05	0.000134033
Ndufb9	1.1251	6.51445	30.1724	3.95304e-08	8.99195e-07
Rps24	1.12461	9.15633	18.6698	1.55425e-05	0.000166903
Aimp1	1.12424	5.54633	16.6855	4.41172e-05	0.000413431
Gmpr	1.12394	4.89227	18.7186	1.51499e-05	0.00016325
Mdm1	1.12379	2.71795	18.2867	1.90032e-05	0.000199777
1700020I14Rik	1.12374	4.44285	24.6787	6.7729e-07	1.07509e-05
Anapc13	1.1231	5.96151	26.3828	2.80023e-07	4.94973e-06
Klhl23	1.12299	4.597	14.8212	0.000118196	0.000957532
Polh	1.12288	2.4081	9.19138	0.00243158	0.011712
Cox7c	1.12277	6.85308	29.2727	6.28765e-08	1.36113e-06
Cdc42	1.1226	9.95806	19.8219	8.50025e-06	9.92286e-05
Rps14	1.12237	10.3221	16.8086	4.13453e-05	0.000390458
Ints12	1.12192	5.50102	21.4412	3.64848e-06	4.76172e-05
Cep57l1	1.12115	3.26232	19.342	1.09274e-05	0.000123282
Ndufa6	1.12059	7.20954	30.3609	3.58686e-08	8.31657e-07
Stat1	1.12028	7.74481	15.7521	7.2208e-05	0.000628594
Cyp4f41-ps	1.11834	0.051474	7.4882	0.00621047	0.0247389
Tomm22	1.11749	6.29118	26.7947	2.2626e-07	4.11181e-06
Eif2ak2	1.115	5.97477	23.3161	1.37443e-06	2.0108e-05
Sumo3	1.11461	6.85787	11.3001	0.000775012	0.00463628
Rfc2	1.11429	6.18736	34.053	5.3632e-09	1.49264e-07
S1pr1	1.11401	5.90491	26.3996	2.77601e-07	4.91207e-06
Rpl23a	1.11367	10.0505	16.5496	4.73942e-05	0.000440164
Nsmce2	1.11333	5.46166	24.2824	8.31961e-07	1.29015e-05
Def8	1.11298	4.1969	22.2039	2.45173e-06	3.35342e-05
Ncrna00086	1.11163	2.19825	13.9577	0.000186974	0.00141485
Cd300ld	1.1115	4.13094	20.722	5.31013e-06	6.6111e-05
Gm12070	1.11127	1.38254	8.82124	0.00297744	0.0137995
Galnt2	1.11031	6.92726	13.2604	0.000271067	0.00194479
Mdh1	1.10955	8.28121	18.0631	2.137e-05	0.000221337
Dbi	1.10876	6.73299	21.3473	3.83166e-06	4.9776e-05
1810043G02Rik	1.10856	4.84619	23.3227	1.36977e-06	2.00748e-05
Morn2	1.10838	2.65679	11.6768	0.000632836	0.00393707
Lamtor5	1.10792	6.50963	23.6543	1.15289e-06	1.72268e-05
Sf3b5	1.10788	5.79811	28.2194	1.08313e-07	2.16241e-06
Topbp1	1.10692	4.33687	19.9373	8.00227e-06	9.41351e-05
Shisa5	1.10668	8.93401	13.5461	0.000232773	0.00169757
Il12b	1.10561	1.61534	6.51762	0.0106811	0.0374138
Snrnp35	1.10558	3.58242	14.958	0.000109928	0.000902292
Rnf141	1.10454	3.42354	8.46726	0.00361596	0.016072
Ipp	1.1042	3.65437	11.2527	0.000795061	0.00472094
Gipc1	1.10305	3.89787	17.9508	2.26694e-05	0.000233074
Flot2	1.10294	3.95729	10.7554	0.00103975	0.0058711
Reps2	1.10272	2.49743	9.26706	0.00233311	0.011345
Lsm6	1.10227	6.51057	28.637	8.72961e-08	1.80276e-06
Mycbp	1.10185	4.01246	13.6134	0.000224579	0.00164711
Eif3l	1.10169	7.38055	20.5733	5.73913e-06	7.08331e-05
Timm13	1.10064	6.23523	24.7312	6.59089e-07	1.05117e-05
Uchl3	1.10042	3.9941	9.52594	0.00202588	0.010119
Hpse	1.09973	1.79522	7.47348	0.00626145	0.0248712
Got1	1.09902	6.10537	19.2846	1.1261e-05	0.000126451
Lipa	1.09868	8.23345	19.7174	8.97809e-06	0.000103869
Pigt	1.09846	4.4257	5.93815	0.0148165	0.0477595
Oxct1	1.09826	8.05309	28.7198	8.36457e-08	1.7402e-06
1110001A16Rik	1.09772	5.86686	24.8101	6.32654e-07	1.01285e-05
Ywhae	1.09759	9.53666	19.0003	1.30697e-05	0.000144226
Coro1c	1.09723	7.01772	20.0886	7.39352e-06	8.8083e-05
Commd3	1.09685	6.72331	22.9216	1.68742e-06	2.41204e-05
Ncbp2	1.09468	5.60659	17.7723	2.48982e-05	0.000252589
Mospd1	1.09449	4.31026	18.3566	1.83186e-05	0.000193184
Pea15a	1.09424	8.83084	21.258	4.01433e-06	5.17492e-05
Atp6v1b2	1.09368	7.23165	19.9905	7.78286e-06	9.20293e-05
Nelfe	1.09361	5.5737	16.5302	4.78822e-05	0.000443471
Tlr2	1.09269	8.68125	22.6271	1.96686e-06	2.76678e-05
Xpnpep1	1.09172	6.11838	19.8419	8.41168e-06	9.84682e-05
Rpl37	1.09053	7.86445	23.3163	1.37433e-06	2.0108e-05
Atp6v1d	1.09036	7.13774	22.4612	2.14432e-06	2.97654e-05
Calm1	1.09032	9.50907	21.3553	3.8157e-06	4.9607e-05
Atp6v1c1	1.09014	7.97603	20.7293	5.29011e-06	6.5924e-05
Vamp3	1.08998	7.17014	22.8883	1.71694e-06	2.44799e-05
Rtp4	1.08956	6.36054	13.7557	0.000208188	0.00154441
Arl6	1.08901	2.88234	7.58831	0.00587482	0.0236371
Polq	1.08887	2.08275	15.7568	7.20276e-05	0.000627349
Scpep1	1.08861	8.06631	21.7711	3.0719e-06	4.08857e-05
Bax	1.08849	6.20861	12.6216	0.000381315	0.00259922
Zdhhc11	1.08837	1.36152	9.67447	0.00186846	0.00946334
Pqlc2	1.08786	5.4641	21.336	3.85434e-06	4.99934e-05
Bloc1s1	1.0871	6.21809	29.6377	5.20829e-08	1.14897e-06
Mad1l1	1.08621	5.10127	10.6586	0.00109561	0.00613427
Tpte	1.08599	2.05954	13.2384	0.000274273	0.00196443
Etohi1	1.08357	2.94867	12.0857	0.0005081	0.00327876
Mgst3	1.08327	4.78401	22.4543	2.15202e-06	2.98396e-05
Rad23a	1.08307	5.99596	19.7895	8.64543e-06	0.000100714
Usp14	1.08251	6.22788	20.3632	6.40498e-06	7.81334e-05
Enkd1	1.0824	1.52698	6.5514	0.0104802	0.0369102
H1f0	1.08236	4.30659	15.5339	8.10385e-05	0.000693613
Glrx3	1.08178	4.08313	18.9818	1.31972e-05	0.000145091
Rplp2	1.08151	9.00899	19.6291	9.40248e-06	0.000108257
Fuom	1.08148	2.8694	13.053	0.0003028	0.00212973
Gramd1b	1.08058	3.50601	13.5608	0.000230957	0.00168653
Ndufs8	1.08037	7.41808	24.8027	6.35093e-07	1.01482e-05
Ubl4	1.08003	5.78085	26.482	2.66009e-07	4.72814e-06
Nme6	1.07876	3.94449	16.103	5.99889e-05	0.000539836
Chmp6	1.07865	5.131	9.53088	0.00202043	0.0101007
Park7	1.07811	7.84466	22.3324	2.29308e-06	3.15698e-05
Lhpp	1.07778	3.39972	16.6004	4.61405e-05	0.000430662
Eci2	1.07706	6.39044	25.5765	4.25193e-07	7.16901e-06
Aurkaip1	1.07477	5.93857	33.5303	7.01614e-09	1.90535e-07
Ufsp2	1.07377	6.49881	22.09	2.60155e-06	3.53248e-05
Cct5	1.07319	8.18971	18.3238	1.8636e-05	0.000196163
Dtymk	1.07306	4.32209	10.2589	0.00136025	0.00733346
Smim3	1.07283	6.44769	24.0012	9.62754e-07	1.46593e-05
Gmfb	1.07168	6.97209	17.143	3.46683e-05	0.000336864
Ctsh	1.07062	10.8362	16.1876	5.7368e-05	0.000519309
Mien1	1.07052	5.7011	26.7735	2.28756e-07	4.1482e-06
Col5a2	1.06995	1.58101	6.49618	0.0108107	0.0377256
Hadha	1.06988	7.1469	20.9686	4.6687e-06	5.89638e-05
Rftn1	1.06942	4.39052	19.6414	9.34232e-06	0.000107638
Eif1a	1.06875	6.38922	21.8188	2.99655e-06	3.99777e-05
Fabp7	1.06778	1.85918	6.72351	0.00951502	0.034491
Mrps18c	1.06752	5.54419	17.055	3.63134e-05	0.000350619
Psmd2	1.0671	7.42113	18.3848	1.80488e-05	0.000190578
Ms4a6b	1.06695	6.50125	18.1963	1.99262e-05	0.000207791
Efcab4b	1.06678	1.4204	7.3177	0.00682788	0.0266056
Chmp5	1.06659	6.98456	19.8332	8.45002e-06	9.88293e-05
Pold2	1.06626	3.72451	13.5689	0.000229968	0.00168077
Hsd17b4	1.06594	7.49418	13.7645	0.000207215	0.00154076
Ttyh2	1.06539	6.16827	24.1176	9.0629e-07	1.39246e-05
Avpi1	1.06513	1.821	9.43239	0.00213187	0.0105464
Thoc6	1.06422	4.97972	24.0934	9.1772e-07	1.40628e-05
3110001D03Rik	1.06419	5.24802	25.7805	3.82524e-07	6.54809e-06
Mtmr9	1.06417	3.00978	14.8847	0.000114285	0.000932588
Ndufa13	1.06381	7.74227	23.8111	1.06269e-06	1.60214e-05
Acbd5	1.06327	6.04305	15.2342	9.49655e-05	0.000796135
Fuca2	1.06324	7.59793	15.5676	7.96053e-05	0.000683784
Mrpl14	1.0628	5.02449	26.0462	3.33347e-07	5.7888e-06
Abracl	1.06275	5.91959	20.5008	5.96077e-06	7.34608e-05
Card11	1.06231	2.61661	12.1088	0.000501844	0.00324337
Thyn1	1.06227	3.00429	12.4929	0.000408493	0.00274561
Psmb5	1.06217	5.74928	23.4348	1.29218e-06	1.90207e-05
Gnas	1.06214	8.80077	19.9709	7.86307e-06	9.2887e-05
Hsd17b10	1.06181	5.94132	26.4607	2.6896e-07	4.76921e-06
Apoa1bp	1.0618	5.61796	8.51185	0.00352841	0.0157797
Rpl37a	1.06164	10.1215	15.6668	7.55393e-05	0.000654882
Cdh13	1.0615	0.540773	6.28526	0.0121746	0.0410404
Mtpn	1.06146	7.2471	10.4532	0.00122437	0.00673264
Rps23	1.06087	9.41233	19.3833	1.06938e-05	0.00012138
Fars2	1.05994	4.55839	23.0897	1.54614e-06	2.23287e-05
0610007P14Rik	1.0599	5.32356	18.7493	1.49081e-05	0.000160954
Commd5	1.0595	4.01688	14.8092	0.000118952	0.000962729
Atp6v1g1	1.05892	8.50273	23.539	1.22407e-06	1.81292e-05
Lxn	1.05828	5.51741	13.2134	0.00027796	0.00198577
Lamp2	1.05808	9.97087	11.8538	0.000575426	0.0036378
Ost4	1.05766	6.46937	24.5973	7.06522e-07	1.11518e-05
Cab39l	1.05664	5.43481	20.7981	5.10346e-06	6.38787e-05
Mrpl21	1.0562	4.72121	19.956	7.9243e-06	9.34134e-05
Dusp3	1.05535	7.84032	16.8585	4.02725e-05	0.000381828
Churc1	1.05533	5.18435	17.8727	2.36183e-05	0.00024163
Prep	1.055	4.06551	19.9606	7.90552e-06	9.32574e-05
Atg7	1.05496	5.61108	19.0936	1.24463e-05	0.000138374
Pgm2	1.0545	5.24476	29.6629	5.14106e-08	1.13563e-06
Acot2	1.05444	3.97968	16.017	6.27756e-05	0.000558929
Ank	1.0543	6.3468	20.1963	6.98874e-06	8.39148e-05
Sumo1	1.05365	7.27503	16.4211	5.07168e-05	0.000466087
4930554C24Rik	1.05337	3.05318	13.9831	0.000184463	0.00140435
BC147527	1.05322	3.79564	11.7946	0.000594037	0.003733
Litaf	1.05321	8.18105	26.9431	2.09529e-07	3.85359e-06
Pdcl3	1.05278	5.97114	20.672	5.45062e-06	6.76699e-05
Prkra	1.05265	4.89496	14.9669	0.000109416	0.000899406
Gltpd1	1.05228	4.29725	8.77128	0.0030601	0.0141087
Sephs2	1.05221	4.61838	14.5032	0.000139919	0.0011058
Myo5a	1.05107	6.31329	30.8389	2.80365e-08	6.6661e-07
Uchl5	1.04994	5.26394	16.2658	5.50482e-05	0.000500194
Rnh1	1.04991	7.97499	23.2215	1.44373e-06	2.09941e-05
Mrps14	1.04976	6.67464	16.5291	4.79093e-05	0.000443478
Nnt	1.04949	6.11762	20.6679	5.46232e-06	6.7765e-05
Rbms2	1.04924	4.67566	29.1544	6.68346e-08	1.44037e-06
Cdc123	1.04905	6.24673	24.9687	5.82691e-07	9.40022e-06
Txndc16	1.04865	5.76222	16.7018	4.37399e-05	0.000410486
Ict1	1.04842	5.21611	16.8566	4.03136e-05	0.000382002
Hspb11	1.04827	3.01486	15.2165	9.58645e-05	0.000802131
Naa50	1.04805	5.66379	31.4064	2.09291e-08	5.12855e-07
Smim15	1.04801	6.29589	17.9907	2.21992e-05	0.000228938
Commd4	1.04799	6.85089	25.1421	5.32582e-07	8.6751e-06
Cuedc2	1.04747	6.71012	26.5512	2.56648e-07	4.59451e-06
Mrps10	1.04518	3.75953	17.0803	3.58321e-05	0.000346171
Haus4	1.04476	3.22395	8.08243	0.00446964	0.0190504
Cct2	1.04466	7.41873	26.8104	2.24425e-07	4.0873e-06
Fam65b	1.04387	4.17235	23.069	1.5629e-06	2.25321e-05
Taf9	1.04354	6.60542	14.9643	0.000109565	0.00090019
Hnrnpf	1.04344	8.57557	14.787	0.000120362	0.0009718
Atad2	1.04329	5.2407	27.0229	2.01061e-07	3.70595e-06
AI413582	1.04258	5.87397	21.1333	4.28417e-06	5.46825e-05
Slc2a9	1.04225	3.2615	10.9051	0.000958981	0.00552639
Higd2a	1.04172	6.50508	24.2087	8.64408e-07	1.33432e-05
Ndufa11	1.04162	6.09598	21.367	3.79249e-06	4.93435e-05
Chmp1a	1.04124	6.89254	19.1206	1.22715e-05	0.000136794
Ccdc115	1.0408	5.8366	21.1499	4.24725e-06	5.43351e-05
Adamts9	1.04022	2.78417	9.96115	0.00159878	0.00835422
Sept10	1.04011	5.10453	18.186	2.0035e-05	0.000208667
2210013O21Rik	1.03947	4.86895	18.9906	1.31361e-05	0.000144704
Psma4	1.03923	7.22087	16.1779	5.7663e-05	0.000521418
Gaa	1.03857	7.81152	22.1426	2.53127e-06	3.45098e-05
Bag1	1.03854	5.16306	17.2858	3.21576e-05	0.000316122
Tomm5	1.03789	5.17124	20.6486	5.51766e-06	6.84011e-05
Aldh3b1	1.03747	5.44328	19.4352	1.04074e-05	0.000118528
Nucb2	1.037	5.50556	14.4667	0.000142657	0.00112322
Gm5918	1.03635	2.46695	10.4549	0.00122322	0.00672854
Tceb1	1.03622	6.63999	20.3246	6.53547e-06	7.92078e-05
Pet100	1.03604	5.31222	19.6756	9.17646e-06	0.000106091
Ap3s2	1.036	5.3674	26.0158	3.38627e-07	5.85924e-06
Snrpd3	1.03583	6.1035	23.1314	1.51302e-06	2.19068e-05
Zdhhc6	1.03523	5.64436	15.3191	9.07934e-05	0.000766568
Ndufv2	1.03368	6.71005	17.5921	2.73729e-05	0.000274219
Blm	1.03318	2.62913	11.5536	0.000676196	0.00416369
G6pdx	1.03246	6.39478	21.1383	4.27298e-06	5.45811e-05
Adi1	1.0322	5.16663	7.95624	0.0047922	0.0201594
Pam	1.03155	2.1811	6.24024	0.0124879	0.0417507
Tmem14c	1.03098	7.15728	16.7808	4.19552e-05	0.000395551
Evi5l	1.03044	0.727135	7.11859	0.00762885	0.0290138
Pgd	1.03017	7.68547	17.8323	2.41253e-05	0.000245339
Serp1	1.03013	6.49145	28.6585	8.63335e-08	1.78727e-06
Pmpcb	1.03	5.98219	18.8086	1.44512e-05	0.00015703
Fam103a1	1.02767	5.96068	15.2207	9.56502e-05	0.000801136
Rabl3	1.02752	2.81524	14.9678	0.000109359	0.000899379
Nsa2	1.02731	7.0216	21.6046	3.35053e-06	4.41052e-05
Vaultrc5	1.02728	2.17193	9.30558	0.00228457	0.0111639
Mob1a	1.02684	3.49183	8.53873	0.00347669	0.0156056
Xrcc3	1.0267	2.43957	11.0608	0.0008817	0.0051481
Arhgef7	1.02602	5.72571	21.2043	4.12847e-06	5.30173e-05
Hmgn1	1.0259	5.56097	6.25437	0.0123888	0.0415016
Otud6b	1.02496	5.39365	14.2187	0.000162749	0.00126017
Tsta3	1.02491	5.53812	23.0751	1.55796e-06	2.24801e-05
Rhoa	1.02362	8.94597	9.97992	0.00158257	0.00829269
Nmb	1.02332	2.38427	10.8902	0.000966721	0.00556146
Snx4	1.02237	6.36157	15.0903	0.000102491	0.000850378
BC056474	1.02226	6.49862	20.3717	6.37651e-06	7.78728e-05
Mrps36	1.02189	5.5013	23.6761	1.13991e-06	1.70479e-05
Zbtb8a	1.02136	2.18238	7.48568	0.00621915	0.0247676
Fgf13	1.02086	3.6407	9.76917	0.00177463	0.00905635
Ctsa	1.02074	11.4624	12.5737	0.000391218	0.00265283
Wdr55	1.02035	4.26417	20.6272	5.57968e-06	6.9068e-05
Psmb8	1.02026	7.69823	17.0399	3.66035e-05	0.000353217
Ndufaf2	1.01957	4.14421	15.6072	7.79581e-05	0.000671694
Renbp	1.01931	7.26451	23.5982	1.18699e-06	1.76734e-05
Ndufs4	1.01886	5.85349	23.7443	1.1002e-06	1.64834e-05
Mrpl48	1.01882	6.30701	18.778	1.46849e-05	0.00015885
Speg	1.01877	4.03107	11.1504	0.000840123	0.00493275
Shmt2	1.01807	5.23398	20.7088	5.34686e-06	6.64307e-05
Snapc5	1.01758	5.46082	16.9326	3.87297e-05	0.000369493
Dpysl2	1.01675	9.89516	13.8362	0.000199455	0.0014948
Abi1	1.01575	7.90357	12.2554	0.000463908	0.00304621
B4galt7	1.01534	3.97795	8.29366	0.00397838	0.0173705
Cetn3	1.01514	6.26151	10.2413	0.00137332	0.00739211
Arhgap11a	1.015	4.80537	21.0413	4.49494e-06	5.69404e-05
Coa3	1.01481	6.2469	22.1095	2.57539e-06	3.50261e-05
Mrpl44	1.01426	5.25357	18.9681	1.32925e-05	0.000146027
Psmb3	1.01423	7.54553	20.3861	6.32867e-06	7.74272e-05
Atp6v0e	1.01418	8.26076	15.4399	8.51722e-05	0.000725669
Nrp1	1.01367	8.75389	22.0929	2.59764e-06	3.53002e-05
Idh3a	1.01351	5.86767	10.619	0.0011193	0.00622679
Ndufs2	1.01337	6.80436	12.6815	0.000369291	0.00252657
Eif4g2	1.0127	9.38468	11.4043	0.000732752	0.00442759
Rnf5	1.01257	5.80057	22.3104	2.31951e-06	3.18814e-05
Urod	1.01253	5.53745	26.0412	3.34204e-07	5.7977e-06
Ddost	1.01186	6.98249	8.8952	0.00285922	0.0133399
1700009P17Rik	1.01184	2.48305	6.95447	0.00836102	0.0311846
Emc2	1.01154	6.04079	15.0888	0.000102571	0.000850625
Cyp4f16	1.01135	3.69321	11.7054	0.000623185	0.00388855
1810034E14Rik	1.01109	1.40142	7.76475	0.00532757	0.0219039
Pfdn4	1.01066	3.71593	10.1764	0.00142253	0.0075986
Mrpl17	1.01029	6.1053	25.6563	4.07953e-07	6.93396e-06
Gm1943	1.01022	3.29396	11.1793	0.000827167	0.00487712
Cnpy4	1.01003	5.15717	18.9274	1.35789e-05	0.000148608
Rps15	1.00997	8.67639	15.8001	7.03973e-05	0.000614742
Bhlhe41	1.00953	9.07783	15.5884	7.87356e-05	0.000676659
Rab8b	1.00935	7.77102	9.28397	0.00231168	0.0112668
Asb10	1.0093	3.73474	13.2938	0.000266288	0.00191459
Mrpl11	1.00885	5.27805	19.6232	9.43178e-06	0.00010852
Apip	1.00884	5.33675	14.039	0.000179056	0.00136753
Smpdl3a	1.00846	4.9719	11.3844	0.000740622	0.00446391
Bub3	1.00793	7.00058	18.175	2.01505e-05	0.00020974
Prpf31	1.00755	5.71177	11.7701	0.000601891	0.00377389
Pcbp2	1.00721	6.62527	30.1969	3.90342e-08	8.92742e-07
2210404O07Rik	1.00691	3.13484	9.92599	0.00162961	0.00848106
Ap5s1	1.00644	4.76027	24.5201	7.35371e-07	1.15421e-05
Agtrap	1.0064	5.25406	19.0369	1.28214e-05	0.000141982
Xlr	1.00625	6.40287	10.7265	0.00105613	0.00595356
Arpc1a	1.00486	6.74447	23.1332	1.51158e-06	2.19048e-05
Vma21	1.00446	5.95907	18.4652	1.73038e-05	0.000183403
Gm13212	1.00413	0.501862	6.33199	0.0118579	0.0402518
Klc4	1.00379	5.63755	20.8392	4.99512e-06	6.27564e-05
Chchd3	1.00334	5.66839	23.4626	1.27364e-06	1.87911e-05
Akr1e1	1.00218	5.00561	11.5243	0.000686925	0.00422047
Tctex1d2	1.00168	4.90836	13.3558	0.000257626	0.00185707
Rbbp7	1.00166	5.60484	27.9376	1.25293e-07	2.46336e-06
Ccdc90b	1.00162	5.21394	15.827	6.94034e-05	0.000607958
Ppib	1.00161	7.22048	16.4192	5.07677e-05	0.000466087
Plau	1.00159	5.15052	14.5838	0.000134059	0.00106702
Mtap7d3	1.00041	1.719	6.34588	0.0117654	0.040041
Ddx1	1.00013	6.08666	17.8837	2.34822e-05	0.000240545
1700113A16Rik	-1.00009	4.20415	15.2177	9.5799e-05	0.000801983
Ptprt	-1.00043	0.736302	6.60151	0.0101892	0.0361581
Atxn7l2	-1.00072	2.3127	8.67011	0.00323471	0.0147399
Prnp	-1.00105	3.97357	12.1252	0.000497439	0.00322147
Ypel3	-1.00173	5.38829	9.98953	0.00157433	0.00825982
Tmem86b	-1.00281	2.61616	11.5892	0.000663362	0.00409967
Meg3	-1.0036	1.93635	6.86941	0.00876837	0.0323592
Fn3k	-1.00378	1.60455	5.93623	0.0148327	0.0478025
Ctu1	-1.0045	1.90521	6.00134	0.0142951	0.0463184
Akirin2	-1.00593	4.66185	22.7556	1.8397e-06	2.60315e-05
Cdh3	-1.00612	1.16337	6.16436	0.0130349	0.0430994
Ftx	-1.00632	3.75094	14.2463	0.000160375	0.00124637
Tecta	-1.00681	0.855384	6.09107	0.0135867	0.0445063
3110035E14Rik	-1.00688	1.37429	7.32641	0.00679488	0.0265191
Gm15446	-1.00712	1.42257	7.45399	0.00632959	0.0250649
Arhgef16	-1.00806	0.777305	5.88436	0.0152759	0.0488562
A830082N09Rik	-1.00898	1.55902	6.41545	0.0113132	0.0389175
5530401A14Rik	-1.00922	5.42049	11.7931	0.000594521	0.00373464
Plxna3	-1.01001	2.81624	9.85877	0.00169024	0.00874781
Hdgfrp3	-1.01125	3.21639	13.9105	0.000191722	0.00144199
Ankrd10	-1.01144	6.02217	19.3626	1.08104e-05	0.000122222
Mex3b	-1.01247	2.31234	8.31924	0.00392274	0.0171946
Fzd4	-1.01402	2.19327	6.59534	0.0102246	0.0362224
Anks1b	-1.01433	3.41777	20.9393	4.74078e-06	5.97844e-05
Gm20199	-1.0153	3.16964	7.43103	0.00641085	0.0253508
Dedd2	-1.01569	1.93602	6.43816	0.0111694	0.0385777
Plxna4	-1.01636	4.99471	22.0804	2.61466e-06	3.54741e-05
Atp8b5	-1.01644	0.662262	6.71173	0.00957807	0.0346352
Bcl9l	-1.01678	3.12453	8.15325	0.0042984	0.0184657
AA415398	-1.01679	1.30003	8.1538	0.00429711	0.0184657
Fbrs	-1.01679	5.08926	11.7609	0.000604889	0.00378563
Rab27b	-1.01694	2.79019	6.28798	0.0121559	0.0410159
Nsun5	-1.01695	3.69176	7.88614	0.0049815	0.0207635
Gipc2	-1.01726	2.27086	7.0212	0.00805502	0.0302716
Nanog	-1.01781	1.36831	6.29654	0.0120974	0.0408656
Ncald	-1.01782	1.8486	8.73133	0.00312788	0.014366
Ttc28	-1.01793	5.80156	16.893	3.95473e-05	0.000375588
Fam210a	-1.01845	5.5958	25.2229	5.10713e-07	8.40028e-06
C430049B03Rik	-1.01913	1.78041	6.62589	0.0100507	0.0358256
Orai1	-1.0198	5.0214	12.6013	0.000385472	0.00262339
Mllt10	-1.02141	5.13719	26.0129	3.39146e-07	5.85924e-06
Tmem181c-ps	-1.02185	4.03981	11.2095	0.000813809	0.00480679
Bai3	-1.02248	1.50139	9.03341	0.00265089	0.0125632
1810026B05Rik	-1.02263	4.59127	25.7246	3.93767e-07	6.72686e-06
Txnip	-1.02414	8.24348	19.1222	1.22609e-05	0.000136766
Plcb4	-1.0254	1.12928	6.77038	0.00926832	0.0337815
Safb2	-1.02561	4.88998	12.296	0.000453938	0.0029936
Prr24	-1.02644	2.64544	6.33242	0.011855	0.0402518
Fam203a	-1.02711	2.03111	5.94962	0.0147205	0.0474955
Fmn2	-1.02718	1.66538	9.38612	0.00218634	0.0107683
Brpf3	-1.02763	2.77359	7.2628	0.00703975	0.0272167
Rab3c	-1.02813	1.22702	5.85435	0.0155386	0.0494516
Zfp598	-1.02859	4.20891	20.2522	6.78763e-06	8.17335e-05
Igf1r	-1.02872	4.50096	19.2594	1.14108e-05	0.000127962
Rnf144a	-1.02922	0.97826	6.06257	0.0138076	0.0450955
Pfn2	-1.02951	2.95234	6.45879	0.0110405	0.0382605
Tmem81	-1.03024	2.28475	9.62869	0.00191561	0.00965559
Tle2	-1.03082	2.12364	7.00762	0.00811633	0.0304476
Tnfrsf17	-1.03085	3.29772	12.4449	0.000419133	0.00280144
Pik3c2g	-1.0309	0.442577	6.44018	0.0111568	0.038542
Sipa1l3	-1.03097	2.13331	8.66537	0.00324315	0.0147728
Capns2	-1.03178	2.38	9.77191	0.00177198	0.00905381
Slco4a1	-1.03203	5.33662	19.2048	1.17416e-05	0.000131585
Dnaja4	-1.0323	3.16416	9.24291	0.00236409	0.0114575
Trp53i11	-1.03241	2.30834	6.85536	0.00883755	0.032536
Ppp1r12c	-1.03304	5.22561	14.938	0.000111103	0.000910604
Pex26	-1.03371	2.15437	8.4223	0.00370646	0.0164135
Siglecg	-1.03468	1.27177	5.90075	0.0151344	0.0485053
Olfr1033	-1.035	1.52611	6.185	0.0128838	0.042751
Mir4660	-1.03589	1.1316	7.12064	0.00762013	0.0289872
Camk2a	-1.03771	1.71374	9.37106	0.00220438	0.0108365
A130077B15Rik	-1.03788	6.46152	7.04277	0.00795857	0.0300098
E130008D07Rik	-1.03858	2.35467	10.9826	0.000919729	0.00533494
Phf15	-1.03941	5.48109	28.7356	8.29663e-08	1.72821e-06
Acoxl	-1.03954	1.77763	8.2381	0.004102	0.0177855
Ccnl1	-1.03985	7.61113	7.24396	0.00711401	0.027447
Gm10069	-1.04093	1.7818	9.19176	0.00243107	0.011712
Sik2	-1.04105	2.1142	9.52231	0.00202989	0.0101273
Xpnpep2	-1.04129	0.786301	6.1751	0.0129561	0.0429315
Taok2	-1.04141	5.49242	15.5982	7.8328e-05	0.000673501
Nav2	-1.04145	5.16365	28.3812	9.96279e-08	2.00568e-06
Mir1954	-1.04222	2.18157	11.8052	0.000590654	0.00371451
Dync1i1	-1.04386	0.94649	7.57662	0.00591304	0.0237567
E130308A19Rik	-1.04398	2.55872	10.3744	0.00127775	0.00695785
Foxr1	-1.0442	1.35542	6.66982	0.00980589	0.0351465
Lemd3	-1.0462	4.08378	23.1212	1.52101e-06	2.20035e-05
Dagla	-1.04692	3.68149	15.0151	0.000106657	0.00088044
Lgi4	-1.04719	2.26402	11.0793	0.000872949	0.00510232
Gm19710	-1.04757	0.0957562	6.58238	0.0102993	0.0364262
Ccdc157	-1.04768	2.94904	17.1488	3.45629e-05	0.000336228
Zfp202	-1.04782	2.72454	14.3439	0.000152269	0.00118832
Tmem236	-1.04817	0.398774	6.02464	0.0141075	0.0458522
Clasrp	-1.0485	2.77526	16.3831	5.17438e-05	0.000473755
Ntm	-1.04937	1.28381	6.6193	0.0100879	0.0359047
Rapgef5	-1.05096	4.44669	16.1717	5.78523e-05	0.000522848
Scn2a1	-1.05103	1.31047	6.37263	0.0115894	0.0396205
Sirt1	-1.05106	4.31317	9.75181	0.00179146	0.00913113
Baiap2l1	-1.05145	4.46027	7.16859	0.0074191	0.0283701
Rbm38	-1.05147	2.65551	6.16969	0.0129957	0.043012
Purg	-1.05255	1.48159	8.53366	0.00348637	0.0156375
Syn1	-1.05341	0.166737	8.31438	0.00393323	0.0172271
1700094D03Rik	-1.0542	4.08608	14.9079	0.000112892	0.000923459
Abca16	-1.05467	0.856491	5.85533	0.0155299	0.0494385
Sema3e	-1.05484	1.50985	6.93465	0.00845416	0.0314527
Ttc14	-1.05491	5.49437	24.2511	8.45571e-07	1.30764e-05
Tchp	-1.05537	3.69012	14.1659	0.000167379	0.00129256
Efnb2	-1.05553	1.78786	7.81265	0.00518818	0.0214705
Slc30a10	-1.05604	0.306123	6.66328	0.00984194	0.0352456
Wt1	-1.05655	0.715484	5.86288	0.0154634	0.0492965
Gm11696	-1.05686	1.82276	8.16625	0.0042677	0.0183807
Ccr3	-1.05707	0.703701	7.17697	0.00738452	0.0282508
Olfr287	-1.05782	0.375779	6.36034	0.0116699	0.0398156
Egfl6	-1.05801	0.305883	7.12878	0.00758561	0.0288886
Gm16894	-1.05815	0.995373	6.885	0.00869221	0.0321346
Eda2r	-1.05922	1.05366	6.26368	0.0123238	0.0413569
Erdr1	-1.05955	3.80939	9.88592	0.00166548	0.00864089
Tet1	-1.0602	3.16381	12.0419	0.000520182	0.0033426
Scn3b	-1.06041	1.3655	8.54833	0.0034584	0.0155484
Rtn1	-1.06106	4.9631	22.3324	2.29303e-06	3.15698e-05
Slc25a42	-1.06114	2.09236	11.9535	0.000545458	0.00348107
Serpini1	-1.06115	0.443532	6.46343	0.0110117	0.0382138
Zbtb26	-1.06141	3.09184	11.5413	0.000680674	0.00418972
Pah	-1.06198	0.635434	6.58898	0.0102612	0.0363367
Zbtb48	-1.06262	4.56504	17.9942	2.21582e-05	0.000228655
Zfp746	-1.06418	4.01721	22.5612	2.03551e-06	2.84513e-05
Peg13	-1.06459	4.52897	19.7611	8.77519e-06	0.000101872
Bach2	-1.06483	4.6468	16.9256	3.88744e-05	0.000370662
Fgfrl1	-1.06627	1.83852	10.6362	0.00110897	0.00618301
Chic1	-1.06663	2.26873	10.3019	0.00132895	0.00719473
Zfp81	-1.06697	3.13953	9.55659	0.00199233	0.00997948
4933406I18Rik	-1.06793	1.53531	7.10005	0.00770817	0.0292595
Zfp292	-1.06853	6.14759	25.9065	3.58362e-07	6.16953e-06
Cep85l	-1.06911	2.03154	6.05418	0.0138734	0.0452751
C030034I22Rik	-1.07077	2.68272	6.31515	0.0119711	0.0405386
Mir690	-1.07144	0.780567	6.71419	0.00956486	0.0346072
Acnat1	-1.07383	3.04521	6.57321	0.0103525	0.0365447
Ccdc61	-1.07414	1.55209	9.16282	0.00246982	0.0118484
Mbd6	-1.07452	4.28815	14.2237	0.000162311	0.00125793
Fbxw10	-1.0748	2.14046	7.58291	0.00589241	0.0236909
Vamp2	-1.07524	4.17388	17.7162	2.56437e-05	0.000258436
Slc29a2	-1.07726	2.30533	8.89117	0.00286552	0.0133656
Vmn2r-ps129	-1.0773	1.72313	6.48171	0.010899	0.0379322
Phactr3	-1.07782	1.74849	7.16331	0.00744097	0.0284344
Zfp36l2	-1.07802	7.58682	15.6593	7.58403e-05	0.000656836
Olfr1186	-1.07906	0.53667	5.86427	0.0154513	0.0492672
Ehbp1	-1.07945	1.9943	10.5557	0.00115831	0.00641764
Camk2b	-1.07963	1.89198	7.09153	0.0077449	0.0293622
Draxin	-1.07989	0.52733	5.92291	0.0149452	0.0480275
Brwd1	-1.08054	5.91437	32.2142	1.38078e-08	3.49036e-07
Dab1	-1.08176	0.834677	9.68277	0.00186003	0.00944136
Zfp112	-1.0836	0.323676	6.85696	0.00882964	0.0325185
Large	-1.08406	4.87374	31.4694	2.02605e-08	4.97923e-07
Fam46a	-1.08524	6.93669	26.0148	3.38804e-07	5.85924e-06
Asgr2	-1.08639	0.998361	6.30858	0.0120155	0.0406563
Eng	-1.08653	4.36809	7.27488	0.00699256	0.0270841
Slc2a4rg-ps	-1.08657	3.72532	12.9268	0.000323919	0.00225843
Ap3b2	-1.08704	0.652227	5.88037	0.0153106	0.04893
Celf4	-1.08717	1.89447	8.53993	0.0034744	0.0156054
Tnfsf10	-1.08748	4.01219	12.5893	0.000387968	0.00263316
Alox8	-1.08752	2.54873	9.8772	0.00167339	0.0086713
Simc1	-1.08783	3.34793	15.9864	6.38005e-05	0.000565359
Nr6a1	-1.0881	2.065	8.67053	0.00323398	0.0147399
Irf2bp1	-1.08853	2.5431	9.07674	0.00258881	0.0123176
Kcnq1ot1	-1.09058	7.97849	5.9688	0.0145612	0.0470809
Gria1	-1.09091	1.28441	8.17584	0.0042452	0.0182932
E4f1	-1.09131	4.33557	18.2773	1.9097e-05	0.000200638
Prox1	-1.09299	2.26314	6.26824	0.0122921	0.0413135
Arhgef40	-1.0936	5.37914	25.5634	4.28087e-07	7.20334e-06
Tmem47	-1.09366	1.80104	8.20873	0.00416893	0.0180153
Tnik	-1.09376	1.45426	11.4204	0.000726407	0.00439863
Spata2l	-1.09539	2.06416	11.0809	0.000872221	0.00509984
Gm7102	-1.09609	3.28591	10.9224	0.000950086	0.00548076
2410004B18Rik	-1.09764	2.36454	15.6037	7.80999e-05	0.000671938
Nphs1	-1.09764	2.11796	7.7167	0.00547122	0.0223665
Mfsd7b	-1.09811	3.93072	20.4513	6.11695e-06	7.51651e-05
Rnf152	-1.09877	1.3047	5.85008	0.0155763	0.0495342
Rhbdf1	-1.09895	3.13006	10.3829	0.00127189	0.00693494
Zfp488	-1.09939	5.99967	6.60613	0.0101628	0.0360797
Airn	-1.09953	0.468447	7.65417	0.00566412	0.0229763
2810029C07Rik	-1.09992	0.287593	6.2715	0.0122695	0.0412831
Dnajb4	-1.10005	4.92702	10.1045	0.0014791	0.00785265
Resp18	-1.10022	0.172478	7.84369	0.00509983	0.0211466
Trim45	-1.10248	1.44243	9.95197	0.00160678	0.00838816
Tnfrsf10b	-1.10315	3.41437	7.59845	0.00584185	0.0235101
2310014L17Rik	-1.10322	1.80692	9.28716	0.00230766	0.0112532
9330182O14Rik	-1.10344	0.0682009	6.50997	0.0107271	0.0375516
2810454H06Rik	-1.10463	1.52677	5.89317	0.0151997	0.0486959
Hlcs	-1.10648	1.91012	12.1402	0.000493463	0.00320522
Eml5	-1.10797	2.38829	11.4911	0.000699317	0.00427939
Cyp2e1	-1.10857	2.35152	7.86378	0.00504348	0.0209653
Slc22a12	-1.10883	0.0211438	6.16568	0.0130253	0.0430758
Mycbp2	-1.10934	7.47311	25.7967	3.7934e-07	6.50684e-06
Chd5	-1.10966	1.2521	11.4245	0.000724827	0.00439233
Bicd2	-1.11012	5.82415	27.7206	1.40163e-07	2.71886e-06
Tpd52l1	-1.11027	-0.121128	6.12638	0.0133179	0.0437939
Wdr65	-1.11031	0.0431945	6.07259	0.0137295	0.0448752
Pitpnm2	-1.11061	0.476792	6.95878	0.0083409	0.0311371
Arrdc2	-1.11152	2.66532	7.21488	0.00723016	0.0277994
Mylk4	-1.11161	1.25126	9.76623	0.00177747	0.00906804
Stxbp1	-1.1123	3.60293	22.1313	2.54623e-06	3.46576e-05
Entpd2	-1.1133	1.01802	7.14105	0.00753389	0.0287437
Bcl6b	-1.11469	1.32307	12.0042	0.0005308	0.00339785
Pvrl1	-1.1152	1.61145	9.99288	0.00157147	0.00824737
4933421O10Rik	-1.11626	3.37544	12.1647	0.000487018	0.00317686
Slc22a1	-1.11661	1.4764	9.23685	0.00237193	0.011476
Map1a	-1.11686	2.79284	6.57039	0.0103689	0.0365949
Gm13826	-1.11705	1.24813	6.11725	0.0133869	0.0439862
Rab44	-1.11833	0.415701	8.58527	0.00338894	0.0152925
Dgkb	-1.11882	1.47109	8.64295	0.00328329	0.0148967
Spen	-1.11893	4.73215	15.4949	8.27272e-05	0.000706628
Phlpp2	-1.11977	3.81357	19.7384	8.8797e-06	0.000102943
Clcn2	-1.11988	1.41607	7.75173	0.00536611	0.0220279
Boc	-1.12044	0.504308	6.28828	0.0121539	0.0410159
Grb7	-1.12149	0.110814	5.88812	0.0152434	0.0487924
Snap91	-1.12249	0.738195	10.7296	0.00105438	0.00594967
Zfp184	-1.12254	1.37017	7.97056	0.00475441	0.0200355
Col17a1	-1.12333	0.891324	8.0337	0.00459149	0.0194906
Nrxn1	-1.12393	2.71292	10.8386	0.000994057	0.00567213
4930451C15Rik	-1.12501	2.42827	10.0363	0.00153481	0.00809774
Zfp169	-1.12509	2.53025	12.3346	0.00044465	0.00293927
Hoxc8	-1.12511	0.598806	6.78561	0.00918955	0.0335599
Lsamp	-1.12554	0.681364	5.99597	0.0143386	0.0464326
Gpr98	-1.12634	2.14812	11.2717	0.000786997	0.0046863
Atp6v0a4	-1.12645	0.429752	6.56159	0.0104203	0.0367454
Gm10825	-1.12731	2.55868	9.59489	0.00195119	0.00980554
Gm6313	-1.12757	1.91769	10.6415	0.00110579	0.00617145
Zfp653	-1.12865	2.63513	11.74	0.000611721	0.00382269
Ccdc148	-1.12934	1.32002	9.78607	0.00175839	0.00899801
Pard3b	-1.12973	3.40812	22.0479	2.65924e-06	3.5934e-05
Zfp579	-1.1309	2.111	8.2431	0.00409073	0.017755
Hsp90aa1	-1.13129	9.18771	7.41865	0.00645512	0.0254899
Homer2	-1.13167	1.32277	8.80386	0.00300593	0.0138932
Ccdc88b	-1.13178	4.40068	13.8306	0.000200047	0.00149857
Camk4	-1.13236	3.21421	8.38169	0.00379019	0.0167051
Dll4	-1.13322	1.1579	9.93713	0.00161978	0.00844295
Adcy9	-1.13346	3.8788	17.1593	3.43725e-05	0.000334923
2610020C07Rik	-1.13372	2.07813	11.9492	0.00054671	0.00348774
Cap2	-1.13418	0.856136	6.95964	0.00833688	0.031129
Wnk2	-1.1348	0.877038	9.00389	0.00269406	0.0127211
Mvb12b	-1.13513	4.91229	16.6503	4.4942e-05	0.000420409
Rab24	-1.13583	4.43753	16.6806	4.42304e-05	0.000414214
Ing2	-1.13668	3.06132	17.2162	3.33587e-05	0.000326213
Slc6a15	-1.13669	0.480004	6.75678	0.00933919	0.0339736
Gm129	-1.13707	3.54248	7.24936	0.00709263	0.0273897
Pgbd1	-1.13742	1.09759	8.23937	0.00409913	0.0177777
Tmem117	-1.13845	0.748545	6.35336	0.0117159	0.0399401
Irf4	-1.13884	2.45381	16.0428	6.19253e-05	0.000553999
E130310I04Rik	-1.13933	0.492387	6.07569	0.0137054	0.0448314
Rnase6	-1.14068	4.15007	16.4801	4.91646e-05	0.000453599
Pcdh10	-1.14071	1.68665	6.72326	0.00951633	0.034491
Itga7	-1.14104	0.798517	5.97757	0.014489	0.0468835
Rdh5	-1.14109	2.19227	13.6767	0.000217132	0.00159877
Mllt6	-1.14169	3.83575	20.3534	6.43797e-06	7.8422e-05
Ptcra	-1.14174	0.853109	6.04016	0.013984	0.0455476
Ajuba	-1.14182	1.96791	10.939	0.000941635	0.00543948
Rab6b	-1.14245	5.18954	29.9108	4.52385e-08	1.00991e-06
9830001H06Rik	-1.14308	7.6763	30.9802	2.6068e-08	6.25112e-07
Rdh10	-1.14317	2.27274	17.1012	3.54402e-05	0.000342976
Trim36	-1.14324	4.69778	33.0707	8.88679e-09	2.36372e-07
Gk5	-1.14403	0.730498	7.38791	0.00656639	0.025802
Kcnj10	-1.14525	4.3866	12.602	0.000385342	0.00262339
Hs6st1	-1.14586	5.53935	39.9188	2.64737e-10	9.63873e-09
Sorcs1	-1.14697	1.30928	7.01736	0.00807234	0.0303163
Tmc4	-1.14792	2.38884	10.0307	0.00153956	0.00811538
Doc2g	-1.14796	1.16073	7.68392	0.00557151	0.0226773
Esr2	-1.14802	0.944879	7.42896	0.00641823	0.025374
Rasgrp4	-1.14844	2.86772	17.4044	3.02127e-05	0.000299808
Setd6	-1.14869	1.4659	8.98918	0.00271584	0.0128024
Rbm12b1	-1.14883	2.83339	17.1323	3.4865e-05	0.000338188
Trim65	-1.14911	3.49708	23.5565	1.21302e-06	1.79972e-05
Thsd7a	-1.14936	1.45728	12.3029	0.000452248	0.00298597
Scd3	-1.15031	1.1722	11.0397	0.000891817	0.00519995
Hhla1	-1.15134	0.316859	7.26794	0.00701963	0.0271577
8030442B05Rik	-1.15142	2.08083	12.5079	0.000405241	0.0027292
4930511M06Rik	-1.15229	4.00256	7.90706	0.00492422	0.020586
Loxhd1	-1.15455	0.577674	6.71919	0.00953812	0.0345402
Csrnp3	-1.15461	1.10438	9.17831	0.002449	0.0117747
4931431C16Rik	-1.15575	3.54396	7.14252	0.00752775	0.0287268
Cyp24a1	-1.15616	0.0116133	6.32242	0.0119221	0.0403809
Igdcc4	-1.15734	0.87009	7.70116	0.00551852	0.0225052
Map7d2	-1.15801	1.15888	6.91053	0.00856897	0.0317924
AI464131	-1.15812	0.614899	6.40718	0.011366	0.039072
Htr2c	-1.15822	0.361275	6.69576	0.00966424	0.0348221
Krtcap3	-1.15838	0.418916	6.88448	0.00869474	0.0321369
Ube2e2	-1.15878	0.864218	9.04686	0.00263147	0.0124958
Rian	-1.15895	0.95959	6.58193	0.0103019	0.0364272
Gm16157	-1.16065	0.473762	6.24874	0.0124282	0.0415952
5730422E09Rik	-1.16104	-0.0759822	6.20656	0.0127278	0.0423655
3632451O06Rik	-1.16183	0.278962	7.22558	0.00718718	0.0276468
Sdccag3	-1.16231	5.20199	26.9451	2.09322e-07	3.85359e-06
Gfm2	-1.16275	6.78228	23.3011	1.3852e-06	2.02305e-05
C8a	-1.16325	0.285887	6.50544	0.0107545	0.0376006
Slc1a7	-1.16335	0.620717	6.0827	0.0136512	0.0446714
A830018L16Rik	-1.16338	1.48708	9.82861	0.00171818	0.00884272
Slc14a2	-1.16389	0.555176	6.52668	0.0106268	0.0372471
Frmd5	-1.16442	0.666476	7.40729	0.00649602	0.0256033
Dnajc28	-1.16597	3.95118	15.3939	8.72681e-05	0.00074015
Kcnc2	-1.1667	0.485375	6.48794	0.0108609	0.0378465
D630045M09Rik	-1.1675	2.15617	7.68872	0.00555669	0.0226384
N28178	-1.16767	0.523303	8.54982	0.00345557	0.0155441
[truncated: 1,102 more rows]

## Sheet: Microglia-monocyte_HS 1 Week
Supplemental Table 1. Database of differential expression comparison of activated microglia/monocytes RNA-Seq data relative to non-injured control microglia at 1 week after hemisection injury
gene	2 - logFC	2 - logCPM	2 - LR	2 - PValue	2 - FDR
Ifi205	6.91762	0.84632	33.1861	8.37479e-09	1.3668e-06
Cxcl13	5.64569	3.74966	148.867	3.06609e-34	8.59017e-31
Saa3	5.34427	4.14903	56.7173	5.03183e-14	2.06305e-11
Gpnmb	5.2965	7.30622	173.96	1.01015e-39	5.66023e-36
Fn1	4.8916	8.36477	159.651	1.34894e-36	4.53513e-33
Apoc1	4.85754	6.30305	259.201	2.56279e-58	4.30805e-54
Spp1	4.8229	11.5247	204.088	2.67753e-46	2.25046e-42
Apoc4	4.65359	3.93874	97.5844	5.16083e-23	5.4221e-20
Mcpt2	4.44353	1.56267	30.3198	3.66361e-08	5.21909e-06
Mcpt1	4.05706	-0.837596	17.6052	2.7184e-05	0.00169246
Apoe	4.01489	12.8364	23.6154	1.17644e-06	0.000117714
Cst7	3.87694	8.69725	130.744	2.81629e-30	5.26021e-27
Igf1	3.84873	7.06858	140.37	2.20917e-32	4.64202e-29
Ch25h	3.79736	6.80763	116.664	3.40116e-27	4.39796e-24
Tpsb2	3.50407	1.41492	15.399	8.70337e-05	0.00460074
Apoc2	3.45884	6.21235	110.065	9.48224e-26	1.13855e-22
Gm1673	3.45471	1.31468	11.1628	0.000834536	0.0294099
A530064D06Rik	3.41795	1.53939	37.4326	9.46264e-10	2.01351e-07
C3	3.36118	5.94091	171.776	3.02817e-39	1.27259e-35
Ifitm1	3.32237	2.14597	19.5516	9.79167e-06	0.000700417
Cfb	3.31378	3.84834	48.6357	3.08211e-12	9.9635e-10
Lpl	3.28739	9.42643	124.756	5.75418e-29	8.06064e-26
Gpx3	3.24839	5.60711	143.972	3.60404e-33	8.65484e-30
Serpina3n	3.18559	4.32274	19.8321	8.45493e-06	0.000617945
Ikbke	3.12571	3.81825	74.931	4.87468e-18	3.56275e-15
Mnda	3.07317	2.97215	36.8894	1.25023e-09	2.53208e-07
Zbp1	2.99429	4.22821	76.8481	1.84628e-18	1.4779e-15
Hmox1	2.98554	8.00804	21.4386	3.65341e-06	0.000304029
Cspg4	2.98407	4.66236	45.1535	1.82184e-11	5.46876e-09
Cd209a	2.97664	2.48437	12.6996	0.00036573	0.0156436
Oasl2	2.93431	6.04108	82.5726	1.0186e-19	9.01189e-17
Lilrb4	2.93009	8.09451	83.3478	6.88163e-20	6.42667e-17
Chst2	2.9068	6.03281	129.29	5.85919e-30	9.84929e-27
Cd72	2.85328	7.8305	63.9618	1.26853e-15	6.46183e-13
1810033B17Rik	2.84774	2.75672	30.3376	3.63026e-08	5.21579e-06
Bhlhe40	2.81246	5.91763	72.8274	1.41499e-17	9.24165e-15
Lgals3	2.78167	6.5796	55.269	1.05113e-13	4.01581e-11
Fabp3	2.7725	4.52384	56.109	6.85641e-14	2.68038e-11
Cpa3	2.77232	0.347159	11.4321	0.00072187	0.0264948
Clec7a	2.76714	9.06232	94.3969	2.58198e-22	2.55312e-19
Rai14	2.75925	4.89136	69.4122	7.98924e-17	4.63101e-14
Ifit2	2.70024	6.32032	35.5013	2.54883e-09	4.81413e-07
Irg1	2.68587	2.92588	16.9389	3.86018e-05	0.00229283
5430435G22Rik	2.67618	6.71542	127.425	1.4996e-29	2.29166e-26
Gpr171	2.67405	1.38259	11.1082	0.000859462	0.0300365
Cd69	2.63938	4.15005	21.8983	2.8749e-06	0.000251596
Trem1	2.63439	2.30546	20.7242	5.30428e-06	0.0004128
Dpys	2.6078	0.916067	19.9049	8.13933e-06	0.000597477
Irf7	2.60017	6.47187	60.9662	5.80635e-15	2.71124e-12
Plaur	2.59572	6.41946	72.4242	1.73571e-17	1.08064e-14
Olr1	2.5692	3.79929	68.9679	1.0008e-16	5.60783e-14
Cd300lf	2.56792	5.17603	74.6459	5.63176e-18	3.94458e-15
Cox6a2	2.55652	4.73748	72.8074	1.42941e-17	9.24165e-15
Oas1a	2.55638	5.11457	76.6285	2.06344e-18	1.57666e-15
Ccl22	2.52245	0.780932	24.9316	5.94021e-07	6.61291e-05
Oas1g	2.50411	2.45957	28.9565	7.40232e-08	9.72133e-06
Serpinb7	2.49034	-0.043113	18.3386	1.84927e-05	0.00123358
Actr3b	2.46664	2.67917	24.0513	9.38021e-07	9.73341e-05
Ccl5	2.43335	5.96916	65.9696	4.57929e-16	2.48316e-13
Cxcl10	2.42428	6.22609	42.1648	8.38949e-11	2.31192e-08
Cd5l	2.41509	3.63624	23.6271	1.16931e-06	0.000117702
Ifi27l2a	2.4063	7.77126	63.6429	1.49144e-15	7.16316e-13
Cd200r4	2.38521	3.20466	40.8674	1.62916e-10	4.34703e-08
Myo1e	2.38194	6.02494	100.846	9.94278e-24	1.11425e-20
Ly6k	2.37797	0.950567	17.8326	2.41212e-05	0.00154174
Madcam1	2.37734	2.12752	31.1229	2.42202e-08	3.66795e-06
Galnt9	2.3754	1.96728	20.3331	6.5064e-06	0.000497148
Arg1	2.31841	3.77993	12.3205	0.000448016	0.0184212
Ifit3	2.31574	5.8	38.0781	6.797e-10	1.5186e-07
Axl	2.30823	8.37046	69.983	5.98166e-17	3.59114e-14
Pydc4	2.30796	2.27281	27.2355	1.80125e-07	2.17834e-05
Il1rn	2.29949	5.45802	38.6868	4.97552e-10	1.16165e-07
Ecm1	2.29182	4.90724	24.8777	6.10863e-07	6.75566e-05
Oasl1	2.29148	3.14507	35.8536	2.12718e-09	4.1579e-07
AI607873	2.28825	6.13282	63.8868	1.31779e-15	6.51531e-13
Isg15	2.28765	5.32259	81.5973	1.66839e-19	1.40228e-16
Xdh	2.2771	5.28799	26.562	2.55211e-07	3.0212e-05
Lgals3bp	2.2622	9.84039	58.7362	1.80292e-14	7.97555e-12
I830012O16Rik	2.25342	3.44481	24.4808	7.50528e-07	8.03591e-05
Il2rg	2.25297	6.82684	49.2768	2.22274e-12	7.339e-10
Tnfsf9	2.24881	5.39808	17.8403	2.40243e-05	0.00154174
Helz2	2.23439	3.95875	57.7903	2.91602e-14	1.25688e-11
Itgax	2.23212	6.17519	50.0449	1.50268e-12	5.15512e-10
Usp18	2.2193	6.13548	35.5719	2.45803e-09	4.6954e-07
Lmnb1	2.21625	2.86944	24.8462	6.20905e-07	6.82184e-05
Cd22	2.21261	5.99109	50.2548	1.35025e-12	4.72869e-10
Igfbp6	2.19071	2.46009	37.9842	7.13193e-10	1.55698e-07
Pdcd1	2.18803	6.64625	37.1368	1.10128e-09	2.31407e-07
Tmem202	2.18435	1.84417	22.0758	2.62096e-06	0.000230672
Adam8	2.1761	5.34343	34.1138	5.19818e-09	8.73813e-07
Anxa2	2.17561	6.78548	65.8712	4.81386e-16	2.52878e-13
Oas2	2.17027	4.25347	34.7325	3.78261e-09	6.68534e-07
Klrb1a	2.16864	1.04735	12.7328	0.000359301	0.0154472
Nlrc3	2.16628	2.88628	21.543	3.45977e-06	0.000292255
Trib3	2.15874	1.26833	10.7609	0.00103666	0.0341023
Dkk2	2.15623	1.57177	22.2477	2.39644e-06	0.000217752
AF529169	2.14901	1.74233	19.2989	1.11773e-05	0.000782876
Pianp	2.14683	2.96636	23.7625	1.08985e-06	0.000110364
Ifitm3	2.13586	7.80213	52.9002	3.50939e-13	1.28245e-10
Rxrg	2.13506	3.06853	39.623	3.08029e-10	7.72832e-08
Htr2b	2.1341	2.46414	21.0681	4.43249e-06	0.000358222
Olfr856-ps1	2.13149	4.81127	15.5309	8.1169e-05	0.00433159
Msr1	2.1102	6.06423	35.8574	2.12295e-09	4.1579e-07
Il1b	2.09388	7.55649	9.9343	0.00162227	0.0471805
Iigp1	2.08889	3.69226	15.5389	8.08235e-05	0.00432689
Anpep	2.08074	2.03455	15.0285	0.0001059	0.00542738
Ifit1	2.08069	4.59329	29.5522	5.44307e-08	7.49984e-06
Treml2	2.07061	4.55236	57.227	3.8831e-14	1.63187e-11
Fam20c	2.06073	5.21647	46.6515	8.48025e-12	2.68968e-09
Etl4	2.06072	4.18464	41.9102	9.55605e-11	2.59092e-08
Folr2	2.05772	5.27209	32.4515	1.22206e-08	1.93801e-06
Cd300lb	2.04618	4.86782	27.6964	1.41928e-07	1.74147e-05
Gas2l3	2.03838	5.69207	59.9213	9.87273e-15	4.48542e-12
Acp5	2.03562	3.16561	10.8556	0.000984956	0.0332472
Ifi204	2.03018	6.57262	54.3041	1.71741e-13	6.4155e-11
Cyp4f18	2.0285	6.77621	40.122	2.38585e-10	6.0767e-08
Alox15	2.02477	2.21154	17.6485	2.65723e-05	0.00166672
Ms4a4c	2.02398	5.07202	36.9781	1.19466e-09	2.44905e-07
Csf1	2.02385	6.84743	38.1554	6.53285e-10	1.48402e-07
Niacr1	2.02285	7.60901	35.8272	2.15614e-09	4.16605e-07
AI427809	1.99547	2.44015	22.7198	1.87431e-06	0.000177006
Gm4951	1.99262	3.9804	20.0999	7.35018e-06	0.00054914
Mmp12	1.99177	4.81139	28.8448	7.8418e-08	1.02187e-05
Gp49a	1.98125	5.4359	34.5622	4.12855e-09	7.15474e-07
Arl5c	1.95679	5.00476	33.8182	6.05087e-09	1.00708e-06
Bcar3	1.95541	3.17514	38.0584	6.86577e-10	1.5186e-07
Ctse	1.95171	4.30913	33.6502	6.59693e-09	1.0872e-06
Fgr	1.94713	5.76391	38.5617	5.30494e-10	1.22159e-07
Tnfaip8l1	1.94044	1.46949	17.8682	2.3674e-05	0.00153653
Mx1	1.93581	5.37042	39.1203	3.98485e-10	9.70802e-08
Gla	1.92276	5.58662	40.7601	1.72108e-10	4.52052e-08
Rsad2	1.91732	4.6932	26.3874	2.79355e-07	3.26108e-05
Cd244	1.91027	5.03627	45.3756	1.62645e-11	4.97103e-09
Cxcr4	1.90598	4.57044	13.8378	0.000199281	0.00927955
Atp12a	1.90304	0.0401812	10.4428	0.00123129	0.0389792
Ctla2a	1.90038	4.8788	42.4511	7.24707e-11	2.03039e-08
Cd63	1.88444	10.8489	43.8243	3.59214e-11	1.02346e-08
Rtp4	1.88153	6.36054	34.3928	4.50391e-09	7.72559e-07
Hpse	1.87944	1.79522	18.8629	1.40458e-05	0.000967661
Sulf2	1.87686	5.40578	56.638	5.23905e-14	2.09687e-11
Ehd1	1.87197	4.36375	16.3016	5.40184e-05	0.00305741
Lox	1.87024	2.15946	21.5244	3.49347e-06	0.000293626
Fabp5	1.85669	6.56264	43.9142	3.43093e-11	9.9438e-09
Cd44	1.85334	5.83421	40.2317	2.25553e-10	5.83314e-08
Ptchd1	1.85173	5.94275	36.4701	1.55026e-09	3.10237e-07
Wfdc17	1.85096	6.8174	49.2734	2.22658e-12	7.339e-10
Batf2	1.84091	1.5331	13.7867	0.000204783	0.00950939
C4b	1.8352	5.77882	28.633	8.74783e-08	1.13116e-05
Mmp25	1.8297	1.70631	12.1366	0.000494432	0.0198363
Atf5	1.82486	1.60455	13.7498	0.000208843	0.00967123
P2ry14	1.80528	1.31685	11.8482	0.000577175	0.0224072
Plp2	1.80257	4.54529	29.2638	6.31638e-08	8.56277e-06
Cd5	1.78597	1.91534	11.8823	0.000566703	0.0220516
Tnfaip2	1.7822	4.86337	12.6725	0.000371081	0.0157522
Cpd	1.78053	7.26233	51.2805	8.00682e-13	2.86372e-10
Kif2c	1.77835	3.9975	16.2438	5.56927e-05	0.00314159
Pydc3	1.76711	3.06113	29.3683	5.98489e-08	8.17935e-06
Slfn9	1.76256	3.44952	28.4565	9.58271e-08	1.22034e-05
Lyz2	1.75796	11.4985	30.6315	3.11987e-08	4.64115e-06
Il12b	1.7516	1.61534	14.2694	0.000158422	0.00765253
Abcg1	1.74867	8.76128	45.3852	1.61856e-11	4.97103e-09
Slc2a6	1.73617	6.80469	35.1762	3.01183e-09	5.56361e-07
Cdca5	1.73179	2.88667	14.0794	0.000175253	0.00840322
Bst2	1.72449	7.51431	35.0278	3.25029e-09	5.87499e-07
Rhcg	1.7243	0.737706	12.6812	0.000369348	0.0157183
2610318N02Rik	1.72036	1.65403	10.5149	0.00118416	0.0377003
Klrb1b	1.71602	3.15593	22.492	2.11024e-06	0.000197073
Adgb	1.71544	3.01167	24.6067	7.03086e-07	7.6746e-05
Ly9	1.70339	5.49294	17.4615	2.93186e-05	0.00179871
Olfm4	1.70316	2.1229	12.4774	0.000411916	0.0172246
Itga4	1.69544	4.57159	37.0073	1.17685e-09	2.44233e-07
Grk1	1.69336	3.02575	10.1831	0.0014173	0.0431609
4933432I03Rik	1.68473	1.55889	13.4753	0.000241729	0.0110121
Esyt3	1.68065	1.22738	12.8902	0.000330305	0.0143473
Plin2	1.67917	8.01236	44.142	3.05399e-11	9.00661e-09
Nceh1	1.63534	6.74907	39.227	3.77289e-10	9.32681e-08
Tnfsf14	1.63509	0.286264	10.3214	0.00131496	0.0413943
Sp100	1.63052	6.01959	26.5365	2.586e-07	3.0399e-05
Slfn5	1.6302	5.94805	31.5209	1.97307e-08	3.07104e-06
AB124611	1.62362	5.43062	28.397	9.88197e-08	1.24899e-05
Cdk1	1.6236	5.27522	31.2742	2.2404e-08	3.42373e-06
Aldh1b1	1.61518	2.55809	16.3604	5.23683e-05	0.00299426
Il27ra	1.61483	2.92004	16.8127	4.12562e-05	0.00241644
Klri2	1.60529	0.197815	10.8321	0.000997577	0.0335385
Lyz1	1.6016	8.85883	31.0463	2.51943e-08	3.78139e-06
Thbs1	1.60058	5.77962	15.0719	0.000103492	0.00533308
Kcnj2	1.59878	6.30576	15.6226	7.73242e-05	0.00416609
Cd274	1.58849	5.15682	29.7399	4.94075e-08	6.86397e-06
Cxcl9	1.58393	2.86642	15.4524	8.46084e-05	0.00450085
1300002K09Rik	1.58244	1.92997	15.7704	7.15108e-05	0.00391562
Gins1	1.58014	3.39379	27.3969	1.65696e-07	2.01837e-05
B3gnt8	1.57523	1.85491	14.0275	0.000180154	0.00855479
Gm6377	1.57466	4.6594	10.1514	0.00144195	0.0437284
Vim	1.56904	6.64755	22.9145	1.69365e-06	0.000160849
Pld3	1.56602	9.98622	21.6622	3.25137e-06	0.000278855
Fcgr4	1.5625	6.1882	31.3348	2.17151e-08	3.34891e-06
Tlr2	1.56115	8.68125	38.7874	4.72566e-10	1.12844e-07
F830016B08Rik	1.53869	2.7515	16.8492	4.04713e-05	0.0023871
Plau	1.53625	5.15052	29.0378	7.09808e-08	9.39518e-06
Nlrc5	1.53304	4.84665	37.784	7.90255e-10	1.7031e-07
Itgal	1.52584	3.60387	15.0673	0.000103743	0.00533308
Gdf3	1.51406	2.15064	11.3803	0.00074229	0.027067
BC147527	1.50695	3.79564	20.3075	6.5941e-06	0.000501569
Atp1a3	1.50555	5.76011	26.1221	3.20501e-07	3.69015e-05
Meox1	1.50165	2.08209	11.358	0.000751246	0.0272753
Ptger4	1.49464	3.91001	15.0844	0.000102812	0.00531774
Rap2b	1.49009	6.26632	23.3666	1.33881e-06	0.000131726
Eif2ak2	1.48328	5.97477	34.7144	3.81792e-09	6.68534e-07
Cd52	1.47768	9.57423	28.5836	8.97402e-08	1.15155e-05
Aoah	1.47744	3.96346	17.6217	2.6949e-05	0.00168406
Dna2	1.47682	4.68518	24.3826	7.89807e-07	8.40295e-05
Siglec1	1.47543	4.24121	22.2195	2.4319e-06	0.000219786
Ccl12	1.4709	8.82842	14.1487	0.000168914	0.00813593
Sh3pxd2b	1.46819	4.33657	23.2374	1.43182e-06	0.000139127
Zfp488	1.46158	5.99967	9.93489	0.00162176	0.0471805
Cela1	1.45908	3.40343	11.565	0.000672053	0.0251049
Gm6639	1.45674	0.417534	10.79	0.00102048	0.0340364
Mdfic	1.45586	3.22399	18.7163	1.51682e-05	0.0010365
Nek5	1.45269	1.01047	10.7615	0.00103632	0.0341023
Arhgap19	1.45208	5.73791	23.3304	1.36426e-06	0.000133333
Rilpl2	1.44192	4.39766	12.4432	0.000419523	0.0174992
Iqgap1	1.43943	6.95514	28.177	1.10714e-07	1.37859e-05
Gpr114	1.435	1.42903	10.549	0.0011625	0.037081
Cd83	1.43409	10.1218	19.0217	1.29243e-05	0.000894062
Cybb	1.43089	7.55188	25.86	3.67097e-07	4.16953e-05
Phf11a	1.42597	4.11054	17.2584	3.2626e-05	0.00197281
Nes	1.42439	4.27931	20.6937	5.38926e-06	0.000417481
Gpr84	1.42391	8.27379	38.7708	4.76615e-10	1.12844e-07
Psrc1	1.42303	2.08992	10.8085	0.00101038	0.0338335
B430306N03Rik	1.41557	4.59218	18.1735	2.01668e-05	0.00132943
Dhx58	1.40579	5.62452	24.519	7.35809e-07	7.92881e-05
Cxcl16	1.40015	7.21642	26.9422	2.09629e-07	2.49919e-05
Zmynd15	1.37833	2.6939	13.8822	0.000194638	0.00911984
Amdhd2	1.37672	5.78267	21.1453	4.2575e-06	0.000345742
Prune2	1.36704	7.3361	23.9378	9.94996e-07	0.000101369
Enpp1	1.36611	4.46581	10.4636	0.00121751	0.0386158
Colec12	1.36338	3.90838	17.5272	2.83222e-05	0.00174394
Abca1	1.36277	8.46786	31.7732	1.73265e-08	2.72205e-06
Npr1	1.36251	3.67489	21.7113	3.16924e-06	0.000273205
Klhl38	1.3591	3.52836	19.5957	9.56818e-06	0.000687355
Ell2	1.35121	4.8591	32.7201	1.06432e-08	1.70393e-06
Stat1	1.35039	7.74481	19.2618	1.13964e-05	0.00079491
Gm6548	1.34728	4.61885	28.1481	1.1238e-07	1.38905e-05
Gramd1b	1.3422	3.50601	17.3703	3.07597e-05	0.00187344
H2-Q5	1.33642	2.31054	12.0308	0.00052329	0.0206491
Ddx60	1.33468	4.87182	22.3588	2.26176e-06	0.00020776
Anapc15	1.33186	5.43431	29.1373	6.74254e-08	8.9954e-06
Mthfr	1.33123	5.21728	20.9504	4.7134e-06	0.000373737
Ctsb	1.32718	13.8102	17.0248	3.68952e-05	0.00219932
Tpcn2	1.3265	4.73491	15.2847	9.2462e-05	0.00487237
Acaca	1.31789	4.99487	23.5464	1.21936e-06	0.000121286
Scn10a	1.31531	2.1643	10.6183	0.00111973	0.0360588
Pyhin1	1.3059	5.56909	17.5713	2.76727e-05	0.00171021
Galns	1.30106	5.94172	22.2653	2.37453e-06	0.000216934
Ldlrad3	1.29999	2.68352	9.79692	0.00174804	0.0497516
Cpq	1.29761	5.63637	15.7189	7.34849e-05	0.00401066
4930404N11Rik	1.29273	3.13897	14.8835	0.000114359	0.00582537
Slc39a4	1.28578	4.47512	22.0926	2.59809e-06	0.000229862
Igsf10	1.28196	2.75875	13.2744	0.000269062	0.0121075
Psat1	1.27831	6.80766	21.5869	3.38154e-06	0.000287089
Bcl2a1d	1.26782	4.49168	14.9971	0.000107675	0.00550155
Pygl	1.26642	5.3054	28.2778	1.05092e-07	1.31836e-05
Ccdc86	1.26419	4.67828	24.032	9.47471e-07	9.77116e-05
Fxyd5	1.26307	7.78685	20.1228	7.26256e-06	0.000545016
Isg20	1.26251	3.87499	19.4774	1.01795e-05	0.000725076
Ank	1.26123	6.3468	24.2968	8.25761e-07	8.73022e-05
C920009B18Rik	1.25466	3.21873	12.9464	0.000320531	0.0139951
Ms4a7	1.25378	5.77249	11.4333	0.000721386	0.0264948
Anxa5	1.25346	8.42586	22.1082	2.57703e-06	0.000229206
Dpy19l4	1.24778	5.30026	19.319	1.106e-05	0.000777903
Dpp7	1.24329	7.3772	29.2265	6.43909e-08	8.65929e-06
Rasgef1b	1.23223	6.62619	11.1469	0.000841729	0.0296014
Myo5a	1.22864	6.31329	35.2468	2.90455e-09	5.42504e-07
Baiap2	1.22699	4.69165	19.9911	7.78027e-06	0.000573624
Plekhh2	1.22211	3.65675	16.4171	5.08254e-05	0.00292594
Arhgap24	1.22132	4.81525	18.4825	1.71472e-05	0.0011644
Gsto1	1.20976	5.57759	18.479	1.71785e-05	0.0011644
Lgals1	1.2054	6.61262	15.6703	7.53988e-05	0.00410179
Eef1a1	1.20304	12.8307	15.1368	9.99928e-05	0.00520396
Fgf13	1.2009	3.6407	11.2868	0.000780605	0.0279786
Card11	1.20064	2.61661	12.5392	0.000398503	0.016789
Cyb5r3	1.20042	6.2995	12.2578	0.000463322	0.0188582
Nrp1	1.19774	8.75389	25.8612	3.66868e-07	4.16953e-05
Afp	1.193	3.01813	12.0512	0.000517595	0.020482
Ms4a6c	1.19294	7.25693	21.3928	3.74179e-06	0.000308331
Hpn	1.19254	4.24781	21.2846	3.95908e-06	0.000324645
Rab20	1.18465	4.12516	9.90868	0.00164501	0.0477593
AI504432	1.1769	3.84856	21.2597	4.01065e-06	0.000327277
Npm1	1.17266	9.32569	13.8757	0.000195309	0.00911984
Phf11b	1.17068	5.84403	15.8381	6.90002e-05	0.00380293
Paox	1.16936	4.08102	11.6917	0.000627797	0.0238223
Siglec5	1.16688	4.95513	15.8555	6.83667e-05	0.00379288
Gcnt2	1.1641	6.76431	18.4696	1.72632e-05	0.00116544
Mapk6	1.15839	4.88465	26.9762	2.05972e-07	2.47314e-05
Fmn1	1.15757	4.29479	20.5982	5.66501e-06	0.000434835
Eef2	1.15238	10.6273	15.1484	9.9381e-05	0.00520396
Slfn2	1.15202	7.43786	22.4358	2.1729e-06	0.000201803
Ncrna00086	1.14987	2.19825	11.6948	0.000626756	0.0238223
Cpxm2	1.14289	4.59872	16.9323	3.87366e-05	0.00229283
Hscb	1.14031	4.8528	24.2827	8.31844e-07	8.73956e-05
Trappc6a	1.13954	3.56539	10.3029	0.00132823	0.0416558
Gyg	1.13764	6.95618	20.2361	6.845e-06	0.000518309
2010111I01Rik	1.13231	3.95842	17.2776	3.22964e-05	0.00195994
Haus8	1.11968	5.53102	20.174	7.07074e-06	0.000533001
Nlrp5	1.11822	5.52494	11.085	0.000870274	0.0302884
Fblim1	1.11794	6.0523	30.3725	3.56542e-08	5.16678e-06
1810043G02Rik	1.10489	4.84619	19.2075	1.17253e-05	0.000814474
Sdc3	1.10404	7.19761	21.408	3.71214e-06	0.000307394
Tpm4	1.1	6.88643	15.204	9.64985e-05	0.00506919
Grn	1.09045	11.9346	13.3975	0.000251963	0.0114473
Ctsl	1.09039	11.2535	13.543	0.000233156	0.0106794
Pkm	1.07837	10.3149	12.1174	0.000499534	0.0199933
3110082I17Rik	1.07687	3.61913	10.635	0.00110969	0.0358728
Cdk18	1.07493	3.70566	10.7826	0.00102458	0.034057
Trps1	1.07403	4.00961	12.0641	0.000514027	0.0204274
Speg	1.07367	4.03107	10.258	0.00136096	0.0421809
Eef1g	1.06673	8.93388	16.6949	4.38993e-05	0.00255345
Rpsa	1.0666	10.6842	12.8698	0.00033392	0.014467
Mrgpre	1.0622	4.48453	11.8008	0.000592047	0.0228264
Rpl10a	1.05955	9.50012	15.1001	0.000101956	0.00528977
Rpl3	1.0576	10.9879	14.5887	0.000133717	0.00661114
Stat2	1.05718	6.13488	20.8921	4.85886e-06	0.000383462
Hif1a	1.05407	6.75493	25.7689	3.8483e-07	4.34161e-05
Neurl2	1.04898	2.73578	11.2329	0.00080362	0.0286205
Rpl4	1.04518	10.7185	12.5189	0.00040286	0.0169302
Xaf1	1.04334	5.70681	14.8437	0.0001168	0.00593177
Sh3bgrl	1.04138	6.37418	10.8321	0.000997553	0.0335385
Tor3a	1.03988	6.75767	13.1384	0.000289309	0.0128121
Fgl2	1.03878	4.90916	11.6988	0.000625409	0.0238223
Asb10	1.03193	3.73474	11.3137	0.000769356	0.0276935
Tubb6	1.03007	6.28723	15.6622	7.57206e-05	0.00410601
Got1	1.02762	6.10537	14.0744	0.000175718	0.00840322
Rpl19	1.02609	10.3389	14.3132	0.000154779	0.00749811
Mif	1.02354	7.32253	17.7769	2.48374e-05	0.00157554
Gas6	1.01794	5.99681	10.8559	0.000984808	0.0332472
Ccdc163	1.01648	4.72591	19.3818	1.07025e-05	0.00075592
Capg	1.01601	8.29806	12.7765	0.000350999	0.015129
Fundc2	1.01495	5.99458	11.3736	0.00074496	0.0271056
Ttyh2	1.01435	6.16827	18.1887	2.00061e-05	0.00132403
Serpinb6a	1.01289	4.61082	13.0264	0.000307133	0.0134802
Npnt	1.0125	5.63696	14.6778	0.000127542	0.00634316
Ctsz	1.00971	12.2272	12.1759	0.000484097	0.0195617
Rplp0	1.00564	10.6884	14.0443	0.00017855	0.0085026
Asns	1.00553	3.46256	9.96413	0.0015962	0.0466646
Eif4b	1.00431	7.96571	16.1894	5.73132e-05	0.00321145
Rpl7a	1.00399	9.24509	17.0529	3.63526e-05	0.00217848
Glipr1	1.00049	5.5319	12.8999	0.000328597	0.0143102
Pard3b	-1.04823	3.40812	14.3138	0.000154723	0.00749811
Adrb1	-1.05864	3.40293	12.6515	0.000375259	0.0158894
Hmga2-ps1	-1.0652	3.9733	11.0793	0.000872964	0.0303193
Dnajb5	-1.07098	2.78875	9.99372	0.00157075	0.0461521
Tspan13	-1.08218	5.45795	12.3197	0.000448203	0.0184212
Btbd3	-1.09114	3.56875	16.5504	4.73751e-05	0.00274612
Ggt5	-1.09382	5.09625	24.0029	9.61919e-07	9.85967e-05
Gabbr1	-1.10954	3.73376	9.96817	0.0015927	0.0466433
Tspan18	-1.11616	3.54001	11.923	0.000554445	0.0216749
Smpdl3b	-1.16914	2.88655	10.915	0.000953903	0.0325256
Apbb1	-1.17477	3.34719	11.5972	0.000660518	0.024729
Snta1	-1.18594	4.66321	14.4265	0.000145738	0.0071014
Slc13a3	-1.18969	3.74613	13.2281	0.000275777	0.0123293
Bmf	-1.19326	5.42028	10.1143	0.00147125	0.0440067
Epn2	-1.19348	3.952	16.8305	4.08716e-05	0.00240228
Gp9	-1.19598	4.56705	18.4029	1.78785e-05	0.00119736
Slco4a1	-1.21191	5.33662	19.7522	8.81623e-06	0.000641562
Raly	-1.21686	3.17608	10.893	0.000965302	0.0327813
Itga9	-1.22228	4.9385	32.9205	9.60043e-09	1.55176e-06
Gimap9	-1.23491	2.60308	11.2495	0.000796433	0.0284247
Il6ra	-1.23783	6.18238	15.6151	7.76342e-05	0.00416943
Vamp1	-1.23805	2.74588	13.2985	0.000265613	0.0120349
Klhl8	-1.24168	1.9749	10.4	0.00126018	0.0397441
Rtn1	-1.25687	4.9631	23.1833	1.47269e-06	0.000142276
Abhd15	-1.25849	5.38004	22.3955	2.21897e-06	0.00020495
Emr4	-1.25892	2.39376	13.2514	0.000272382	0.01221
Ccdc162	-1.29975	0.617897	10.2071	0.00139901	0.0428366
R74862	-1.31732	3.20987	13.0281	0.000306858	0.0134802
Myo1b	-1.31986	4.79829	30.0009	4.31843e-08	6.10024e-06
Phf21b	-1.33515	1.93393	13.7362	0.000210366	0.00971498
Ndrg2	-1.34	5.34122	11.3215	0.000766141	0.027637
Lfng	-1.3458	3.53781	12.4933	0.000408419	0.017121
Tmc7	-1.35131	4.27044	19.4616	1.02642e-05	0.000728023
Mycl1	-1.35401	2.4746	10.7967	0.00101684	0.0339821
Fgfrl1	-1.36044	1.83852	11.6954	0.000626537	0.0238223
Pf4	-1.36066	4.98672	21.0396	4.49895e-06	0.000361854
Adamtsl2	-1.36948	1.96047	14.8021	0.000119402	0.00602745
Prnp	-1.37232	3.97357	16.3781	5.18813e-05	0.00297653
Mageh1	-1.37247	1.77724	9.90068	0.00165217	0.0478846
Slc2a5	-1.37406	8.22456	20.9891	4.61904e-06	0.000367991
Flrt1	-1.3821	1.17439	9.87518	0.00167523	0.0483031
Paqr8	-1.39527	2.66792	11.3476	0.000755462	0.0273104
Mgl2	-1.39876	3.64057	10.1353	0.00145458	0.0438283
Camk2n1	-1.43266	4.29595	24.5617	7.19696e-07	7.80522e-05
Pygm	-1.4508	2.41997	10.0553	0.00151913	0.0451177
Kcnj10	-1.4553	4.3866	14.8214	0.000118186	0.00598408
Prkcz	-1.45565	2.10455	11.8067	0.000590181	0.0228068
Upk1b	-1.46359	4.29351	22.5824	2.01325e-06	0.000189066
Snph	-1.46752	1.92874	17.875	2.35895e-05	0.00153653
Rasgrp4	-1.50391	2.86772	20.812	5.06637e-06	0.00039797
Il7r	-1.50895	4.1282	29.9084	4.52945e-08	6.345e-06
6030468B19Rik	-1.52461	2.53459	11.5491	0.000677814	0.025264
Ttyh1	-1.52763	3.70845	24.0808	9.23762e-07	9.64499e-05
Acy1	-1.53678	3.84576	22.1912	2.468e-06	0.000221856
Fgfr3	-1.53788	2.605	15.8645	6.8045e-05	0.00378754
Sema6d	-1.54925	2.24337	13.4845	0.000240537	0.0109876
Ndrg4	-1.56172	2.36417	9.87857	0.00167214	0.0482968
Efnb1	-1.56477	2.33131	10.138	0.00145246	0.0438283
Pecam1	-1.57108	3.23156	18.4171	1.7746e-05	0.00119324
Bank1	-1.59088	3.63405	25.5909	4.22036e-07	4.72962e-05
Lrba	-1.60144	5.40511	35.0975	3.13609e-09	5.73019e-07
Mmp15	-1.64728	0.540467	11.4712	0.000706816	0.0261709
Cbr2	-1.64865	4.21974	23.3649	1.33999e-06	0.000131726
Stbd1	-1.65043	2.00563	14.0718	0.000175963	0.00840322
Sema4b	-1.6599	1.95889	21.0052	4.58049e-06	0.000366657
Smyd1	-1.66667	0.387385	11.7581	0.000605803	0.0233033
Khdrbs3	-1.68608	2.1853	15.4213	8.60118e-05	0.00456107
Gria1	-1.73628	1.28441	12.7083	0.000364039	0.015611
Slc4a4	-1.73986	2.94689	22.9328	1.67762e-06	0.000160231
Hoxc8	-1.7478	0.598806	9.85646	0.00169236	0.0486301
Vsnl1	-1.75864	1.24621	10.0333	0.00153733	0.0455302
Tlr5	-1.79328	1.83247	22.1554	2.51452e-06	0.000224836
Klhdc8b	-1.81441	4.16349	34.3276	4.6574e-09	7.90818e-07
Chtf8	-1.82618	3.46273	16.2235	5.62914e-05	0.00316475
Cpe	-1.84018	4.29703	10.162	0.00143367	0.0435804
Tmem204	-1.84676	3.96683	34.8427	3.57449e-09	6.39225e-07
Ednrb	-1.85959	2.61387	11.3051	0.000772926	0.0277626
Snap25	-1.86165	3.46516	13.9513	0.000187609	0.00885874
Wdr95	-1.87578	1.71011	9.88474	0.00166655	0.0482182
Mmd2	-1.87668	3.11711	12.2442	0.000466707	0.0189501
Mt3	-1.88004	4.19027	10.4308	0.00123928	0.0391585
Aldoc	-1.88164	6.21001	12.2664	0.000461176	0.0188164
Gm16998	-1.88164	0.593996	9.80442	0.00174093	0.0497516
Lyve1	-1.89159	2.41561	20.0743	7.44926e-06	0.00055408
Gpr165	-1.93411	2.22202	18.7705	1.47431e-05	0.00101156
Csdc2	-1.94785	1.36332	10.7706	0.00103123	0.034057
Tril	-1.96	1.54346	11.2788	0.00078399	0.0280401
Slc7a10	-2.00429	1.51489	18.0483	2.15372e-05	0.00141422
Nkain4	-2.04153	0.700784	10.2017	0.00140309	0.0428835
Ntm	-2.06794	1.28381	15.1406	9.97943e-05	0.00520396
Tpd52l1	-2.0718	-0.121128	10.5799	0.00114322	0.0366049
Hsd11b1	-2.0801	0.997863	10.125	0.00146268	0.0438283
Stmn3	-2.08816	1.65612	12.1702	0.000485599	0.0195753
Kcna6	-2.11377	1.01103	10.586	0.00113946	0.0366049
Cplx1	-2.16472	2.02398	15.6475	7.63136e-05	0.00412486
Slc1a2	-2.17465	5.32588	17.838	2.40532e-05	0.00154174
Beta-s	-2.18713	6.08433	10.1257	0.00146218	0.0438283
Sdc2	-2.29836	1.75535	18.234	1.95355e-05	0.00129799
Agt	-2.30316	2.64464	13.278	0.000268536	0.0121075
Mmp23	-2.3145	0.893363	17.7607	2.50499e-05	0.00158304
Gpr37l1	-2.35389	2.54494	10.9241	0.000949214	0.0324975
Gja1	-2.37054	3.59976	21.8891	2.88864e-06	0.000251596
Enho	-2.38241	1.55183	16.7957	4.16268e-05	0.00242968
Kcnj16	-2.42376	1.89814	20.7876	5.1314e-06	0.000401204
Metrn	-2.42782	1.24412	19.6651	9.22704e-06	0.000668562
Ntsr2	-2.42808	1.57582	13.2722	0.000269375	0.0121075
Sparcl1	-2.43459	5.806	17.9214	2.30213e-05	0.00150579
Htra1	-2.48989	1.9048	12.7871	0.000349012	0.015082
Itih3	-2.50566	2.72017	26.1953	3.08576e-07	3.57735e-05
Dhcr24	-2.56257	1.36726	17.44	2.96512e-05	0.0018125
Atp1a2	-2.5626	5.33415	20.6706	5.45465e-06	0.000420608
Arhgdig	-2.60169	-0.989536	10.032	0.00153844	0.0455302
Cldn10	-2.61262	1.13272	17.7781	2.48224e-05	0.00157554
Timp4	-2.61672	1.90249	12.0861	0.000507992	0.0202354
Dcn	-2.68444	3.10833	9.93514	0.00162153	0.0471805
Acsl6	-2.75452	2.37237	30.5415	3.26792e-08	4.77685e-06
Hepacam	-2.82285	1.36533	21.6216	3.32091e-06	0.000283373
Gjb6	-2.90198	1.86313	23.1169	1.52444e-06	0.000146433
Atp1b2	-2.91986	4.32511	20.0492	7.54759e-06	0.000558921
Cadm4	-2.98001	0.577835	21.4506	3.63062e-06	0.000303635
Slc6a1	-3.14563	2.56087	21.8475	2.952e-06	0.000255789
Gpm6a	-3.323	2.29749	30.5496	3.25445e-08	4.77685e-06
Pcolce2	-3.69255	-0.321086	10.2399	0.00137435	0.0423128

## Sheet: Microglia_HS 2 Weeks
Supplemental Table 1. Database of differential expression comparison of activated microglia RNA-Seq data relative to non-injured control microglia at 2 weeks after hemisection injury
gene	3 - logFC	3 - logCPM	3 - LR	3 - PValue	3 - FDR
Ifi205	7.3355	0.84632	42.9254	5.68661e-11	8.8511e-09
Gpnmb	6.38303	7.30622	246.524	1.4868e-55	8.33101e-52
Apoc4	6.04204	3.93874	186.596	1.75978e-42	3.28688e-39
Cxcl13	5.49649	3.74966	150.431	1.39569e-34	1.95513e-31
Apoc1	5.49021	6.30305	344.556	6.4954e-77	1.09188e-72
Spp1	5.29885	11.5247	250.908	1.64631e-56	1.38373e-52
Igf1	4.69431	7.06858	212.3	4.3254e-48	1.4542e-44
Cst7	4.6437	8.69725	189.74	3.6236e-43	8.70183e-40
Ch25h	4.50838	6.80763	169.087	1.17115e-38	1.9687e-35
Mcpt2	4.45961	1.56267	33.0086	9.175e-09	9.7615e-07
Fn1	4.43507	8.36477	145.624	1.56833e-33	1.75757e-30
Mcpt1	4.19406	-0.837596	20.8529	4.95947e-06	0.000266353
Lgals3	4.16101	6.5796	124.727	5.84103e-29	5.77575e-26
Cspg4	4.10896	4.66236	89.0888	3.77483e-21	2.04693e-18
Lpl	4.04184	9.42643	193.759	4.80585e-44	1.34644e-40
Apoe	3.94101	12.8364	24.7581	6.49945e-07	4.44129e-05
Mmp12	3.92757	4.81139	118.093	1.6542e-27	1.54484e-24
Apoc2	3.87288	6.21235	148.545	3.60515e-34	4.32875e-31
C3	3.79946	5.94091	236.373	2.43044e-53	1.02139e-49
Pianp	3.77088	2.96636	88.8437	4.27272e-21	2.1765e-18
Saa3	3.53669	4.14903	27.2416	1.79554e-07	1.43729e-05
Itgax	3.44648	6.17519	124.897	5.36093e-29	5.63233e-26
Clec7a	3.38209	9.06232	149.411	2.33146e-34	3.01476e-31
Htr2b	3.35832	2.46414	63.2762	1.79662e-15	4.57594e-13
Tgtp2	3.35829	2.50886	26.1916	3.09167e-07	2.33054e-05
Bhlhe40	3.34412	5.91763	110.875	6.30193e-26	5.04454e-23
Klrb1a	3.31978	1.04735	37.8696	7.56348e-10	9.21319e-08
Cxcl9	3.31449	2.86642	89.5529	2.98548e-21	1.73055e-18
Ikbke	3.30471	3.81825	93.0242	5.16586e-22	3.10136e-19
Cd200r4	3.26342	3.20466	89.4501	3.14464e-21	1.76204e-18
Tpsb2	3.25258	1.41492	14.7557	0.000122378	0.00422419
Iigp1	3.25009	3.69226	41.4998	1.1788e-10	1.69365e-08
Cd72	3.21889	7.8305	87.9161	6.8292e-21	3.37644e-18
Lilrb4	3.18108	8.09451	106.85	4.8008e-25	3.36256e-22
Adam8	3.16941	5.34343	78.6714	7.33489e-19	2.80226e-16
Cma1	3.14772	0.725864	12.7419	0.000357547	0.0100173
5430435G22Rik	3.1099	6.71542	188.057	8.44163e-43	1.7738e-39
Cd300lb	3.10675	4.86782	69.7571	6.70743e-17	2.088e-14
1810033B17Rik	3.07931	2.75672	39.4473	3.37033e-10	4.42619e-08
Chst2	3.07861	6.03281	159.91	1.18415e-36	1.80959e-33
Il1rn	3.05449	5.45802	74.0372	7.66571e-18	2.57721e-15
Acp5	3.05003	3.16561	27.4054	1.64971e-07	1.33969e-05
Ccl5	3.04098	5.96916	112.635	2.59425e-26	2.18047e-23
Cfb	3.03486	3.84834	45.4671	1.55222e-11	2.55811e-09
Fam20c	2.94004	5.21647	105.164	1.12439e-24	7.56039e-22
Cd300lf	2.93801	5.17603	108.635	1.95093e-25	1.49069e-22
Irg1	2.93524	2.92588	22.4405	2.16752e-06	0.000126076
Fabp3	2.9225	4.52384	69.2935	8.48498e-17	2.59332e-14
Trib3	2.92014	1.26833	23.6322	1.16621e-06	7.34068e-05
Plaur	2.89779	6.41946	99.2163	2.26381e-23	1.40943e-20
Tmem202	2.87643	1.84417	46.825	7.76182e-12	1.30476e-09
Mnda	2.86999	2.97215	35.6526	2.35834e-09	2.67862e-07
Rai14	2.85647	4.89136	82.8548	8.83069e-20	4.012e-17
Cd5l	2.83389	3.63624	38.6029	5.19419e-10	6.66522e-08
AI427809	2.79903	2.44015	56.6102	5.31362e-14	1.11653e-11
Il2rg	2.77693	6.82684	81.9779	1.37617e-19	6.08773e-17
Fabp5	2.77673	6.56264	107.685	3.15146e-25	2.30331e-22
Galnt9	2.77041	1.96728	32.297	1.32319e-08	1.35627e-06
Anxa2	2.76863	6.78548	117.908	1.81661e-27	1.60723e-24
Dkk2	2.74028	1.57177	44.4436	2.61789e-11	4.23142e-09
Rxrg	2.72109	3.06853	75.9294	2.93996e-18	1.0296e-15
Tpsab1	2.7058	-0.529783	15.572	7.94201e-05	0.00289599
Actr3b	2.69541	2.67917	32.3837	1.26542e-08	1.30502e-06
Axl	2.67889	8.37046	103.84	2.19298e-24	1.41785e-21
Gbp6	2.66996	1.7001	19.131	1.22043e-05	0.000594652
1300002K09Rik	2.66878	1.92997	59.2435	1.39318e-14	3.2527e-12
Cyp4f18	2.66598	6.77621	76.3995	2.31714e-18	8.46763e-16
Cd22	2.64861	5.99109	79.8159	4.10973e-19	1.72712e-16
Cd69	2.62479	4.15005	24.2612	8.41151e-07	5.45937e-05
Ly6i	2.60719	1.96347	26.2592	2.98524e-07	2.27067e-05
Postn	2.59578	4.29574	87.0025	1.08386e-20	5.06104e-18
Klrb1b	2.58676	3.15593	60.7845	6.36761e-15	1.52914e-12
Ctse	2.57017	4.30913	66.3611	3.75443e-16	1.08814e-13
A530064D06Rik	2.55762	1.53939	21.1986	4.1406e-06	0.000229714
Olr1	2.55097	3.79929	76.3249	2.40626e-18	8.60622e-16
Zbp1	2.5475	4.22821	61.5701	4.27259e-15	1.0409e-12
Cox6a2	2.54336	4.73748	81.1865	2.05393e-19	8.85298e-17
Etl4	2.52011	4.18464	71.2538	3.14099e-17	1.01538e-14
Madcam1	2.51761	2.12752	40.1115	2.39875e-10	3.22584e-08
Serpina3n	2.51106	4.32274	14.0925	0.000174037	0.0056153
Batf2	2.49979	1.5331	31.7399	1.7626e-08	1.75753e-06
Bcar3	2.49731	3.17514	74.4973	6.07224e-18	2.08315e-15
Plp2	2.48623	4.54529	65.396	6.12622e-16	1.661e-13
Pdcd1	2.48577	6.64625	53.4392	2.66718e-13	5.33754e-11
Lgals3bp	2.48464	9.84039	79.0132	6.16953e-19	2.46928e-16
Dcstamp	2.48135	0.675942	26.1284	3.19448e-07	2.39729e-05
Gbp4	2.47277	2.41272	17.107	3.53317e-05	0.00149228
Colec12	2.47168	3.90838	68.5307	1.24916e-16	3.70928e-14
Fgr	2.45446	5.76391	68.5172	1.25776e-16	3.70928e-14
Cd44	2.44795	5.83421	78.711	7.18946e-19	2.80226e-16
Ifit2	2.3899	6.32032	31.7411	1.76151e-08	1.75753e-06
Cybb	2.37909	7.55188	79.3216	5.27783e-19	2.16391e-16
Gpr18	2.37724	1.47929	11.3977	0.00073534	0.0176839
4930448F12Rik	2.36103	0.872227	24.3359	8.09184e-07	5.31343e-05
Gas2l3	2.33677	5.69207	88.9252	4.1003e-21	2.15394e-18
Oasl2	2.31219	6.04108	58.9831	1.59033e-14	3.66212e-12
Pld3	2.31004	9.98622	52.2873	4.79477e-13	9.05619e-11
Oasl1	2.30975	3.14507	41.3566	1.26841e-10	1.80694e-08
Cd63	2.30285	10.8489	73.0936	1.23644e-17	4.07541e-15
Dpys	2.28987	0.916067	16.6239	4.55737e-05	0.00182839
Ly9	2.27695	5.49294	35.1247	3.09257e-09	3.489e-07
Ecm1	2.27419	4.90724	27.8044	1.34221e-07	1.12813e-05
Niacr1	2.26226	7.60901	50.4385	1.2296e-12	2.27137e-10
Gbp2	2.26192	5.22009	36.297	1.69422e-09	1.96413e-07
Ccl22	2.23679	0.780932	21.1307	4.29001e-06	0.000236443
Oas1a	2.19873	5.11457	64.2571	1.09199e-15	2.82405e-13
Gbp8	2.18815	0.704472	17.1637	3.42924e-05	0.00145203
4930502E18Rik	2.18739	-0.136573	10.9093	0.000956835	0.0219134
Lyz2	2.18716	11.4985	53.2336	2.96156e-13	5.83955e-11
Slc45a3	2.18573	1.86291	21.034	4.51194e-06	0.000246252
Alox15	2.17646	2.21154	23.8045	1.06635e-06	6.76426e-05
Mcoln2	2.17193	1.32095	22.5927	2.00242e-06	0.000117695
Usp18	2.16559	6.13548	38.5775	5.26209e-10	6.7012e-08
Cxcl10	2.16431	6.22609	38.4639	5.57747e-10	7.04942e-08
Ptchd1	2.16168	5.94275	56.3142	6.17662e-14	1.28184e-11
Nceh1	2.16138	6.74907	77.5421	1.2992e-18	4.85325e-16
AI607873	2.15051	6.13282	64.2928	1.07239e-15	2.8167e-13
Oas1g	2.14897	2.45957	23.619	1.17424e-06	7.34068e-05
Msr1	2.13263	6.06423	41.6909	1.06905e-10	1.5492e-08
Atp6v0d2	2.12648	1.61234	27.3934	1.66001e-07	1.34157e-05
Capg	2.11846	8.29806	62.6516	2.46706e-15	6.18975e-13
Atp1a3	2.10978	5.76011	58.5652	1.9666e-14	4.40781e-12
Crocc	2.10157	4.70274	10.3831	0.00127176	0.0269928
Gpx3	2.08864	5.60711	65.1784	6.84162e-16	1.82552e-13
Vim	2.0859	6.64755	45.9858	1.19115e-11	1.98251e-09
Nlrc3	2.08144	2.88628	22.6207	1.9735e-06	0.000116402
Mcoln3	2.07908	0.287915	13.9711	0.000185643	0.00591034
AB124611	2.07737	5.43062	53.2164	2.98752e-13	5.83955e-11
Myo1e	2.0771	6.02494	87.6782	7.70188e-21	3.6991e-18
Pydc4	2.07113	2.27281	24.3761	7.92454e-07	5.22398e-05
Lyz1	2.06981	8.85883	58.5973	1.93484e-14	4.39522e-12
Slamf7	2.05719	3.46565	27.0563	1.97611e-07	1.55955e-05
Igf2r	2.02799	3.49789	37.0238	1.16698e-09	1.38148e-07
Gp49a	2.02718	5.4359	41.3238	1.28989e-10	1.82211e-08
B3gnt7	2.02279	2.81457	22.3815	2.23521e-06	0.000129565
Olfr110	2.01203	1.41391	14.5991	0.000132981	0.00450687
Lox	2.00623	2.15946	28.6417	8.70885e-08	7.78701e-06
Baiap2l2	2.00545	0.441482	10.0076	0.00155893	0.0319191
Arg1	1.99805	3.77993	10.3999	0.00126023	0.026842
Irf7	1.99519	6.47187	41.7465	1.03909e-10	1.51887e-08
Rsad2	1.97605	4.6932	32.0822	1.47785e-08	1.50562e-06
Xdh	1.96309	5.28799	22.6787	1.91481e-06	0.000113338
Tnip3	1.96033	2.20861	21.9164	2.84787e-06	0.000162832
Tnfsf8	1.95738	3.47277	28.9728	7.34004e-08	6.66952e-06
Slc2a6	1.95561	6.80469	51.1196	8.69078e-13	1.62325e-10
Mdfic	1.95389	3.22399	40.4113	2.05746e-10	2.78919e-08
Itgal	1.94186	3.60387	28.3877	9.92955e-08	8.73904e-06
Gcm2	1.93509	1.57285	13.7346	0.000210541	0.00655406
Plau	1.93482	5.15052	53.075	3.21056e-13	6.1329e-11
Otop3	1.92742	2.31021	9.66721	0.00187586	0.036881
Fxyd5	1.9205	7.78685	53.1767	3.04848e-13	5.89022e-11
Cd274	1.91861	5.15682	49.8803	1.63418e-12	2.98594e-10
Cd5	1.9104	1.91534	15.7462	7.24328e-05	0.00269017
Anxa5	1.90884	8.42586	58.4934	2.03975e-14	4.51161e-12
Hmox1	1.90773	8.00804	10.5201	0.00118082	0.0254239
Cxcr4	1.90261	4.57044	15.829	6.9332e-05	0.00260732
Cd52	1.90031	9.57423	53.9156	2.09289e-13	4.29042e-11
Cdk18	1.88911	3.70566	40.4586	2.00828e-10	2.74464e-08
Nes	1.88862	4.27931	42.7423	6.24476e-11	9.54313e-09
Sulf2	1.88263	5.40578	65.4823	5.86397e-16	1.61596e-13
Fut7	1.88051	2.2621	16.0003	6.33335e-05	0.00241414
Mamdc2	1.87544	1.30107	25.2013	5.16466e-07	3.6632e-05
BC049730	1.87301	-0.451498	9.68081	0.00186203	0.0366519
Ptger4	1.86758	3.91001	27.2766	1.76328e-07	1.41822e-05
Lmnb1	1.86634	2.86944	19.7823	8.67816e-06	0.000439397
Ifi27l2a	1.86516	7.77126	44.5495	2.48001e-11	4.04747e-09
Ms4a4c	1.86261	5.07202	35.8832	2.09503e-09	2.39574e-07
Ifi47	1.85344	3.15851	25.9003	3.59515e-07	2.66231e-05
Cd244	1.85087	5.03627	48.8231	2.80127e-12	4.95678e-10
Ifit3	1.85082	5.8	28.1712	1.11043e-07	9.57245e-06
Csf1	1.84976	6.84743	36.8171	1.29745e-09	1.52519e-07
Sh3pxd2b	1.84657	4.33657	43.0161	5.429e-11	8.52911e-09
Lrguk	1.83266	2.07627	15.7269	7.31759e-05	0.00270944
Abcg1	1.83146	8.76128	57.256	3.82616e-14	8.1415e-12
Nlrc5	1.82748	4.84665	62.3696	2.84689e-15	7.03768e-13
Mmp25	1.82526	1.70631	13.8754	0.000195339	0.0061262
Ifit1	1.82424	4.59329	26.0356	3.35186e-07	2.50421e-05
Plin2	1.82093	8.01236	59.6907	1.10999e-14	2.62803e-12
Anpep	1.81964	2.03455	12.8865	0.000330962	0.00946548
H2-M2	1.81123	0.647628	10.8251	0.00100131	0.0227768
Il12b	1.80712	1.61534	17.3826	3.05603e-05	0.00132062
Gla	1.80195	5.58662	41.2372	1.34831e-10	1.88876e-08
Rap2b	1.79879	6.26632	39.2408	3.74634e-10	4.84431e-08
Treml2	1.79829	4.55236	49.0287	2.52244e-12	4.51088e-10
Rhcg	1.78711	0.737706	15.7673	7.16289e-05	0.00267574
Ifi204	1.77884	6.57262	48.1748	3.89873e-12	6.82683e-10
Cdca5	1.76252	2.88667	16.7456	4.27408e-05	0.00173964
Cpd	1.75632	7.26233	57.6321	3.16023e-14	6.8107e-12
H2-Q5	1.75169	2.31054	24.9169	5.98563e-07	4.15779e-05
Galns	1.75155	5.94172	46.9279	7.36464e-12	1.2505e-09
Ank	1.74234	6.3468	53.7335	2.29611e-13	4.65031e-11
Cxcl16	1.73654	7.21642	47.8345	4.63761e-12	8.03692e-10
Gm4951	1.73628	3.9804	17.549	2.79999e-05	0.00122892
Il18bp	1.72813	3.36566	29.0357	7.10581e-08	6.56312e-06
AF529169	1.71394	1.74233	13.5395	0.000233599	0.00712667
Asb11	1.71281	0.14452	9.76606	0.00177763	0.0355737
Ascl4	1.70688	0.803148	9.08273	0.00258034	0.0472059
Kcnj2	1.68322	6.30576	20.044	7.56786e-06	0.000385502
Iqgap1	1.67897	6.95514	44.387	2.69477e-11	4.31419e-09
Il27ra	1.67312	2.92004	20.9357	4.74961e-06	0.000256723
C4b	1.66862	5.77882	27.4387	1.6215e-07	1.33615e-05
Dram1	1.66606	2.80501	27.7372	1.38967e-07	1.1622e-05
Npr1	1.66313	3.67489	38.238	6.26216e-10	7.74021e-08
Isg15	1.66043	5.32259	49.0303	2.52042e-12	4.51088e-10
Ctsb	1.62501	13.8102	29.547	5.45772e-08	5.09691e-06
Dpp7	1.61948	7.3772	57.6368	3.15272e-14	6.8107e-12
Helz2	1.61466	3.95875	33.4277	7.39626e-09	8.02136e-07
Myo5a	1.61362	6.31329	71.0703	3.44713e-17	1.09333e-14
H2-D1	1.60732	9.52626	12.6881	0.000367993	0.0102329
I830012O16Rik	1.60236	3.44481	13.9901	0.000183777	0.00586205
Scimp	1.6021	3.91903	24.6351	6.92797e-07	4.64313e-05
Afp	1.60062	3.01813	26.4949	2.64237e-07	2.03753e-05
Asns	1.58501	3.46256	30.2621	3.77429e-08	3.58451e-06
Bcl2a1d	1.57795	4.49168	27.2023	1.83238e-07	1.45982e-05
Chaf1b	1.57535	2.8885	14.3396	0.000152617	0.00507013
Gm6377	1.56739	4.6594	11.6916	0.000627842	0.0156821
2610318N02Rik	1.5671	1.65403	9.72525	0.00181753	0.0359867
4930404N11Rik	1.56341	3.13897	25.8762	3.64032e-07	2.67222e-05
4933432I03Rik	1.56298	1.55889	12.8897	0.000330399	0.00946548
Slc39a4	1.56238	4.47512	38.3622	5.87604e-10	7.31676e-08
Aurkb	1.56184	4.11458	23.7649	1.08851e-06	6.87888e-05
Ifitm3	1.55452	7.80213	32.9603	9.40599e-09	9.94432e-07
B430306N03Rik	1.54959	4.59218	25.464	4.50714e-07	3.29413e-05
Cpxm2	1.53287	4.59872	36.2541	1.73192e-09	1.99408e-07
Tmem154	1.52209	2.56555	13.3628	0.000256661	0.00773203
Fblim1	1.51957	6.0523	66.2006	4.07292e-16	1.16044e-13
Noxred1	1.51361	1.24254	12.5693	0.000392135	0.0107533
Tlr2	1.5021	8.68125	41.9402	9.41076e-11	1.38767e-08
Rab3b	1.49849	0.924976	11.6159	0.0006539	0.0161411
Ell2	1.49806	4.8591	47.0319	6.98404e-12	1.19798e-09
St14	1.49176	4.33516	32.0195	1.52634e-08	1.54565e-06
Rrm2	1.48962	5.65438	18.0007	2.20827e-05	0.0009952
Tmem125	1.48939	2.1915	14.7406	0.00012336	0.00424935
Tubb6	1.48717	6.28723	38.3898	5.79345e-10	7.26775e-08
Cxcl14	1.4844	2.83231	21.2311	4.07111e-06	0.000226607
Flt1	1.48237	3.53246	24.7904	6.39137e-07	4.38526e-05
Glipr1	1.48187	5.5319	33.412	7.45618e-09	8.03451e-07
Ms4a7	1.48078	5.77249	18.6485	1.57169e-05	0.000752147
Jag1	1.47987	3.09742	17.5045	2.86635e-05	0.00125477
Egln3	1.47972	1.92892	11.9306	0.000552196	0.0140856
Gdf3	1.476	2.15064	12.4416	0.00041987	0.0113656
Kif18b	1.47566	1.63524	11.6728	0.000634207	0.0157707
Fmn1	1.47097	4.29479	39.4244	3.41011e-10	4.44371e-08
Milr1	1.46862	7.2292	30.5707	3.21925e-08	3.11009e-06
Srxn1	1.46147	3.43922	12.9327	0.000322891	0.00933994
Atf5	1.45599	1.60455	9.76147	0.00178208	0.0356204
Mif	1.45535	7.32253	42.2042	8.22212e-11	1.23405e-08
Ropn1l	1.45062	2.06035	11.0605	0.000881856	0.0206462
Trpc4	1.44913	1.28223	11.4194	0.000726792	0.0175285
Cks1b	1.44743	4.58361	22.449	2.15798e-06	0.000125957
Siglec5	1.44059	4.95513	28.4235	9.74748e-08	8.62395e-06
Plxnc1	1.43952	4.17524	36.3581	1.64195e-09	1.91675e-07
Ctsz	1.43888	12.2272	28.925	7.52364e-08	6.76323e-06
AI504432	1.43604	3.84856	37.5604	8.86258e-10	1.06414e-07
Ccl6	1.43462	9.1696	22.0798	2.61554e-06	0.00015109
Gyg	1.43297	6.95618	37.6987	8.25589e-10	9.98428e-08
Fcgr4	1.4307	6.1882	30.6622	3.07094e-08	2.98396e-06
Bst2	1.42348	7.51431	28.0193	1.20113e-07	1.02493e-05
Pkm	1.42335	10.3149	24.7132	6.65273e-07	4.50937e-05
Cstb	1.42043	7.53157	27.0849	1.94711e-07	1.54391e-05
Scn10a	1.41606	2.1643	14.3226	0.000154004	0.00510613
Stat1	1.41597	7.74481	24.8009	6.35666e-07	4.38526e-05
Haus8	1.41381	5.53102	38.0263	6.97957e-10	8.56399e-08
Mrgpre	1.41001	4.48453	24.6374	6.91939e-07	4.64313e-05
H2-M3	1.40833	6.89412	31.1038	2.44594e-08	2.4186e-06
Alcam	1.40789	3.96613	24.2334	8.53379e-07	5.51742e-05
Rftn1	1.40617	4.39052	33.306	7.8738e-09	8.43049e-07
Fgl2	1.4046	4.90916	25.3107	4.88e-07	3.50568e-05
Cpq	1.40251	5.63637	21.5105	3.51902e-06	0.000199174
Hpse	1.40138	1.79522	11.1556	0.000837782	0.0197797
Socs2	1.39656	1.65922	10.0187	0.00154958	0.0318051
Lgals1	1.39624	6.61262	24.7339	6.58179e-07	4.47935e-05
Cd9	1.3961	11.3452	21.9761	2.76061e-06	0.000158382
Arhgap19	1.39145	5.73791	25.053	5.57752e-07	3.90659e-05
Crip1	1.38881	5.93973	25.3326	4.8249e-07	3.48097e-05
Rab3d	1.37737	4.20255	16.2982	5.41163e-05	0.00210578
Bst1	1.3751	2.56908	14.7039	0.000125787	0.00432408
Rab13	1.37441	1.87103	9.14851	0.0024892	0.045881
Cd40	1.36663	2.38062	11.4848	0.000701681	0.0170575
Serpinb6a	1.36509	4.61082	28.3083	1.03451e-07	9.01039e-06
Anxa4	1.35956	6.46456	32.7488	1.04873e-08	1.09498e-06
Sp100	1.3545	6.01959	21.4558	3.6208e-06	0.000203564
Ctsd	1.35329	15.0887	19.2211	1.16421e-05	0.000570565
Acaca	1.35028	4.99487	29.0078	7.20878e-08	6.58585e-06
Siglec1	1.34065	4.24121	21.3307	3.86498e-06	0.000215848
Slamf8	1.34058	5.95695	34.1357	5.14e-09	5.64728e-07
Psat1	1.34056	6.80766	27.8931	1.28204e-07	1.08297e-05
Dna2	1.34026	4.68518	23.3469	1.35264e-06	8.29852e-05
Fundc2	1.34013	5.99458	23.4481	1.2833e-06	7.96022e-05
H2-K1	1.33951	9.61972	28.2417	1.07075e-07	9.27799e-06
Cdk1	1.33778	5.27522	24.1786	8.78003e-07	5.6333e-05
Cdca3	1.33681	4.1334	13.8801	0.000194854	0.0061262
Tpm4	1.33267	6.88643	26.2915	2.93581e-07	2.24322e-05
Amdhd2	1.3299	5.78267	23.1787	1.47626e-06	8.97441e-05
Lrpap1	1.32877	9.05596	27.4056	1.64952e-07	1.33969e-05
Lrrc27	1.32504	2.99248	19.899	8.16435e-06	0.000414631
Mical1	1.31905	5.50718	31.7352	1.76694e-08	1.75753e-06
Tmed3	1.31756	8.57958	34.0902	5.26151e-09	5.74325e-07
Ccl12	1.31337	8.82842	13.2891	0.00026696	0.00799928
Vat1	1.31018	3.7182	15.6856	7.47902e-05	0.00276313
Soat1	1.31013	7.58759	29.8261	4.72595e-08	4.4631e-06
Slc7a11	1.30662	3.06492	15.2443	9.44594e-05	0.00337843
Rtp4	1.30596	6.36054	19.4922	1.01013e-05	0.000503866
Pgk1	1.3029	7.80641	34.6708	3.90442e-09	4.34658e-07
Meox1	1.30095	2.08209	9.71601	0.0018267	0.0361256
Fxyd6	1.29971	1.26419	9.32636	0.0022588	0.0427114
AW112010	1.29795	5.17998	22.4709	2.13349e-06	0.000124961
Arhgap24	1.29617	4.81525	24.4847	7.49023e-07	4.99646e-05
Nlrp5	1.29572	5.52494	17.5829	2.75053e-05	0.00121038
Pygl	1.29546	5.3054	34.7141	3.81846e-09	4.27922e-07
Enpp1	1.29496	4.46581	11.0502	0.000886794	0.0207042
Cdkn3	1.29	3.56225	12.0198	0.000526372	0.0135506
Hcst	1.28298	4.83126	30.351	3.60522e-08	3.4434e-06
Phf11a	1.28275	4.11054	16.1782	5.76535e-05	0.00222283
Clec4d	1.28118	2.45941	9.24016	0.00236764	0.0444692
Aldoa	1.27799	10.0147	25.8828	3.62795e-07	2.67222e-05
Rhoc	1.2724	5.48863	42.7206	6.31442e-11	9.56264e-09
Hif1a	1.27215	6.75493	44.3581	2.73483e-11	4.33703e-09
Arl5c	1.26607	5.00476	16.4843	4.90549e-05	0.00193571
Gyk	1.25546	4.74295	20.556	5.79118e-06	0.000304218
Speg	1.25527	4.03107	16.6796	4.4254e-05	0.00179688
2810417H13Rik	1.25502	5.38936	17.449	2.95117e-05	0.00128521
Mcmdc2	1.25346	5.88129	23.6182	1.17468e-06	7.34068e-05
Mocos	1.25148	1.63913	10.6484	0.00110165	0.0243668
Wfdc17	1.24841	6.8174	26.2222	3.04302e-07	2.3042e-05
Ccnb2	1.24454	4.73166	9.35342	0.00222569	0.0423437
Aldh1b1	1.24321	2.55809	10.8142	0.00100726	0.0228503
Top2a	1.24262	6.09747	23.5018	1.24796e-06	7.76968e-05
Gnptab	1.24224	5.15498	39.6109	3.0995e-10	4.10257e-08
Pyhin1	1.2399	5.56909	18.6315	1.58582e-05	0.000755176
Nedd9	1.23799	3.67931	12.8685	0.000334151	0.00953102
Gins1	1.23642	3.39379	18.5281	1.67414e-05	0.000786097
Cpeb1	1.23119	2.2387	10.481	0.0012061	0.0258603
Fgf13	1.22901	3.6407	13.8923	0.00019359	0.00610552
Sh3bgrl	1.22584	6.37418	17.7611	2.50451e-05	0.00111268
Synj2	1.22533	4.6774	37.3653	9.79488e-10	1.16774e-07
Galnt6	1.22333	3.51569	10.4607	0.00121938	0.0260592
Cd68	1.22122	10.813	22.7252	1.86905e-06	0.00011102
Npc2	1.22114	11.0072	22.9742	1.64191e-06	9.89265e-05
Cenpa	1.21976	3.52964	11.3224	0.000765779	0.0183372
P2rx4	1.21671	7.20907	10.6675	0.00109033	0.0242183
Psen2	1.21192	4.87028	28.9377	7.47439e-08	6.75508e-06
Fbxw17	1.20997	3.89023	19.1842	1.18693e-05	0.000580008
2010111I01Rik	1.20784	3.95842	23.1753	1.47883e-06	8.97441e-05
Itga5	1.20745	5.8101	15.7446	7.24954e-05	0.00269017
Il12rb2	1.20358	2.40125	10.6829	0.00108132	0.024114
Clec1b	1.20329	1.61151	9.16835	0.00246237	0.0456483
Rpsa	1.20249	10.6842	19.3519	1.08712e-05	0.000535907
Oas2	1.19691	4.25347	12.1736	0.000484716	0.0127115
Echs1	1.19172	7.52437	30.3749	3.56102e-08	3.42062e-06
Mx1	1.1894	5.37042	17.2629	3.25486e-05	0.00139222
Apbb2	1.18768	6.17807	30.7721	2.90185e-08	2.83605e-06
Zfp641	1.18607	1.56297	12.1061	0.000502562	0.0130978
Car9	1.18391	2.29879	9.6049	0.00194059	0.0378438
Neurl2	1.18382	2.73578	17.0172	3.70425e-05	0.00154897
Abca1	1.18362	8.46786	28.346	1.01457e-07	8.88278e-06
Acot9	1.18074	5.22187	23.9424	9.92614e-07	6.32039e-05
Slc43a3	1.1807	3.86946	21.1914	4.15622e-06	0.000229822
Tuba1c	1.17701	6.03638	18.538	1.66549e-05	0.000784226
Dap	1.17425	6.02234	12.3271	0.000446422	0.0118928
Tmem106a	1.17269	6.43904	26.9277	2.11214e-07	1.65911e-05
Mthfd2	1.17176	5.97483	18.8678	1.40099e-05	0.000676744
Gpr84	1.17069	8.27379	31.0199	2.55402e-08	2.5107e-06
AU022793	1.17055	3.27341	14.4386	0.000144801	0.0048488
Prdx1	1.1704	9.51964	19.5352	9.87617e-06	0.000494102
Ms4a6c	1.17029	7.25693	24.3239	8.14215e-07	5.32567e-05
Lyplal1	1.16982	3.70154	12.546	0.000397046	0.0108703
4930556M19Rik	1.16943	2.33389	11.4282	0.000723373	0.0174782
Bola2	1.16728	5.61152	26.5573	2.55841e-07	1.98188e-05
Npm1	1.16281	9.32569	16.1602	5.82045e-05	0.00223894
Ptpn7	1.15994	3.35994	12.6718	0.00037121	0.0102632
Pydc3	1.15679	3.06113	13.744	0.000209493	0.00653355
Got1	1.15548	6.10537	21.1009	4.35713e-06	0.000239357
Pkib	1.15341	6.60176	18.0667	2.133e-05	0.000969072
Adssl1	1.15246	4.71939	17.758	2.50867e-05	0.00111268
Plekhm2	1.14972	4.47658	14.2535	0.000159767	0.00526605
Atp6v1a	1.14826	7.72111	23.2349	1.43373e-06	8.76398e-05
Gm12250	1.1482	5.01688	15.8679	6.79227e-05	0.00257738
Ttyh2	1.14612	6.16827	27.5662	1.5181e-07	1.25711e-05
Mical2	1.1443	1.82633	9.86324	0.00168614	0.0341494
Rilpl2	1.14133	4.39766	9.15363	0.00248225	0.045803
Tap1	1.13706	6.23007	29.7259	4.97653e-08	4.67349e-06
Fgd6	1.13634	2.78505	16.7807	4.19569e-05	0.00172023
Aplp2	1.13402	7.47891	9.97264	0.00158883	0.0323344
Oas1c	1.13317	1.46437	11.6852	0.000629995	0.0157125
Eya4	1.1316	3.96008	12.7928	0.000347956	0.00979755
Ephx1	1.13132	5.61346	25.3995	4.66034e-07	3.39136e-05
Rell1	1.1305	4.29363	26.4145	2.75468e-07	2.11443e-05
Dnase1l1	1.12886	4.85381	25.1061	5.42614e-07	3.82426e-05
Tpd52	1.12708	7.97529	24.9619	5.84746e-07	4.07867e-05
Dhx58	1.12542	5.62452	18.4586	1.73634e-05	0.000806296
Eef1a1	1.12325	12.8307	15.661	7.57694e-05	0.0027806
Phf11b	1.12292	5.84403	17.2202	3.3288e-05	0.00141306
9630033F20Rik	1.11942	3.07434	11.8698	0.000570507	0.0144214
Lipa	1.11774	8.23345	20.3555	6.43065e-06	0.000335712
Pqlc3	1.11729	4.01743	18.0313	2.17306e-05	0.000984612
Gsto1	1.11696	5.57759	18.5757	1.63286e-05	0.000773195
Ldha	1.11641	9.01366	24.7932	6.38233e-07	4.38526e-05
H2-Q4	1.11637	4.00159	11.0395	0.000891924	0.0207951
1700037H04Rik	1.11463	4.31162	17.2744	3.23516e-05	0.00138732
Ube2l6	1.11389	6.24833	24.4769	7.52054e-07	4.99685e-05
Lyzl4	1.11381	2.84247	11.6002	0.000659445	0.0162541
Evi2b	1.11313	6.94954	20.8903	4.86357e-06	0.00026204
Gapdh	1.11249	9.67114	22.0318	2.68165e-06	0.000154379
Tmem205	1.11227	4.14066	17.078	3.58747e-05	0.00151141
Nab2	1.11169	3.58875	10.542	0.00116693	0.0253439
Ccdc109b	1.11034	3.95096	15.1407	9.97862e-05	0.00354631
Gas7	1.10889	5.18225	19.5613	9.74235e-06	0.000488863
Ctla2a	1.1087	4.8788	16.5592	4.71558e-05	0.00187397
Gaa	1.10853	7.81152	25.1021	5.43723e-07	3.82426e-05
Prune2	1.10363	7.3361	18.4656	1.72997e-05	0.000805564
Iqgap3	1.10178	4.23008	8.97338	0.00273942	0.0490934
Akr1a1	1.10143	9.95144	21.8153	3.002e-06	0.000171063
Nadk	1.09714	7.16993	16.4408	5.01933e-05	0.00197599
Cmpk2	1.09477	2.51693	10.0708	0.00150641	0.0311418
Cd48	1.09317	8.14883	14.6044	0.000132603	0.00450687
E2f1	1.08944	3.77546	12.2404	0.00046767	0.0123415
Eef1g	1.08936	8.93388	20.6904	5.39872e-06	0.000287192
Ctsa	1.088	11.4624	14.2452	0.000160468	0.00526849
Grn	1.08782	11.9346	15.8493	6.85915e-05	0.00258525
Sdc3	1.07912	7.19761	24.2911	8.28208e-07	5.39619e-05
Ndufa1	1.07904	7.12781	20.5994	5.66151e-06	0.000298339
Pwwp2b	1.07855	4.13624	14.5743	0.000134739	0.00455725
B2m	1.07715	12.5882	10.5797	0.00114337	0.025026
Scpep1	1.0724	8.06631	21.088	4.38661e-06	0.000240192
Alas1	1.07056	7.28198	18.4145	1.77702e-05	0.000822914
Glb1	1.06743	7.25668	23.9432	9.92223e-07	6.32039e-05
Gusb	1.06266	9.25582	16.37	5.21046e-05	0.00204168
Cenpe	1.05987	4.50243	16.7658	4.2288e-05	0.00172959
Procr	1.05735	2.69552	14.247	0.000160316	0.00526849
Cd83	1.05578	10.1218	12.2829	0.000457133	0.0121397
Inf2	1.05466	3.17602	10.1712	0.00142653	0.0298258
Msra	1.05224	4.71673	18.1184	2.0759e-05	0.000945686
Ftl1	1.05186	13.4029	15.9127	6.63327e-05	0.00252274
Ctsl	1.05138	11.2535	14.989	0.000108137	0.00380015
Tspan32	1.04917	5.71408	28.0078	1.20829e-07	1.02583e-05
Optn	1.04827	3.25587	16.3636	5.22794e-05	0.00204376
Efemp2	1.04558	4.63999	18.4816	1.71552e-05	0.000801054
Mki67	1.04499	5.41527	18.2507	1.93657e-05	0.000889448
Gba	1.04331	7.89328	19.6994	9.06286e-06	0.000456859
Tcf19	1.04245	3.63005	9.42127	0.00214482	0.040971
Plekhh2	1.04074	3.65675	13.8406	0.000198986	0.00622898
E2f2	1.03877	3.33451	9.97689	0.00158517	0.0322991
Slc16a10	1.03872	4.62173	28.1319	1.1332e-07	9.71894e-06
Rpl3	1.03582	10.9879	16.671	4.44544e-05	0.00180067
Rhbdf2	1.03315	4.92347	16.9267	3.88519e-05	0.00161259
Cyb5r3	1.03264	6.2995	10.7783	0.00102695	0.0231553
Vwde	1.03124	5.22237	10.6149	0.0011218	0.0247473
BC147527	1.03067	3.79564	10.8687	0.000978014	0.0223072
Sept9	1.02302	4.90003	12.5338	0.000399667	0.0109242
Slc25a25	1.02289	4.31422	16.3212	5.34631e-05	0.00208519
Eef2	1.02163	10.6273	14.187	0.000165508	0.0054023
3110082I17Rik	1.01972	3.61913	11.207	0.000814899	0.0192665
Marco	1.01576	3.03529	12.0443	0.000519502	0.0134145
Prkar1b	1.01422	5.05392	20.2742	6.70994e-06	0.00034813
Aprt	1.01191	6.66495	23.1522	1.49674e-06	9.05045e-05
Timeless	1.00686	3.63278	10.5461	0.00116434	0.0253203
Slfn5	1.00626	5.94805	14.1661	0.000167359	0.00545213
Samd9l	1.00568	4.61855	13.011	0.000309672	0.00902181
Trps1	1.00161	4.00961	12.3564	0.00043947	0.0117586
Slfn2	1.00131	7.43786	20.1626	7.1129e-06	0.000365651
Nhsl2	-1.00016	3.17044	14.9265	0.00011178	0.00389837
Lifr	-1.00619	6.34788	15.2172	9.58241e-05	0.00341996
Mboat1	-1.0167	3.59835	15.8588	6.82502e-05	0.00257917
Lfng	-1.0178	3.53781	9.6073	0.00193806	0.0378383
Gpld1	-1.02448	3.03869	9.05936	0.00261354	0.0475471
Slc2a5	-1.05888	8.22456	16.7465	4.27214e-05	0.00173964
Itga9	-1.0686	4.9385	32.9169	9.61848e-09	1.01054e-06
Tmc7	-1.06923	4.27044	16.1793	5.76195e-05	0.00222283
Hdgfrp3	-1.07069	3.21639	14.544	0.000136921	0.00462177
Adamtsl2	-1.07578	1.96047	11.9833	0.000536786	0.0137761
Slco4a1	-1.08903	5.33662	20.9549	4.70215e-06	0.000254978
Epn2	-1.0896	3.952	18.1975	1.99145e-05	0.000912158
Pde2a	-1.10284	4.17259	20.1666	7.09831e-06	0.000365651
Paqr8	-1.10732	2.66792	9.4696	0.00208905	0.0399966
Abhd15	-1.10974	5.38004	22.965	1.64977e-06	9.9045e-05
Slc22a4	-1.13014	1.25392	9.60969	0.00193553	0.0378329
Lrba	-1.13906	5.40511	24.2165	8.6092e-07	5.54485e-05
Rasgrp4	-1.15579	2.86772	16.5529	4.73111e-05	0.0018757
Chst7	-1.15844	3.04768	12.8857	0.000331095	0.00946548
Rph3a	-1.16518	1.77341	10.0712	0.00150605	0.0311418
Ptprz1	-1.16653	2.03677	10.3981	0.00126146	0.026842
Ppap2b	-1.19362	2.82437	9.62228	0.0019223	0.0376619
Asic1	-1.1961	1.33233	12.7248	0.000360847	0.0100929
Pecam1	-1.19801	3.23156	14.3942	0.000148262	0.00493521
Sox4	-1.21071	3.33593	9.12117	0.00252668	0.0465208
R74862	-1.21203	3.20987	14.279	0.000157616	0.00521559
Nrcam	-1.22123	2.24366	15.6572	7.59249e-05	0.0027806
Nrxn1	-1.22249	2.71292	11.9159	0.000556561	0.014154
Gp9	-1.23462	4.56705	25.2944	4.92142e-07	3.52039e-05
Cntn2	-1.24219	2.68056	13.7749	0.000206071	0.00643875
Cebpd	-1.24404	3.16597	11.9693	0.000540856	0.0138502
Ttyh1	-1.24969	3.70845	21.4868	3.56269e-06	0.000200969
Kcnj10	-1.25638	4.3866	14.6902	0.0001267	0.00433774
Pla2g2d	-1.25809	1.31536	10.0356	0.00153547	0.0316156
Fgfr3	-1.28402	2.605	14.6082	0.000132336	0.00450687
Gabbr1	-1.29453	3.73376	17.2235	3.32294e-05	0.00141306
Gprasp2	-1.29823	2.13974	14.6471	0.000129637	0.00442927
Nid2	-1.30048	3.05936	12.3864	0.000432462	0.0116501
Igsf1	-1.30542	0.892101	10.6384	0.00110761	0.0244664
Snap25	-1.30802	3.46516	9.55534	0.00199369	0.0386038
Gria4	-1.31856	1.07649	9.79622	0.00174871	0.0351625
Myo18b	-1.32013	2.28088	18.6445	1.57499e-05	0.000752147
Cbs	-1.32984	1.48054	10.5921	0.00113572	0.0249561
Mrvi1	-1.3301	1.12617	10.8362	0.000995337	0.0226716
Tslp	-1.34438	0.138199	9.47301	0.00208517	0.0399678
BC018473	-1.35349	2.95669	10.8929	0.000965324	0.0220477
Cplx2	-1.35811	1	11.1213	0.000853418	0.0201206
Camk2n1	-1.36396	4.29595	29.0177	7.17198e-08	6.58585e-06
Dlg2	-1.37002	1.2509	10.5667	0.00115145	0.0250723
Slc25a18	-1.37322	1.92797	10.0342	0.00153658	0.0316156
Ndrg2	-1.38064	5.34122	15.7586	7.1961e-05	0.00268218
Upk1b	-1.38468	4.29351	26.5709	2.54047e-07	1.9771e-05
Kif5a	-1.4049	4.80344	11.4275	0.000723666	0.0174782
Ncan	-1.405	2.36112	11.9185	0.000555802	0.014154
Sema6d	-1.40563	2.24337	14.4027	0.000147588	0.00492253
Ctnnd2	-1.41734	2.33066	12.1249	0.00049753	0.0129868
Il7r	-1.41791	4.1282	34.583	4.08448e-09	4.51712e-07
Paqr6	-1.41891	1.36096	10.4603	0.0012197	0.0260592
Adcyap1r1	-1.43218	1.49516	12.6725	0.000371078	0.0102632
Rgs7bp	-1.43604	2.22586	15.4292	8.56528e-05	0.00310307
Mrc1	-1.43682	5.00407	40.7775	1.70589e-10	2.35049e-08
Phf21b	-1.44562	1.93393	19.4272	1.04507e-05	0.000519751
Bank1	-1.46708	3.63405	28.5564	9.10106e-08	8.09465e-06
Lrrn1	-1.46768	1.02353	11.2856	0.000781126	0.0185988
Tmem47	-1.47645	1.80104	12.8365	0.000339925	0.00960359
Mycl1	-1.47674	2.4746	16.1255	5.92812e-05	0.00226997
Tnfrsf19	-1.47749	1.29581	9.85657	0.00169227	0.0341911
Tlr5	-1.50091	1.83247	20.7497	5.23385e-06	0.000280145
Lgi1	-1.50657	0.808855	9.08245	0.00258074	0.0472059
Acsl3	-1.53449	2.48832	15.1155	0.000101131	0.00357899
Abat	-1.54336	2.76239	11.231	0.000804434	0.0190727
Tmem44	-1.54434	3.32627	25.3785	4.71146e-07	3.41378e-05
Duoxa1	-1.54597	1.40428	16.6086	4.59424e-05	0.00183844
Mmp15	-1.55639	0.540467	12.9299	0.00032337	0.00933994
Pex5l	-1.57392	1.34717	14.5251	0.000138303	0.00465166
Sema4b	-1.57768	1.95889	24.3978	7.83563e-07	5.1857e-05
Pcsk1n	-1.57909	-0.0729541	10.0221	0.00154675	0.0317858
Lsamp	-1.60569	0.681364	9.50597	0.00204804	0.0395265
Ntrk2	-1.60816	2.70983	13.9264	0.000190107	0.00600694
Flrt1	-1.61078	1.17439	16.0382	6.20781e-05	0.00237167
Kcnj16	-1.61099	1.89814	13.5151	0.000236648	0.00720663
Mmd2	-1.61443	3.11711	12.2517	0.000464823	0.0122856
Mfsd2a	-1.6176	0.68579	9.76662	0.00177708	0.0355737
Khdrbs3	-1.6176	2.1853	18.3148	1.87247e-05	0.00086473
Aldoc	-1.62106	6.21001	12.4603	0.000415703	0.0112891
Ppp2r2b	-1.6322	0.555308	9.16629	0.00246514	0.0456483
Slc7a10	-1.64216	1.51489	16.6288	4.54555e-05	0.00182801
Slc4a4	-1.6431	2.94689	26.6866	2.39273e-07	1.87078e-05
Mgl2	-1.64573	3.64057	18.0174	2.18891e-05	0.000989127
Ly6g6f	-1.6499	-0.117766	9.05144	0.00262488	0.0476503
Nkain4	-1.65331	0.700784	9.15631	0.00247861	0.045803
Pf4	-1.65922	4.98672	39.7111	2.94446e-10	3.92828e-08
Scd1	-1.66657	3.51216	10.9992	0.000911519	0.0211931
Agxt2l1	-1.66827	1.04258	10.7973	0.00101648	0.0229974
Mgat3	-1.68598	1.07562	10.0948	0.0014869	0.0308577
Scg5	-1.68632	0.879595	9.49231	0.00206335	0.0396927
F13a1	-1.69068	5.15016	15.2043	9.64821e-05	0.00343615
Ccdc96	-1.72665	-0.301867	9.33091	0.0022532	0.0427016
Pygm	-1.72705	2.41997	17.6108	2.71045e-05	0.00119587
Plxnb1	-1.73447	1.609	19.3539	1.086e-05	0.000535907
Aldh1a1	-1.73779	3.19748	15.858	6.82766e-05	0.00257917
Gpr165	-1.74789	2.22202	20.2776	6.69802e-06	0.00034813
Htra1	-1.7534	1.9048	9.19633	0.00242501	0.0452427
Slc6a11	-1.76669	1.6949	13.552	0.000232045	0.00710506
Tmem204	-1.78115	3.96683	42.8412	5.93682e-11	9.15577e-09
Ednrb	-1.78305	2.61387	13.5749	0.000229229	0.00703164
Rit2	-1.78415	0.701107	12.416	0.000425681	0.0115043
Bbox1	-1.79482	0.176076	12.8005	0.000346521	0.00977351
Adrb1	-1.79627	3.40293	42.0879	8.7263e-11	1.29813e-08
Gpm6a	-1.81205	2.29749	14.9865	0.000108285	0.00380015
Adamts8	-1.81693	0.0483169	9.48316	0.00207367	0.0398382
Cspg5	-1.81885	0.598346	9.51304	0.00204017	0.0394199
B3galt1	-1.81921	0.375956	10.2379	0.00137584	0.0289099
Slc1a2	-1.82096	5.32588	17.3974	3.03239e-05	0.00131378
Igsf5	-1.82178	-0.134252	9.184	0.00244139	0.0454483
Slc39a12	-1.85865	2.19824	13.653	0.000219895	0.00680742
Acsbg1	-1.8709	3.4165	13.3068	0.00026444	0.00795211
Gja1	-1.89719	3.59976	19.6964	9.07738e-06	0.000456859
Cntn1	-1.91695	2.88776	17.0281	3.6831e-05	0.00154396
Hepacam	-1.94289	1.36533	15.6729	7.52965e-05	0.00277054
Dact3	-1.94882	1.05635	14.2061	0.000163839	0.00536867
Elfn1	-1.95852	-0.505491	9.49376	0.00206172	0.0396927
Cbr2	-1.95945	4.21974	40.9493	1.56234e-10	2.17049e-08
Gpr37l1	-1.98585	2.54494	10.8198	0.0010042	0.0228116
Mlc1	-1.98931	2.29507	16.1366	5.89335e-05	0.00226181
Sdc2	-2.01076	1.75535	18.8377	1.42323e-05	0.000685515
Cpe	-2.0255	4.29703	16.2083	5.67436e-05	0.00219783
Prrt2	-2.02973	-0.0978322	9.82397	0.00172252	0.0346773
Gpc5	-2.03872	0.531124	13.0501	0.000303265	0.00886589
Sparcl1	-2.04231	5.806	17.7634	2.50144e-05	0.00111268
Enho	-2.0554	1.55183	17.3027	3.18734e-05	0.00137031
Map7d2	-2.09158	1.15888	16.8567	4.03117e-05	0.00166496
Cd163	-2.10719	3.07097	21.8087	3.01231e-06	0.000171071
Gjb6	-2.11385	1.86313	18.291	1.896e-05	0.000873197
Shisa4	-2.11385	0.929726	10.6699	0.00108893	0.0242183
Scg3	-2.12581	2.0251	18.5004	1.69867e-05	0.000795394
Tpd52l1	-2.1603	-0.121128	13.6315	0.000222419	0.0068603
Arxes2	-2.16851	0.158754	10.7492	0.00104322	0.023351
Nap1l5	-2.17201	1.06596	14.8943	0.000113705	0.0039573
Itih3	-2.18169	2.72017	27.6218	1.4751e-07	1.22755e-05
Ntsr2	-2.1835	1.57582	14.8446	0.000116745	0.0040547
Scrg1	-2.2172	1.28714	14.7885	0.000120266	0.00415982
Mapk8ip1	-2.22012	0.955099	13.2978	0.000265712	0.00797612
Acsl6	-2.25203	2.37237	29.279	6.26701e-08	5.82036e-06
Lzts2	-2.26935	-0.0322241	9.2782	0.00231898	0.0437508
Atp1a2	-2.30624	5.33415	23.428	1.29675e-06	8.0141e-05
Slc6a1	-2.3125	2.56087	17.709	2.57401e-05	0.00113866
Arhgdig	-2.34453	-0.989536	10.5352	0.00117121	0.0253924
Gstm6	-2.38362	-0.573216	9.1174	0.00253189	0.0465658
Cyr61	-2.45811	1.47149	9.78246	0.00176184	0.0353842
Atp1b2	-2.45964	4.32511	20.4401	6.15255e-06	0.000322194
Ccdc162	-2.50981	0.617897	32.4689	1.21116e-08	1.25677e-06
Agt	-2.5138	2.64464	20.6634	5.4753e-06	0.000290346
Hpcal4	-2.62615	0.364145	17.4815	2.90123e-05	0.00126675
Ddit4	-2.63681	0.554918	22.756	1.83931e-06	0.000110031
B930018H19Rik	-2.6552	-0.493506	10.7772	0.0010276	0.0231553
Foxc1	-2.6679	-0.294566	10.9893	0.000916389	0.0212769
Gas1	-2.66839	-0.562911	9.41345	0.00215399	0.0410995
Nr2f1	-2.67349	-0.456286	10.3925	0.0012653	0.0268897
Apobec2	-2.74955	0.639195	16.8297	4.0888e-05	0.00168051
Hhatl	-2.76175	-0.317689	15.0475	0.000104838	0.00369459
Gkn3	-2.79711	-0.71368	9.7002	0.00184248	0.0363523
Rnase10	-2.80577	0.350523	14.0632	0.000176768	0.00569221
Npm2	-2.92007	0.0215643	20.744	5.2496e-06	0.000280145
Lyve1	-3.49738	2.41561	65.9574	4.6078e-16	1.29095e-13

## Sheet: Microglia_FT 72 Hour
Supplemental Table 1. Database of differential expression comparison of activated microglia RNA-Seq data relative to non-injured control microglia at 72 hours after full transection injury
gene	4 - logFC	4 - logCPM	4 - LR	4 - PValue	4 - FDR
Saa3	7.04887	4.14903	96.179	1.04953e-22	2.05146e-20
Ifi205	6.53164	0.84632	29.7781	4.84438e-08	1.26254e-06
Gpnmb	5.80779	7.30622	213.574	2.28123e-48	4.26084e-45
Spp1	5.60901	11.5247	273.03	2.48027e-61	1.38978e-57
Cd5l	5.5567	3.63624	152.238	5.62033e-35	2.95243e-32
Fn1	5.52843	8.36477	205.044	1.65663e-46	2.32066e-43
Apoc2	5.22737	6.21235	247.319	9.9772e-56	2.79528e-52
Ccnb2	5.12657	4.73166	147.837	5.14856e-34	2.54551e-31
Ifitm1	5.12444	2.14597	47.2962	6.10292e-12	3.35262e-10
Serpina3n	5.04481	4.32274	47.5994	5.22856e-12	2.93953e-10
Ccnb1	4.91895	5.01745	179.172	7.34898e-41	6.17682e-38
2810417H13Rik	4.9051	5.38936	257.647	5.59029e-58	1.87946e-54
Arg1	4.89325	3.77993	53.1193	3.13889e-13	2.17139e-11
Rrm2	4.89255	5.65438	168.554	1.53093e-38	9.89807e-36
Cdca3	4.77178	4.1334	199.059	3.35145e-45	3.75585e-42
Pbk	4.77138	5.03506	200.002	2.08599e-45	2.50468e-42
Top2a	4.65284	6.09747	293.706	7.74714e-66	6.51147e-62
Plk1	4.64914	3.5845	193.253	6.19894e-44	6.51276e-41
Gm1673	4.55445	1.31468	20.9665	4.67393e-06	7.1103e-05
Cdca5	4.5012	2.88667	135.827	2.17733e-31	9.15024e-29
Chi3l3	4.43935	2.5446	23.207	1.4547e-06	2.56057e-05
Cxcl3	4.42278	-0.414021	16.8089	4.13381e-05	0.000468889
Cdkn3	4.41791	3.56225	169.207	1.10264e-38	7.41414e-36
Apoc4	4.41372	3.93874	94.0708	3.0444e-22	5.75015e-20
1190002F15Rik	4.412	2.33208	97.8757	4.45495e-23	8.81031e-21
Cep55	4.41109	3.03386	152.367	5.26785e-35	2.85654e-32
Apoc1	4.38534	6.30305	230.187	5.42649e-52	1.30313e-48
Fam64a	4.3553	3.84083	93.2579	4.59048e-22	8.47977e-20
Knstrn	4.34288	3.84463	208.62	2.74747e-47	4.6185e-44
Mki67	4.30399	5.41527	304.393	3.63651e-68	6.11297e-64
Kif20a	4.27191	4.06803	128.644	8.11298e-30	3.03065e-27
Gpx3	4.26984	5.60711	265.105	1.32354e-59	5.56216e-56
Cdca8	4.25042	4.30475	104.721	1.40573e-24	3.19328e-22
Bub1b	4.2152	4.43899	115.249	6.93955e-27	1.85165e-24
Aurka	4.2028	3.72365	129.03	6.6811e-30	2.55248e-27
Nek2	4.19732	1.91299	70.7973	3.95883e-17	4.25535e-15
Ecm1	4.13279	4.90724	82.1464	1.26368e-19	1.78508e-17
Acp5	4.09739	3.16561	46.9087	7.43708e-12	4.00697e-10
Cks1b	4.04599	4.58361	173.831	1.07782e-39	8.23551e-37
Plp2	4.02855	4.54529	166.51	4.28097e-38	2.6653e-35
Ube2c	3.99891	4.1537	157.019	5.06986e-36	2.93877e-33
Nuf2	3.99561	3.74477	99.7058	1.76807e-23	3.66929e-21
Ifi27l2a	3.98514	7.77126	173.503	1.27121e-39	9.29085e-37
Neil3	3.95952	2.12266	83.1838	7.4769e-20	1.10251e-17
Lgals1	3.95245	6.61262	170.182	6.75275e-39	4.72974e-36
Igf1	3.93977	7.06858	158.602	2.28635e-36	1.37262e-33
Lgals3	3.93729	6.5796	113.742	1.48451e-26	3.83917e-24
Nusap1	3.92395	4.27903	147.422	6.34668e-34	3.04822e-31
Kif22	3.91724	4.10033	114.833	8.56e-27	2.24834e-24
Aurkb	3.91225	4.11458	155.989	8.51466e-36	4.77105e-33
Anxa2	3.91092	6.78548	217.435	3.28087e-49	6.89392e-46
Kif23	3.9098	3.68548	99.3058	2.16369e-23	4.43556e-21
Cdk1	3.90732	5.27522	200.931	1.30846e-45	1.69194e-42
Fignl1	3.89799	3.60074	119.893	6.67782e-28	2.04098e-25
Cenpm	3.86901	2.47937	92.8662	5.59533e-22	1.00061e-19
Spc25	3.86874	3.6336	127.665	1.32873e-29	4.85565e-27
Melk	3.85007	3.1202	91.3871	1.18145e-21	2.09054e-19
Ncapg	3.8341	3.41364	126.516	2.37095e-29	8.47992e-27
Shcbp1	3.80324	3.24695	106.693	5.19871e-25	1.21376e-22
Darc	3.80313	0.802256	16.71	4.3551e-05	0.000491667
Tk1	3.78789	4.95975	138.918	4.59072e-32	2.03079e-29
Cenpa	3.77122	3.52964	119.043	1.02506e-27	2.97091e-25
Ckap2	3.76915	3.10749	115.589	5.84656e-27	1.58517e-24
Kif4	3.75687	3.08782	119.559	7.89991e-28	2.37138e-25
Kif2c	3.73846	3.9975	77.5288	1.30803e-18	1.67848e-16
Bub1	3.70743	3.70194	98.7717	2.83352e-23	5.73872e-21
Ch25h	3.69633	6.80763	121.115	3.60531e-28	1.1435e-25
Timp1	3.69084	1.63835	41.8034	1.0093e-10	4.62297e-09
Tpx2	3.66246	4.32295	146.999	7.84975e-34	3.6654e-31
BC030867	3.64313	1.97488	62.7463	2.35118e-15	2.18361e-13
Prc1	3.63302	4.89294	185.248	3.46426e-42	3.06496e-39
Trem1	3.60975	2.30546	42.9745	5.54579e-11	2.68659e-09
LOC100038947	3.59227	1.09436	23.7299	1.10849e-06	2.02541e-05
Cst7	3.59014	8.69725	124.598	6.23345e-29	2.09569e-26
Cenpw	3.56945	2.17548	75.3828	3.87761e-18	4.62288e-16
Cela1	3.5655	3.40343	81.8963	1.43419e-19	2.00907e-17
Asf1b	3.54696	4.80507	107.27	3.88543e-25	9.19917e-23
2700099C18Rik	3.53657	1.08679	64.8148	8.22784e-16	7.85852e-14
Inhba	3.47723	-0.345008	10.4945	0.00119732	0.007949
Zbp1	3.46669	4.22821	113.469	1.70353e-26	4.33884e-24
Cenpe	3.45902	4.50243	187.625	1.04913e-42	1.03741e-39
Gpr171	3.45896	1.38259	20.2015	6.96977e-06	0.000100915
Cyp4f18	3.44161	6.77621	120.228	5.63942e-28	1.75553e-25
Birc5	3.43744	5.25315	138.455	5.79509e-32	2.49783e-29
Dlgap5	3.41743	3.12145	119.173	9.59936e-28	2.83097e-25
Ckap2l	3.40917	4.46729	150.128	1.62528e-34	8.27909e-32
Sirpb1b	3.37508	-0.0666966	15.6756	7.51877e-05	0.000784268
Gcm2	3.37274	1.57285	46.7035	8.25794e-12	4.42089e-10
Adam8	3.37161	5.34343	87.9805	6.61015e-21	1.0788e-18
Msr1	3.36821	6.06423	96.0922	1.09656e-22	2.11876e-20
Dtl	3.3627	2.63602	93.0038	5.21934e-22	9.43409e-20
Racgap1	3.35882	4.28868	67.9422	1.68357e-16	1.70487e-14
Cdca2	3.35034	3.14735	84.7117	3.45202e-20	5.32371e-18
Cdc20	3.33242	2.52811	81.3525	1.88845e-19	2.56007e-17
Dpep2	3.31486	3.11935	45.2963	1.69368e-11	8.76024e-10
Ccna2	3.31119	3.23579	89.4309	3.17533e-21	5.39165e-19
Folr2	3.31097	5.27209	90.3077	2.03862e-21	3.53291e-19
Lrg1	3.30428	-0.135157	14.5374	0.000137408	0.00131017
Raet1d	3.30255	-0.780239	16.7102	4.3547e-05	0.000491667
Parpbp	3.28642	1.72814	50.728	1.06097e-12	6.73015e-11
Rad51	3.28354	2.48471	83.7208	5.69816e-20	8.47664e-18
Tacc3	3.28237	4.81212	131.727	1.71648e-30	7.03758e-28
2610318N02Rik	3.27975	1.65403	54.3481	1.67936e-13	1.23816e-11
2700094K13Rik	3.2667	5.53288	205.088	1.6202e-46	2.32066e-43
Tcf19	3.25674	3.63005	100.747	1.04501e-23	2.22363e-21
Gtse1	3.25108	2.55184	75.4049	3.83443e-18	4.60405e-16
Sgol1	3.25006	2.76446	70.0458	5.79443e-17	6.08777e-15
Uhrf1	3.24621	4.82859	131.268	2.16286e-30	8.6566e-28
Cfb	3.2415	3.84834	51.4212	7.45312e-13	4.85608e-11
Mcm5	3.23245	5.42382	111.99	3.59195e-26	8.87952e-24
Cd72	3.22813	7.8305	88.3546	5.47134e-21	9.10626e-19
Apoe	3.20918	12.8364	17.5555	2.79043e-05	0.000336493
Cenpn	3.20437	3.13239	66.0118	4.48232e-16	4.4063e-14
Cdc25b	3.18578	3.54414	88.2815	5.67717e-21	9.3562e-19
Psrc1	3.18502	2.08992	78.2092	9.26839e-19	1.19847e-16
Slc2a6	3.17111	6.80469	124.322	7.1626e-29	2.36085e-26
Alox15	3.16106	2.21154	52.6619	3.96195e-13	2.6855e-11
Chaf1b	3.15426	2.8885	59.9574	9.69336e-15	8.27134e-13
Xdh	3.14206	5.28799	54.4203	1.6188e-13	1.19877e-11
Cd300lf	3.13728	5.17603	123.124	1.30993e-28	4.23459e-26
Lilrb4	3.11847	8.09451	103.237	2.97323e-24	6.57632e-22
Vim	3.1064	6.64755	95.1735	1.74408e-22	3.33159e-20
5430435G22Rik	3.10455	6.71542	187.464	1.13728e-42	1.06209e-39
Emb	3.08744	2.63916	39.6825	2.98786e-10	1.2588e-08
Ndc80	3.08626	3.34655	70.7794	3.99477e-17	4.25535e-15
Kif18b	3.08547	1.63524	68.1055	1.54978e-16	1.5789e-14
Fxyd5	3.07876	7.78685	125.886	3.25726e-29	1.14072e-26
Fabp3	3.07609	4.52384	76.1588	2.6175e-18	3.25927e-16
Esco2	3.07424	3.02796	82.2027	1.22824e-19	1.74973e-17
Ltb4r1	3.06689	-0.533522	10.4159	0.00124938	0.00821033
Cd244	3.06619	5.03627	129.883	4.34664e-30	1.69923e-27
Mxd3	3.04321	0.706803	33.9123	5.76517e-09	1.86056e-07
Ccnf	3.03129	3.87136	93.0695	5.04903e-22	9.22545e-20
Wfdc17	3.02918	6.8174	141.558	1.21458e-32	5.51815e-30
Cenpi	3.02266	2.72943	53.359	2.77842e-13	1.94605e-11
Ect2	3.02248	3.448	73.4682	1.02269e-17	1.16948e-15
Mis18bp1	3.00978	3.182	69.0913	9.40104e-17	9.63607e-15
Hmox1	2.99851	8.00804	23.9283	9.99934e-07	1.84916e-05
Galnt9	2.99518	1.96728	38.2012	6.38126e-10	2.50629e-08
Lpl	2.98542	9.42643	115.972	4.81933e-27	1.32808e-24
Casc5	2.97288	3.25988	85.737	2.05533e-20	3.25945e-18
Depdc1a	2.96871	1.94277	29.1418	6.7269e-08	1.67773e-06
Slfn1	2.96597	1.44432	33.8285	6.01901e-09	1.93831e-07
Trip13	2.96494	1.8033	37.8427	7.66853e-10	2.97596e-08
C330027C09Rik	2.96082	3.18696	116.303	4.0795e-27	1.14294e-24
Clec4e	2.96055	2.93171	20.8131	5.06347e-06	7.62456e-05
Thbs1	2.94998	5.77962	54.6999	1.40417e-13	1.04443e-11
Ska1	2.94614	1.93924	35.9019	2.07503e-09	7.45327e-08
Emp1	2.93721	2.2246	31.1718	2.36169e-08	6.65189e-07
Hist1h2ae	2.93408	0.0609588	9.32469	0.00226087	0.0132932
Cdc25c	2.92472	1.94813	48.49	3.3197e-12	1.91767e-10
Gpx7	2.92271	1.99107	65.0127	7.44183e-16	7.14841e-14
E2f8	2.91651	2.53742	57.6317	3.16089e-14	2.56689e-12
Kif11	2.91033	3.87319	125.527	3.90329e-29	1.33907e-26
Cdc6	2.88239	2.82608	61.0097	5.67937e-15	4.99844e-13
Il1r2	2.8811	2.04342	15.0497	0.000104714	0.00104095
Ncapd2	2.87592	5.03411	90.9882	1.44533e-21	2.53084e-19
Eme1	2.86031	1.61978	44.2096	2.95038e-11	1.45442e-09
Rad51ap1	2.85585	3.41228	89.6082	2.90319e-21	4.97986e-19
Napsa	2.85216	2.72404	15.8078	7.01123e-05	0.00074312
Psat1	2.8521	6.80766	116.479	3.73284e-27	1.06354e-24
Ptges3l	2.85141	1.55168	42.1265	8.55556e-11	3.9729e-09
Clec4n	2.85062	2.67101	29.519	5.53713e-08	1.41673e-06
A530064D06Rik	2.84776	1.53939	27.6226	1.47447e-07	3.29161e-06
Gins2	2.84534	3.81454	71.8752	2.29253e-17	2.53535e-15
2810408I11Rik	2.84121	0.876758	27.8045	1.34211e-07	3.03238e-06
Gfap	2.8305	6.96425	63.2644	1.80738e-15	1.69732e-13
Rab13	2.82711	1.87103	44.3364	2.7652e-11	1.37118e-09
Tfec	2.81522	1.14063	18.2196	1.9684e-05	0.000248518
Spag5	2.80772	2.94581	60.9128	5.96611e-15	5.22346e-13
Mnda	2.80021	2.97215	33.6654	6.54543e-09	2.08783e-07
Gm5150	2.79706	0.164962	13.0486	0.000303507	0.00254082
Tnfaip8l1	2.77713	1.46949	47.3263	6.01016e-12	3.31249e-10
Mad2l1	2.76864	4.05652	67.0423	2.65738e-16	2.67488e-14
Rai14	2.75394	4.89136	77.4464	1.36373e-18	1.73669e-16
Sh3bgrl	2.75142	6.37418	82.768	9.22712e-20	1.33714e-17
Cenpf	2.73779	4.49237	176.82	2.39703e-40	1.91876e-37
S100a4	2.73012	2.14431	33.49	7.16297e-09	2.25909e-07
Gpr141	2.72772	0.998129	18.7369	1.50053e-05	0.000197835
Fabp5	2.72357	6.56264	103.833	2.20152e-24	4.93433e-22
Cd7	2.71198	0.151343	9.05937	0.00261353	0.0148574
Rad54l	2.68962	3.23261	70.9099	3.73921e-17	4.05523e-15
Stil	2.68331	2.72353	47.1667	6.51984e-12	3.55839e-10
Gmnn	2.68139	3.79451	60.7768	6.39255e-15	5.56781e-13
Bhlhe40	2.68084	5.91763	74.4062	6.3589e-18	7.47505e-16
Ttk	2.67444	2.40027	53.3716	2.76062e-13	1.94167e-11
Hist1h1b	2.66427	1.26479	44.5082	2.53298e-11	1.27103e-09
Hmmr	2.66225	4.06323	110.344	8.23843e-26	2.00707e-23
Pdpn	2.66126	2.36316	40.2902	2.18902e-10	9.48389e-09
Vill	2.66026	2.58721	57.1267	4.08627e-14	3.28661e-12
Mastl	2.64026	2.32428	41.3947	1.24397e-10	5.65165e-09
Ercc6l	2.63527	2.4369	44.3766	2.70913e-11	1.35135e-09
Cenpk	2.63504	2.13401	45.5398	1.49568e-11	7.78401e-10
Ifit2	2.63089	6.32032	37.8389	7.68332e-10	2.97596e-08
Aldh2	2.62931	5.67067	28.1089	1.1468e-07	2.64804e-06
F10	2.62649	1.78215	22.4989	2.10267e-06	3.5346e-05
Gm9999	2.6181	0.668507	29.021	7.15965e-08	1.76991e-06
Oasl2	2.61483	6.04108	74.2199	6.98812e-18	8.1014e-16
Kif20b	2.60948	3.84296	112.885	2.28607e-26	5.73565e-24
Cxcl13	2.60642	3.74966	23.6256	1.17019e-06	2.12888e-05
Phf19	2.59585	1.20947	30.9898	2.59387e-08	7.25506e-07
Mcm10	2.59452	2.6673	56.2644	6.33518e-14	4.96309e-12
Clec7a	2.58876	9.06232	93.3927	4.2882e-22	8.0094e-20
Fundc2	2.58745	5.99458	82.6176	9.95658e-20	1.43051e-17
Depdc1b	2.57779	0.629161	18.8766	1.39456e-05	0.000186496
Il1rn	2.56958	5.45802	53.9985	2.00641e-13	1.45378e-11
Aspm	2.56575	3.12012	65.6102	5.49533e-16	5.33968e-14
Ccne1	2.5599	1.44769	33.6332	6.6546e-09	2.11064e-07
Mgp	2.55817	2.10504	13.6262	0.000223056	0.00196724
Sell	2.55427	0.860881	10.832	0.000997621	0.00685049
Ms4a6c	2.54719	7.25693	107.375	3.68382e-25	8.84643e-23
Ankle1	2.54313	0.964332	18.5153	1.6855e-05	0.000218577
Cdc45	2.52544	2.70041	49.4424	2.04278e-12	1.2177e-10
Perp	2.5242	0.283851	16.6796	4.42536e-05	0.000499264
Anxa1	2.51031	3.81484	28.8465	7.83481e-08	1.90874e-06
Ifitm3	2.50478	7.80213	80.7316	2.58551e-19	3.44939e-17
Prim1	2.50269	3.43041	69.8444	6.4172e-17	6.7002e-15
Bst1	2.50011	2.56908	54.9743	1.22117e-13	9.12353e-12
Kpna2	2.4968	6.86693	65.803	4.98319e-16	4.8702e-14
Igfbp6	2.48911	2.46009	57.8325	2.85412e-14	2.32902e-12
AI607873	2.48285	6.13282	84.3371	4.17219e-20	6.31842e-18
Cenph	2.48195	1.16681	22.3304	2.29541e-06	3.81282e-05
Mcm6	2.47492	4.89152	30.2589	3.78056e-08	1.01519e-06
Cd300lb	2.47274	4.86782	45.6166	1.43817e-11	7.50798e-10
Ms4a4c	2.47104	5.07202	61.8379	3.72931e-15	3.37042e-13
Xkr5	2.4706	1.23174	28.4853	9.44125e-08	2.25548e-06
Cspg4	2.45276	4.66236	34.5711	4.10967e-09	1.35991e-07
Ikbke	2.44983	3.81825	50.7283	1.06077e-12	6.73015e-11
Nme4	2.44547	2.17222	11.1667	0.000832781	0.0059316
Oas1a	2.44284	5.11457	78.9931	6.23284e-19	8.18548e-17
Emilin1	2.44169	0.987594	18.4433	1.75032e-05	0.000225117
Ccr2	2.43461	5.31198	28.9739	7.33619e-08	1.80456e-06
Ambp	2.43191	-0.0865787	13.5654	0.000230394	0.00201191
C1ra	2.42448	1.66068	48.8432	2.77265e-12	1.61834e-10
AI427809	2.4226	2.44015	41.2053	1.37053e-10	6.14364e-09
E2f1	2.41917	3.77546	61.7642	3.87159e-15	3.48029e-13
Plin2	2.41538	8.01236	101.176	8.4172e-24	1.81401e-21
Galns	2.40764	5.94172	86.073	1.73418e-20	2.80304e-18
F7	2.40275	0.165708	13.3335	0.000260712	0.00223373
Oasl1	2.39122	3.14507	44.708	2.28722e-11	1.15808e-09
Arg2	2.38986	0.820493	13.7573	0.000208015	0.00185503
Gyg	2.3892	6.95618	99.9671	1.54948e-23	3.25584e-21
Tarm1	2.38463	0.429543	28.8298	7.9027e-08	1.92054e-06
Uck2	2.3822	-0.113433	15.8268	6.94134e-05	0.000737573
Cfp	2.37391	4.27923	32.3173	1.30945e-08	3.92505e-07
Efcab11	2.36675	1.25812	19.8902	8.20212e-06	0.000116156
Lig1	2.36563	5.02069	85.0006	2.98271e-20	4.64254e-18
Dynlt1a	2.35885	1.6044	22.8705	1.73292e-06	2.9908e-05
Tagln	2.35035	1.83983	29.98	4.36521e-08	1.15014e-06
P2ry14	2.35019	1.31685	24.8935	6.05871e-07	1.17878e-05
Smc2	2.34857	5.46573	89.0177	3.91286e-21	6.57752e-19
Agxt	2.34778	0.547752	19.8509	8.37212e-06	0.000118166
Dab2	2.34526	6.95802	58.0934	2.49959e-14	2.06986e-12
Mns1	2.34504	1.42005	24.975	5.8077e-07	1.14051e-05
Cd63	2.34467	10.8489	75.5315	3.59627e-18	4.38068e-16
Nlrc3	2.34307	2.88628	28.9594	7.39123e-08	1.81382e-06
Cd200r4	2.33979	3.20466	44.7459	2.24333e-11	1.13928e-09
Stmn1	2.33822	7.9696	52.9147	3.48348e-13	2.39009e-11
S100a6	2.33675	3.64222	35.8782	2.10045e-09	7.51246e-08
Cd209a	2.32041	2.48437	8.91897	0.00282224	0.0157876
Brca1	2.32033	2.59255	56.2605	6.34779e-14	4.96309e-12
1810033B17Rik	2.31784	2.75672	22.4868	2.1159e-06	3.54746e-05
Treml2	2.31557	4.55236	81.4192	1.82577e-19	2.50642e-17
Cetn4	2.31413	1.26906	25.727	3.93295e-07	8.10207e-06
Iqgap1	2.314	6.95514	81.4691	1.7802e-19	2.47315e-17
Mcm2	2.3131	4.2168	84.5073	3.82807e-20	5.84998e-18
Troap	2.31241	1.21366	31.9824	1.55572e-08	4.60417e-07
Rrm1	2.31226	5.97807	62.8238	2.26056e-15	2.11111e-13
Cd44	2.30996	5.83421	70.5958	4.3846e-17	4.63554e-15
Gm14446	2.30925	1.83172	17.4263	2.98671e-05	0.000355823
Ptpn7	2.30663	3.35994	52.2178	4.96726e-13	3.33834e-11
Exo1	2.30418	2.12315	37.7828	7.90741e-10	3.05571e-08
Ifit1	2.30054	4.59329	40.9211	1.58499e-10	7.03001e-09
Ncapg2	2.29365	4.16758	85.9576	1.83837e-20	2.94314e-18
Ube2t	2.29137	2.23936	31.2386	2.28183e-08	6.44665e-07
Gp49a	2.28769	5.4359	52.1184	5.22536e-13	3.47187e-11
Qpct	2.28676	4.22418	39.1822	3.86045e-10	1.57893e-08
Chek1	2.28587	2.15335	37.8757	7.53983e-10	2.9339e-08
Nt5e	2.28578	1.23425	18.9331	1.35381e-05	0.00018148
Ip6k3	2.28255	0.626003	17.0769	3.58964e-05	0.00041817
Gins1	2.28131	3.39379	69.2461	8.6913e-17	8.96324e-15
Ifi204	2.28097	6.57262	77.2213	1.52837e-18	1.93172e-16
Clhc1	2.27716	0.389978	21.5163	3.5084e-06	5.53247e-05
Afp	2.27471	3.01813	56.5544	5.46662e-14	4.33462e-12
Rbp1	2.2719	1.75717	15.1274	0.000100496	0.00100616
Cenpp	2.27188	1.97741	34.0618	5.33902e-09	1.73596e-07
Fbxo5	2.27152	3.34589	42.8235	5.9908e-11	2.88554e-09
Anxa5	2.26821	8.42586	80.6705	2.66676e-19	3.52979e-17
Fcgr4	2.26722	6.1882	74.3424	6.56775e-18	7.66694e-16
Ung	2.26713	0.852993	16.9761	3.78531e-05	0.000436278
Rad18	2.26346	2.31228	47.7162	4.92608e-12	2.77877e-10
Fen1	2.26191	5.3259	56.519	5.56579e-14	4.39253e-12
Rfc4	2.2603	3.86909	59.5158	1.21316e-14	1.02478e-12
Timeless	2.25837	3.63278	55.0173	1.19471e-13	8.96568e-12
Map4k1	2.2512	3.49534	10.7173	0.00106139	0.00720307
Mefv	2.24493	1.31501	11.9364	0.000550485	0.00420239
Tpm4	2.244	6.88643	71.2918	3.08115e-17	3.38523e-15
Bcar3	2.24289	3.17514	59.5332	1.20247e-14	1.02089e-12
Etnk2	2.24216	-0.958774	8.75299	0.00309095	0.0170805
Mpp1	2.24081	6.7963	74.5557	5.89518e-18	6.97873e-16
Prdx4	2.23851	6.85174	106.341	6.20827e-25	1.4296e-22
Clec4d	2.2377	2.45941	29.5348	5.49226e-08	1.40739e-06
Pygl	2.2372	5.3054	103.008	3.33769e-24	7.28656e-22
Tnfsf13	2.23344	0.870566	20.812	5.06641e-06	7.62456e-05
Cxcl10	2.23304	6.22609	40.7933	1.69211e-10	7.4657e-09
Tuba1c	2.23181	6.03638	63.95	1.27616e-15	1.20518e-13
Pkm	2.22496	10.3149	57.4386	3.48692e-14	2.81804e-12
Pram1	2.22086	2.34398	35.8704	2.10892e-09	7.52674e-08
Irf7	2.21192	6.47187	50.6902	1.08159e-12	6.75895e-11
Zc3h12d	2.21146	2.07661	40.7255	1.75187e-10	7.68903e-09
Pmf1	2.2103	4.31388	71.1674	3.28165e-17	3.58211e-15
Clec2i	2.20437	1.35148	20.4624	6.08144e-06	8.94392e-05
Mmp19	2.19551	2.15797	30.1155	4.0707e-08	1.08102e-06
Cpxm2	2.18807	4.59872	73.6394	9.37729e-18	1.07967e-15
S100a11	2.18249	4.37985	41.8752	9.729e-11	4.48067e-09
Chaf1a	2.17673	2.31713	36.6788	1.39288e-09	5.18016e-08
Cthrc1	2.15942	0.404422	7.3169	0.00683091	0.0321106
Ifitm2	2.15414	6.28761	78.8653	6.6492e-19	8.66457e-17
Ccdc109b	2.15183	3.95096	58.3432	2.20152e-14	1.84117e-12
AB124611	2.14846	5.43062	56.7887	4.85249e-14	3.86589e-12
Rab3d	2.14747	4.20255	39.352	3.53897e-10	1.46879e-08
Isg15	2.14517	5.32259	81.4103	1.83396e-19	2.50642e-17
Nkg7	2.14356	0.918947	10.2625	0.00135763	0.00876075
Gdf3	2.14281	2.15064	28.1847	1.10273e-07	2.56033e-06
Cox5a	2.14241	4.55668	14.7563	0.00012234	0.00118669
Foxm1	2.14073	2.90247	50.7095	1.07099e-12	6.75895e-11
Serpinb6a	2.13961	4.61082	69.8216	6.49193e-17	6.73638e-15
Ehd1	2.13411	4.36375	24.1487	8.91773e-07	1.66563e-05
Mlkl	2.13207	1.1881	20.8174	5.05209e-06	7.61665e-05
Cpd	2.13113	7.26233	83.1523	7.59708e-20	1.1105e-17
Htra3	2.12639	5.30916	62.5476	2.60084e-15	2.3761e-13
Rsad2	2.12348	4.6932	36.8504	1.27553e-09	4.76482e-08
Capg	2.1184	8.29806	62.6538	2.46435e-15	2.2637e-13
Syce2	2.11676	3.18225	39.8339	2.76509e-10	1.17377e-08
Nes	2.11642	4.27931	53.6575	2.38666e-13	1.69999e-11
Spdl1	2.11501	1.98626	22.3884	2.22716e-06	3.70679e-05
Ctsb	2.11463	13.8102	48.4742	3.3467e-12	1.92664e-10
E2f2	2.11144	3.33451	42.7868	6.10442e-11	2.90695e-09
Rab32	2.1112	7.14959	97.9131	4.37155e-23	8.74831e-21
Batf2	2.11086	1.5331	21.8055	3.01728e-06	4.84899e-05
Flrt3	2.10223	0.945317	9.04031	0.00264091	0.0149928
C920025E04Rik	2.09918	1.80445	30.9502	2.64735e-08	7.39236e-07
Ethe1	2.0913	4.52856	6.63722	0.00998694	0.0429252
Dut	2.08974	2.21259	21.7573	3.09405e-06	4.96288e-05
Hp	2.08851	1.7331	9.30075	0.0022906	0.0134257
Oas1g	2.08777	2.45957	22.0087	2.71416e-06	4.40232e-05
Ahcy	2.08663	5.1192	70.777	3.99967e-17	4.25535e-15
Rap2b	2.08485	6.26632	52.039	5.44086e-13	3.60082e-11
Sepw1	2.08387	7.09477	72.4514	1.71196e-17	1.93141e-15
Emilin2	2.08289	2.97786	39.3315	3.57619e-10	1.47343e-08
Dhfr	2.08141	3.10625	42.9423	5.63776e-11	2.7233e-09
Pole3	2.07616	3.34671	49.313	2.18209e-12	1.29615e-10
Kif18a	2.07545	2.16425	32.4638	1.21433e-08	3.65823e-07
H2afx	2.07467	1.35326	14.4047	0.000147431	0.00139075
I830012O16Rik	2.06931	3.44481	23.4149	1.30561e-06	2.32987e-05
Ly6c2	2.06835	1.13306	11.7053	0.000623228	0.00466242
Trem3	2.06685	0.28717	14.1751	0.000166562	0.00154435
BC021767	2.06522	0.127948	7.55214	0.00599388	0.0289532
Scn10a	2.06232	2.1643	32.9459	9.47591e-09	2.92275e-07
Tspo	2.06043	7.54671	85.6118	2.18959e-20	3.43991e-18
AA467197	2.05908	0.656111	12.5171	0.000403238	0.00321616
Fam96a	2.0553	7.03635	58.1588	2.41784e-14	2.01208e-12
Irg1	2.05382	2.92588	11.3011	0.000774624	0.00558141
Arhgef39	2.05323	3.23448	54.2507	1.76477e-13	1.29545e-11
Cd52	2.05085	9.57423	62.1663	3.15651e-15	2.86816e-13
Fut7	2.0507	2.2621	19.307	1.11296e-05	0.000152086
Ly9	2.04401	5.49294	28.5691	9.04118e-08	2.16808e-06
Arhgap19	2.04195	5.73791	52.8019	3.68946e-13	2.52113e-11
Zwilch	2.0375	2.40803	27.6349	1.46512e-07	3.27508e-06
Sirpb1a	2.03701	0.282037	10.3424	0.00130009	0.00847072
Ifit3	2.037	5.8	33.8088	6.08033e-09	1.95431e-07
Ptgr1	2.03635	5.37444	61.7029	3.994e-15	3.57123e-13
Swi5	2.03455	6.74878	40.6021	1.86605e-10	8.1476e-09
Ptplad2	2.03196	6.42995	60.1845	8.63693e-15	7.40749e-13
Pgk1	2.03021	7.80641	81.1737	2.06723e-19	2.78002e-17
D430020J02Rik	2.02873	1.59578	22.263	2.37745e-06	3.92969e-05
Tubb5	2.02854	9.22993	66.1547	4.16875e-16	4.12216e-14
Iigp1	2.02743	3.69226	16.6535	4.48677e-05	0.000505175
Glipr2	2.02651	2.17208	19.6088	9.50298e-06	0.000132239
Chst2	2.0256	6.03281	71.9939	2.15861e-17	2.40307e-15
Mgst1	2.0249	3.14642	32.6602	1.09763e-08	3.33054e-07
Tgfbi	2.02284	7.35153	28.7349	8.29945e-08	2.01028e-06
Mcm4	2.01824	4.89844	48.5265	3.25862e-12	1.88888e-10
Mdfic	2.01693	3.22399	43.33	4.62441e-11	2.24672e-09
Gm4013	2.0163	0.324009	22.5766	2.01927e-06	3.40461e-05
Npl	2.01536	6.7244	45.5122	1.5169e-11	7.87007e-10
Atp1a3	2.01219	5.76011	53.5151	2.56609e-13	1.81244e-11
Angptl2	2.01208	1.13568	17.6193	2.69833e-05	0.000326794
Kcne2	2.00711	0.0724669	15.0483	0.000104793	0.00104111
Tmem8	2.00598	2.73221	40.1789	2.31739e-10	1.00142e-08
Stom	2.00585	5.53833	41.6825	1.07365e-10	4.90437e-09
Ptrh1	2.00386	0.237879	13.0865	0.00029743	0.00249936
Htr2b	2.00198	2.46414	21.0831	4.39789e-06	6.72688e-05
Gusb	2.00159	9.25582	55.2713	1.04989e-13	7.91422e-12
Anpep	1.99169	2.03455	15.7154	7.36237e-05	0.00077158
Clspn	1.98984	2.9062	55.613	8.82385e-14	6.71171e-12
H2afz	1.98625	9.38921	51.5868	6.84993e-13	4.49794e-11
Smc4	1.97775	5.05523	72.8969	1.36599e-17	1.55151e-15
Wee1	1.97486	1.73705	18.7508	1.48957e-05	0.000196825
Kif15	1.97422	3.57233	50.9592	9.43045e-13	6.05061e-11
Gm9733	1.97275	-0.236226	7.96744	0.00476263	0.0239844
Cd24a	1.97064	2.24419	8.70654	0.00317071	0.0174296
Dnajc9	1.96956	4.3514	33.3892	7.54421e-09	2.37487e-07
Slc43a3	1.967	3.86946	61.2276	5.08432e-15	4.49828e-13
Noxred1	1.96559	1.24254	23.7314	1.10762e-06	2.02541e-05
Lamtor2	1.96554	6.49788	39.3525	3.53792e-10	1.46879e-08
E2f7	1.96309	1.36917	25.8078	3.77165e-07	7.78887e-06
Lmnb1	1.96038	2.86944	22.0151	2.70514e-06	4.39356e-05
Dck	1.95766	5.14763	35.8864	2.09168e-09	7.49705e-08
Dap	1.95059	6.02234	32.9406	9.50172e-09	2.92535e-07
Ndufa1	1.94059	7.12781	64.1595	1.14741e-15	1.08971e-13
Myo1e	1.93752	6.02494	76.5889	2.10517e-18	2.64089e-16
Cdkn2d	1.93515	4.78021	55.7964	8.03803e-14	6.16983e-12
Chtf18	1.93478	2.20343	16.2777	5.47029e-05	0.000599841
Car13	1.93272	1.45437	17.3891	3.04572e-05	0.000361827
Mnd1	1.93194	-0.212359	6.43487	0.0111901	0.0468975
Fam83d	1.93128	0.795124	19.1526	1.20672e-05	0.000163853
Txn1	1.92916	6.43993	72.4367	1.72477e-17	1.93289e-15
Lgals3bp	1.92866	9.84039	49.5152	1.96841e-12	1.18175e-10
Snrnp25	1.92804	4.20903	66.193	4.08861e-16	4.06684e-14
Arpc3	1.92163	7.75055	31.6568	1.83969e-08	5.36895e-07
B3gnt7	1.92112	2.81457	20.2371	6.84128e-06	9.94827e-05
Hmgn5	1.92111	3.60603	27.5524	1.52894e-07	3.39517e-06
Apitd1	1.91952	2.55289	31.8374	1.67635e-08	4.94376e-07
Tipin	1.91891	4.6384	47.4796	5.55806e-12	3.09374e-10
Prdx1	1.9086	9.51964	49.9244	1.59788e-12	9.80307e-11
Ctla2a	1.90761	4.8788	48.9006	2.69272e-12	1.57717e-10
Il2rg	1.90571	6.82684	40.7874	1.69723e-10	7.46869e-09
Gm8369	1.90569	-0.18182	10.1837	0.00141687	0.00906644
Itgal	1.90234	3.60387	27.4176	1.63932e-07	3.60222e-06
Cstb	1.89635	7.53157	47.0543	6.90476e-12	3.74416e-10
Ropn1l	1.89432	2.06035	19.8909	8.19884e-06	0.000116156
Adgb	1.89402	3.01167	35.3017	2.82393e-09	9.78767e-08
Cd69	1.88725	4.15005	13.0176	0.00030857	0.00257167
Gapdh	1.88454	9.67114	60.7174	6.58861e-15	5.709e-13
Pdlim7	1.88011	2.35966	29.3186	6.14041e-08	1.54362e-06
Mmp12	1.87903	4.81139	29.4008	5.88537e-08	1.48996e-06
Sept9	1.87842	4.90003	41.8321	9.94552e-11	4.56787e-09
Enpp1	1.87772	4.46581	22.8737	1.73e-06	2.98901e-05
Rps2	1.8765	7.97821	30.4952	3.34693e-08	9.08917e-07
Ctse	1.87032	4.30913	35.506	2.54262e-09	8.94171e-08
Gla	1.86627	5.58662	44.0788	3.15417e-11	1.55034e-09
Mcmdc2	1.86566	5.88129	51.1425	8.58997e-13	5.55375e-11
Actr3b	1.86433	2.67917	15.5104	8.20524e-05	0.000846716
Cox4i2	1.86405	-0.216024	6.4961	0.0108112	0.0455478
Slc25a24	1.86399	1.68427	22.5658	2.03065e-06	3.42037e-05
Il3ra	1.86398	1.75012	13.5819	0.000228373	0.00200154
Dscc1	1.86233	0.772489	11.5271	0.000685901	0.00504595
Sigirr	1.86122	2.18146	39.8486	2.74425e-10	1.16787e-08
Plac8	1.86028	2.01789	10.9171	0.000952808	0.00660755
Nceh1	1.85432	6.74907	57.9503	2.68827e-14	2.21519e-12
4933432I03Rik	1.85349	1.55889	19.3302	1.09954e-05	0.000150637
Akr1a1	1.84493	9.95144	58.8959	1.66239e-14	1.39724e-12
Gm10451	1.84352	-0.105579	6.76698	0.009286	0.0405692
Tnnt1	1.84346	1.86606	27.7626	1.37149e-07	3.09046e-06
Mif	1.84224	7.32253	66.348	3.77933e-16	3.78158e-14
Mcm7	1.84218	5.32333	47.0342	6.97587e-12	3.77056e-10
Tmsb4x	1.84184	13.1453	34.4642	4.34174e-09	1.43107e-07
Emp3	1.83646	7.11716	51.4555	7.3239e-13	4.79046e-11
Angptl4	1.83129	1.84909	32.7554	1.04518e-08	3.18288e-07
Milr1	1.82551	7.2292	46.3787	9.74675e-12	5.16402e-10
Unc119	1.82492	0.45246	9.88734	0.0016642	0.0103124
Cybb	1.82478	7.55188	48.2861	3.68352e-12	2.11331e-10
Nme1	1.82365	7.0255	56.2036	6.5342e-14	5.08518e-12
Actg2	1.82278	0.667778	17.2392	3.29558e-05	0.000387133
Ncaph	1.82235	4.6207	42.7871	6.10339e-11	2.90695e-09
Tmem154	1.82167	2.56555	19.5388	9.85751e-06	0.000136607
B3gnt3	1.8074	0.387056	14.2428	0.000160675	0.00149554
Lyplal1	1.80698	3.70154	30.3042	3.69322e-08	9.93328e-07
Gas2l3	1.80489	5.69207	53.977	2.02854e-13	1.46351e-11
Ptger2	1.80297	1.05069	16.3505	5.2641e-05	0.000579878
Lyz2	1.80262	11.4985	37.1094	1.11683e-09	4.20941e-08
Msrb1	1.79846	4.28446	45.1215	1.85185e-11	9.46187e-10
Traf1	1.79844	1.45897	9.77922	0.00176495	0.0108122
Tmem48	1.79663	2.96479	14.995	0.000107798	0.00106908
Prune2	1.79556	7.3361	47.4912	5.52504e-12	3.08558e-10
Pdcd1	1.79432	6.64625	29.0413	7.08521e-08	1.75409e-06
1600014C10Rik	1.78992	7.30719	46.812	7.8132e-12	4.19616e-10
Mcm8	1.78921	2.2571	27.9264	1.26016e-07	2.87037e-06
Lyzl4	1.78495	2.84247	31.8135	1.69713e-08	4.99628e-07
Ascl4	1.78393	0.803148	10.3307	0.00130835	0.00851463
Cfl1	1.7837	9.5846	60.3863	7.79549e-15	6.72011e-13
BC026585	1.78234	5.02736	49.4862	1.99771e-12	1.19507e-10
Trpv4	1.77972	4.05779	29.4346	5.78367e-08	1.46863e-06
Niacr1	1.7773	7.60901	32.1029	1.46219e-08	4.35033e-07
Plaur	1.77684	6.41946	39.7636	2.86639e-10	1.2137e-08
Siglec1	1.77628	4.24121	37.6627	8.40985e-10	3.235e-08
Nxt2	1.77297	5.92444	31.3804	2.12107e-08	6.05351e-07
Lyz1	1.76383	8.85883	43.363	4.54702e-11	2.21552e-09
Sgol2	1.75967	2.6522	35.3549	2.74781e-09	9.56329e-08
Dnph1	1.75579	2.22918	18.765	1.47854e-05	0.000195795
Slc25a31	1.7531	-0.438749	8.42481	0.00370134	0.019746
Snhg4	1.75183	2.97675	21.6683	3.24111e-06	5.15938e-05
Gbp2	1.75174	5.22009	22.2839	2.35166e-06	3.89472e-05
S100a1	1.75104	6.01748	48.1045	4.04091e-12	2.30264e-10
Ctsd	1.75042	15.0887	31.4494	2.04705e-08	5.90239e-07
Lrr1	1.7499	0.623676	10.735	0.00105128	0.0071489
Serf1	1.74821	3.01864	28.2926	1.04292e-07	2.4383e-06
Aplnr	1.74409	0.766368	13.0636	0.000301088	0.00252308
Bst2	1.74168	7.51431	41.2609	1.33209e-10	5.98729e-09
Poc1a	1.74159	3.28717	36.6034	1.44777e-09	5.37241e-08
Ripk3	1.7396	3.88055	50.2526	1.35179e-12	8.38508e-11
9630033F20Rik	1.73801	3.07434	30.0117	4.2944e-08	1.13504e-06
Traip	1.73785	1.95091	21.3269	3.87263e-06	6.01654e-05
Dna2	1.73626	4.68518	39.2887	3.6555e-10	1.50242e-08
Gcat	1.73548	3.49527	43.6312	3.96458e-11	1.93734e-09
Rtp4	1.73501	6.36054	33.7835	6.15983e-09	1.97608e-07
Baiap2	1.73214	4.69165	47.15	6.57552e-12	3.57717e-10
Rpsa	1.7306	10.6842	38.9797	4.28241e-10	1.74726e-08
Ifi30	1.72989	7.91648	49.7989	1.70338e-12	1.03403e-10
Nup37	1.72807	3.58907	27.0356	1.99742e-07	4.32131e-06
Pilrb1	1.72606	2.07526	20.6075	5.63735e-06	8.37876e-05
Sord	1.72415	6.73912	53.8236	2.1932e-13	1.56884e-11
Glrx	1.72249	6.22315	48.9363	2.64408e-12	1.55955e-10
B3gnt8	1.72004	1.85491	19.9053	8.13762e-06	0.000115535
Diap3	1.71996	2.08953	20.8457	4.9781e-06	7.51859e-05
Nxpe5	1.71896	0.462843	6.72582	0.00950271	0.0412447
Plk4	1.7169	2.27712	25.9495	3.50472e-07	7.29137e-06
Trim59	1.71639	2.43312	23.8839	1.02324e-06	1.88604e-05
Ms4a7	1.71576	5.77249	24.8069	6.33691e-07	1.22723e-05
Pianp	1.71573	2.96636	16.8869	3.96736e-05	0.000452451
Cep128	1.71168	3.25458	18.1042	2.09139e-05	0.00026158
Abcg1	1.7097	8.76128	50.2421	1.35899e-12	8.39878e-11
Rcc1	1.7066	3.87347	27.8691	1.29807e-07	2.94956e-06
Gsn	1.70299	5.7127	30.2466	3.80452e-08	1.02e-06
Aldh1b1	1.70247	2.55809	21.3208	3.88488e-06	6.03e-05
Tpd52	1.70167	7.97529	55.4615	9.53062e-14	7.21665e-12
Ldha	1.69889	9.01366	55.8256	7.91919e-14	6.1065e-12
Gpx1	1.69818	9.14423	48.2692	3.71534e-12	2.12432e-10
Tagln2	1.69616	7.2918	44.6975	2.29946e-11	1.16078e-09
Cdkn2c	1.69502	3.25558	29.6233	5.24696e-08	1.35071e-06
Grn	1.69461	11.9346	37.294	1.01598e-09	3.86394e-08
Rad54b	1.69401	1.51802	11.1307	0.000849098	0.00601743
Plin3	1.69375	5.46407	75.4774	3.69622e-18	4.47004e-16
Sulf2	1.69264	5.40578	53.1673	3.06318e-13	2.1366e-11
AI662270	1.68934	4.10785	28.6201	8.80639e-08	2.12085e-06
Pif1	1.68768	0.988449	14.5056	0.000139743	0.00132731
Nlrp5	1.6876	5.52494	29.4351	5.78213e-08	1.46863e-06
Dera	1.68749	5.07316	40.543	1.92337e-10	8.37614e-09
Zdhhc11	1.68731	1.36152	22.6594	1.93408e-06	3.28404e-05
Col3a1	1.68616	2.80984	10.3744	0.00127775	0.0083511
Ranbp1	1.68395	4.90695	8.47483	0.00360093	0.0193207
Rpl41	1.68351	10.9379	36.2854	1.70437e-09	6.24194e-08
Mrpl33	1.68242	6.32623	33.7276	6.3395e-09	2.02599e-07
Marco	1.67898	3.03529	34.736	3.77575e-09	1.26687e-07
Gen1	1.67637	1.34422	14.0757	0.000175593	0.00161385
Hells	1.67524	2.73854	22.1042	2.5824e-06	4.23927e-05
Vwde	1.67491	5.22237	27.5831	1.50487e-07	3.35058e-06
Serpinb6b	1.67388	1.66843	14.877	0.000114753	0.00112356
Rnaseh2b	1.67297	4.02526	36.5522	1.4863e-09	5.50325e-08
Sp100	1.67185	6.01959	32.3166	1.30991e-08	3.92505e-07
Cdca7l	1.67153	2.03825	22.6408	1.95297e-06	3.30721e-05
Coa5	1.67067	6.6955	45.1472	1.82765e-11	9.3667e-10
Fcna	1.66878	2.1701	15.6563	7.59605e-05	0.000791138
Ggact	1.66644	3.11441	36.011	1.96208e-09	7.07779e-08
Trappc3	1.66578	5.5709	11.4409	0.000718443	0.0052486
Ftl1	1.6633	13.4029	38.5916	5.22436e-10	2.10603e-08
Ube2l3	1.66232	7.94038	46.4158	9.56416e-12	5.10392e-10
Rabl5	1.66175	4.66575	45.164	1.81208e-11	9.3153e-10
Haus8	1.66107	5.53102	52.211	4.98468e-13	3.33834e-11
Ifi47	1.66015	3.15851	20.7178	5.32185e-06	7.9564e-05
Bola2	1.65831	5.61152	53.1571	3.07915e-13	2.13886e-11
Cd300lg	1.65781	0.889298	14.2758	0.000157879	0.00147348
Wdhd1	1.6576	3.36536	26.3753	2.81109e-07	5.93648e-06
Sh3pxd2b	1.6569	4.33657	34.8209	3.61481e-09	1.22018e-07
Tpm2	1.65558	1.91588	18.9524	1.34024e-05	0.000179984
Creb3l1	1.65557	2.63619	24.9967	5.74272e-07	1.12928e-05
B430306N03Rik	1.65501	4.59218	29.0072	7.21091e-08	1.77996e-06
Crip1	1.6538	5.93973	35.5904	2.43485e-09	8.59871e-08
Car9	1.65319	2.29879	19.7451	8.84883e-06	0.000124164
4930579G24Rik	1.64895	3.40148	31.4042	2.0953e-08	6.00035e-07
Anxa4	1.64666	6.46456	47.546	5.37269e-12	3.0105e-10
4632434I11Rik	1.64633	1.64776	14.9886	0.000108163	0.00107206
Lrrc34	1.64588	1.0223	16.3177	5.35613e-05	0.000589245
Arpc1b	1.64391	9.99762	31.1118	2.43592e-08	6.84746e-07
Adat2	1.64347	1.75556	16.9747	3.78803e-05	0.000436278
Nme2	1.6434	8.07418	54.1956	1.8149e-13	1.32645e-11
Atp5g2	1.64222	8.20884	44.4886	2.55844e-11	1.27998e-09
Htatip2	1.6391	4.19477	47.438	5.67722e-12	3.14964e-10
Tubb6	1.63893	6.28723	46.3802	9.73929e-12	5.16402e-10
Ezr	1.63577	3.98231	32.5191	1.18027e-08	3.5684e-07
Helz2	1.63522	3.95875	34.7309	3.78575e-09	1.2677e-07
Fam20c	1.63518	5.21647	33.6581	6.57015e-09	2.09175e-07
Fanca	1.63495	2.41152	27.5605	1.52253e-07	3.38542e-06
Arhgap24	1.63377	4.81525	38.8996	4.46164e-10	1.81599e-08
Nudt1	1.63242	3.29543	25.2825	4.95184e-07	9.90958e-06
Siah1b	1.63093	-0.154278	7.04699	0.00793987	0.0361509
Gpc1	1.62905	1.19367	15.6738	7.5259e-05	0.000784317
Ccdc69	1.62874	2.01047	15.6918	7.45449e-05	0.00077929
Cln6	1.6255	4.42827	35.9949	1.97836e-09	7.12124e-08
Evi5l	1.62409	0.727135	17.255	3.26832e-05	0.000384467
Eef2	1.62279	10.6273	34.7741	3.70272e-09	1.24486e-07
Banf1	1.62111	6.20064	61.3432	4.79454e-15	4.26435e-13
Glb1	1.6211	7.25668	54.1268	1.87958e-13	1.36778e-11
Npm1	1.6207	9.32569	30.6873	3.0314e-08	8.36745e-07
Tnfsf14	1.62022	0.286264	11.8169	0.000586958	0.00442853
Coq7	1.62004	4.45514	40.1399	2.36413e-10	1.019e-08
Usp18	1.61944	6.13548	22.1597	2.50891e-06	4.12669e-05
Ska2	1.61801	2.707	28.9076	7.59161e-08	1.85757e-06
Galnt6	1.61741	3.51569	18.3764	1.81292e-05	0.000232103
BC024582	1.61636	3.5393	36.045	1.92812e-09	6.97026e-08
Tnfsf9	1.61629	5.39808	10.8487	0.000988678	0.00680576
Fcrls	1.61496	11.773	36.7177	1.36531e-09	5.08887e-08
Krt80	1.61476	0.944268	6.9759	0.00826147	0.0372719
Atp6v1a	1.613	7.72111	44.938	2.03375e-11	1.03598e-09
Ctsl	1.6113	11.2535	34.2563	4.83107e-09	1.5769e-07
Ccne2	1.60957	2.47927	27.2405	1.79659e-07	3.90693e-06
Rac2	1.60893	8.89742	46.3743	9.76893e-12	5.16402e-10
Spata24	1.60852	2.08507	15.353	8.91791e-05	0.000907446
Hpse	1.60382	1.79522	15.3593	8.88823e-05	0.000904974
Tmem106a	1.60144	6.43904	49.5645	1.91955e-12	1.15655e-10
Phf11a	1.60011	4.11054	25.1847	5.20938e-07	1.03633e-05
Capn1	1.59961	2.62394	10.4747	0.00121019	0.00801231
Gyk	1.59816	4.74295	33.3516	7.69149e-09	2.41671e-07
Mlf1ip	1.59722	1.47563	13.2507	0.00027248	0.00231567
Ube2l6	1.59651	6.24833	49.6529	1.83495e-12	1.10955e-10
Prim2	1.59282	3.67785	29.364	5.99817e-08	1.51623e-06
D10Wsu52e	1.59165	8.62774	41.56	1.14307e-10	5.2073e-09
Rpl15	1.59137	9.53963	41.9588	9.32154e-11	4.30481e-09
Trappc6a	1.5912	3.56539	23.8145	1.06081e-06	1.95101e-05
Ucp2	1.58918	10.0202	42.3272	7.72098e-11	3.59528e-09
Hspb6	1.58908	2.44072	15.0972	0.000102116	0.00101995
Snrpe	1.58874	6.36686	35.2282	2.93242e-09	1.01012e-07
Ap2s1	1.58857	4.78532	27.6825	1.42947e-07	3.20819e-06
Dhx58	1.58825	5.62452	36.4555	1.56193e-09	5.77056e-08
Atp2a3	1.585	3.35292	25.8747	3.64312e-07	7.55128e-06
Ccr1	1.58313	5.41905	25.4121	4.63e-07	9.37714e-06
C4b	1.583	5.77882	24.7907	6.39067e-07	1.23479e-05
Eef1g	1.58104	8.93388	42.6115	6.67661e-11	3.13502e-09
Cyb5r3	1.5804	6.2995	24.7547	6.51096e-07	1.25228e-05
Kif14	1.58034	2.3407	18.5129	1.68757e-05	0.000218577
Rps18	1.57709	10.2046	33.9958	5.52304e-09	1.79232e-07
Gng5	1.57588	8.27353	55.9953	7.26448e-14	5.62746e-12
Dynlt3	1.57559	6.67336	38.4682	5.56519e-10	2.21684e-08
Eif4b	1.57242	7.96571	46.2293	1.05192e-11	5.5432e-10
Rps27l	1.56946	6.27435	42.7153	6.3315e-11	2.98968e-09
Cdh1	1.56753	1.29663	8.84516	0.00293867	0.0163303
Sdcbp	1.56561	9.87035	27.8442	1.31491e-07	2.97892e-06
Rpl10a	1.56548	9.50012	38.3038	6.05453e-10	2.38912e-08
Npnt	1.56514	5.63696	41.3221	1.29101e-10	5.81819e-09
Stra13	1.55973	6.43832	50.6934	1.07982e-12	6.75895e-11
Eno1	1.55923	1.91011	14.1024	0.000173118	0.00159371
Ran	1.55791	7.76864	55.633	8.73429e-14	6.6738e-12
Adam9	1.5552	5.72014	57.0733	4.19875e-14	3.361e-12
Pqlc3	1.55511	4.01743	35.6751	2.33129e-09	8.28522e-08
Aifm2	1.55328	2.26882	22.7459	1.84898e-06	3.15226e-05
1700037H04Rik	1.55283	4.31162	33.9449	5.66964e-09	1.83635e-07
Cux1	1.55225	7.48853	48.901	2.69208e-12	1.57717e-10
Lbx2	1.55088	1.45813	14.905	0.000113061	0.00111078
Il1b	1.5503	7.55649	6.4247	0.0112544	0.0471081
Hn1l	1.54986	5.80891	21.3356	3.85515e-06	6.00602e-05
Dhrs1	1.5473	6.20689	36.4091	1.59952e-09	5.89648e-08
Cdc7	1.5465	2.58684	24.2866	8.30141e-07	1.55918e-05
Hscb	1.54444	4.8528	52.7257	3.83548e-13	2.6103e-11
Eif3i	1.54406	7.57337	39.3425	3.55621e-10	1.46879e-08
Gnpda1	1.54271	6.6594	34.4463	4.38176e-09	1.44057e-07
Aprt	1.54251	6.66495	52.9656	3.39433e-13	2.33847e-11
Rpl32	1.5399	10.254	34.8107	3.63364e-09	1.22408e-07
Snx3	1.53865	6.36066	23.4256	1.29842e-06	2.32443e-05
Calm3	1.5376	5.66263	49.2427	2.26176e-12	1.33874e-10
Sae1	1.53715	5.63683	43.6731	3.88061e-11	1.90184e-09
Lsm2	1.5365	2.81706	16.5766	4.67249e-05	0.000522238
Pgam1	1.53649	6.94112	40.0176	2.51691e-10	1.07932e-08
Mr1	1.5344	4.58556	29.6653	5.1347e-08	1.32791e-06
Shfm1	1.5338	7.35411	32.9476	9.46768e-09	2.92275e-07
Rpa1	1.53351	6.12843	29.0584	7.02279e-08	1.7412e-06
Card11	1.53339	2.61661	24.9221	5.9695e-07	1.16412e-05
Rbm44	1.53204	1.09125	12.8851	0.000331209	0.00272567
Pilra	1.53164	6.40766	42.7539	6.20784e-11	2.93954e-09
Tmem202	1.53073	1.84417	11.1499	0.000840353	0.00596566
Cyp46a1	1.53064	3.5902	42.7964	6.07429e-11	2.90695e-09
Pilrb2	1.53054	1.93793	16.9742	3.78921e-05	0.000436278
Tmem205	1.5304	4.14066	32.55	1.16163e-08	3.51837e-07
Fanci	1.52953	2.61392	20.9292	4.76585e-06	7.22399e-05
Gng12	1.52916	6.50405	27.7699	1.36637e-07	3.08305e-06
Hmgb2	1.52544	6.90672	23.7497	1.09712e-06	2.01065e-05
Rab3b	1.52356	0.924976	12.6788	0.000369831	0.00298744
Fn3krp	1.52307	2.59532	13.5959	0.000226686	0.0019909
Galk2	1.52281	5.3152	44.2381	2.90769e-11	1.4376e-09
Iqgap3	1.52254	4.23008	17.1141	3.52002e-05	0.000410629
Csrp2	1.52077	0.978674	8.73928	0.00311427	0.0171642
Thbs2	1.52029	3.20154	21.2476	4.03608e-06	6.22445e-05
Klrb1b	1.51849	3.15593	20.1144	7.29466e-06	0.000104986
Mxra8	1.51768	2.08175	10.8491	0.000988442	0.00680576
Phgdh	1.51731	7.4622	31.6189	1.876e-08	5.46542e-07
3110082I17Rik	1.51575	3.61913	25.2728	4.9767e-07	9.94749e-06
Rps8	1.51455	9.4899	37.0378	1.15862e-09	4.35618e-08
Rps26	1.51307	7.98884	45.7216	1.36312e-11	7.13834e-10
Spn	1.51182	1.63431	12.7773	0.000350858	0.00286307
Csf1	1.51129	6.84743	24.9964	5.7438e-07	1.12928e-05
Tma7	1.51072	7.79026	42.8109	6.02951e-11	2.89589e-09
2610524H06Rik	1.50964	2.15656	11.9138	0.000557193	0.00424395
Rpl35	1.50956	10.5557	34.5549	4.14402e-09	1.36858e-07
Tyms	1.50905	5.17247	30.1896	3.91814e-08	1.04546e-06
4930545E07Rik	1.50828	0.501899	8.74721	0.00310076	0.0171122
Rps5	1.50825	9.92101	34.4437	4.38769e-09	1.44057e-07
Gm11110	1.50816	0.313218	6.3786	0.0115505	0.0479771
Axl	1.50787	8.37046	35.4366	2.63491e-09	9.20848e-08
Oip5	1.50784	2.24368	8.37033	0.00381395	0.0201739
Tmprss4	1.50727	0.806568	6.94135	0.00842253	0.0378058
Mansc1	1.50698	1.80919	14.5568	0.000135994	0.00130112
Rnasel	1.50694	5.25525	42.5552	6.87163e-11	3.21761e-09
Pdia3	1.50558	9.20784	6.72919	0.00948477	0.0411881
Ms4a6d	1.50505	7.82082	31.8018	1.70738e-08	5.01767e-07
Qsox1	1.50303	5.73193	37.0339	1.16096e-09	4.35618e-08
Cenpq	1.50199	3.53236	21.7262	3.14475e-06	5.03939e-05
Cks2	1.50189	4.98849	18.5162	1.68468e-05	0.000218577
Lrpap1	1.50143	9.05596	34.6913	3.86359e-09	1.28698e-07
Snx7	1.49988	1.97921	19.003	1.30511e-05	0.000175933
Slamf7	1.49728	3.46565	14.3908	0.000148525	0.00140028
Csn1s2b	1.4971	0.0315153	8.01026	0.0046513	0.0235294
Prelid1	1.49681	6.8255	20.7922	5.11909e-06	7.69695e-05
Gsto1	1.49653	5.57759	33.1583	8.49514e-09	2.65928e-07
Cox7a1	1.49559	0.962462	13.0893	0.000296991	0.00249936
2010107E04Rik	1.49446	6.39247	38.5005	5.47401e-10	2.20139e-08
Etl4	1.49321	4.18464	25.0027	5.72489e-07	1.1282e-05
Fancd2	1.491	2.39892	20.4712	6.05359e-06	8.91075e-05
Anapc15	1.49018	5.43431	42.6236	6.63548e-11	3.12444e-09
Hmgb3	1.49015	2.61613	23.8896	1.02021e-06	1.88252e-05
Cyp39a1	1.48135	1.36213	10.8998	0.000961762	0.00665592
Erh	1.48076	7.41688	41.0462	1.4867e-10	6.64667e-09
Cox6c	1.47955	7.2117	31.0844	2.47047e-08	6.93299e-07
Ccl6	1.47528	9.1696	23.2944	1.39007e-06	2.46228e-05
Prr11	1.47516	3.50289	24.5737	7.15204e-07	1.36156e-05
Anp32e	1.47515	6.29641	27.4083	1.64722e-07	3.61103e-06
Arpc5	1.47459	8.19011	38.0538	6.88193e-10	2.69036e-08
Mgmt	1.47457	3.43062	26.814	2.24004e-07	4.82756e-06
Ngfrap1	1.47385	3.73193	20.2037	6.96171e-06	0.000100885
C3	1.47207	5.94091	36.8753	1.25932e-09	4.71472e-08
Tmem107	1.47144	2.39147	22.0918	2.59922e-06	4.25028e-05
Tm4sf1	1.46969	2.616	6.37186	0.0115944	0.048112
Eef1a1	1.46703	12.8307	26.2764	2.95888e-07	6.23293e-06
Wbp5	1.46637	6.63202	23.922	1.00318e-06	1.85313e-05
Esd	1.46549	6.92636	33.6463	6.61006e-09	2.10047e-07
Aldoa	1.46224	10.0147	33.579	6.84259e-09	2.16618e-07
Cmc1	1.46205	4.54699	31.8707	1.64788e-08	4.86834e-07
Atp5o	1.46185	7.36163	38.2692	6.16278e-10	2.42614e-08
Kctd10	1.46097	3.72392	14.9676	0.000109372	0.00108341
Mcm3	1.46067	6.5299	33.0492	8.98571e-09	2.79722e-07
Tmem256	1.46065	6.79696	38.62	5.14894e-10	2.08062e-08
Fgr	1.46021	5.76391	25.3037	4.89763e-07	9.81277e-06
Anln	1.45872	3.91421	25.7115	3.96465e-07	8.15738e-06
Ctla2b	1.45781	6.22962	42.4613	7.20947e-11	3.36642e-09
Mrpl30	1.45574	6.27967	48.8319	2.78864e-12	1.62205e-10
Paox	1.45498	4.08102	21.4792	3.57691e-06	5.62154e-05
Sod1	1.45293	8.17005	53.9307	2.07688e-13	1.49198e-11
Treml4	1.45017	1.24099	11.3093	0.000771201	0.0055639
Nucks1	1.44983	6.23347	42.085	8.73911e-11	4.04695e-09
Anp32b	1.44981	5.64245	47.9243	4.43003e-12	2.50737e-10
Atp5j	1.44883	7.26958	29.3545	6.02766e-08	1.5214e-06
Pole	1.4485	3.02269	21.3367	3.85292e-06	6.00602e-05
Nudt19	1.44833	3.64271	17.1012	3.54406e-05	0.000413146
Gpr65	1.44775	6.67822	62.7161	2.38761e-15	2.20526e-13
Siva1	1.44634	4.27021	40.8218	1.66763e-10	7.37706e-09
Rpl28	1.44566	8.49677	29.9624	4.40513e-08	1.15704e-06
Cox6b1	1.44554	7.66805	41.3582	1.26738e-10	5.74249e-09
Slc44a3	1.44466	3.35653	24.2216	8.58623e-07	1.61088e-05
Fam92a	1.44402	2.47738	12.272	0.000459807	0.00359505
Eif3h	1.44301	8.25229	35.2476	2.90343e-09	1.00425e-07
Tmem40	1.44267	0.813121	9.03851	0.00264351	0.0150025
Rftn1	1.44165	4.39052	34.9508	3.38149e-09	1.15769e-07
Dnajc10	1.43885	5.67466	30.9082	2.70531e-08	7.52918e-07
Bard1	1.43779	1.81598	17.3821	3.05698e-05	0.000362396
Rps19	1.43771	10.4765	32.7718	1.03637e-08	3.16753e-07
Cep72	1.43769	2.53711	28.6037	8.88122e-08	2.13581e-06
C920009B18Rik	1.43741	3.21873	19.9195	8.0771e-06	0.000114834
Klrk1	1.43682	1.00555	7.93308	0.00485391	0.024342
Acadl	1.43681	5.11802	38.415	5.71897e-10	2.27118e-08
Ndufb8	1.43667	7.31807	39.8641	2.72258e-10	1.16159e-08
Gabarap	1.43306	8.87227	32.4118	1.24729e-08	3.7508e-07
Arntl2	1.43182	1.49251	9.97397	0.00158769	0.00994378
Prdx2	1.4313	7.49015	40.0324	2.49782e-10	1.07387e-08
Ly6k	1.43064	0.950567	6.63819	0.00998152	0.0429252
Tmem125	1.42995	2.1915	13.6052	0.000225565	0.0019821
Ddost	1.42969	6.98249	17.4295	2.98156e-05	0.000355525
Cxcr4	1.42881	4.57044	9.10422	0.0025502	0.0146061
Dsn1	1.42726	3.02149	16.0253	6.25028e-05	0.000670927
Nudt5	1.42528	5.16786	28.4144	9.79316e-08	2.31193e-06
Npr1	1.42453	3.67489	27.7286	1.39585e-07	3.14114e-06
Gale	1.42452	2.69618	16.4265	5.05731e-05	0.000559299
Klhl6	1.42423	8.32092	25.3068	4.88986e-07	9.81277e-06
Trappc1	1.42316	6.09579	34.6899	3.86629e-09	1.28698e-07
Iqcg	1.42116	1.31904	9.54316	0.00200696	0.012036
Mcoln2	1.42089	1.32095	8.65156	0.00326781	0.0178756
Cytip	1.42023	3.45719	13.0648	0.000300895	0.00252272
Clic1	1.41948	8.93277	21.2657	3.99832e-06	6.17188e-05
2310001H17Rik	1.41911	1.90541	14.9626	0.000109661	0.00108519
Cotl1	1.41849	7.67399	50.9631	9.4118e-13	6.05061e-11
Slfn9	1.41676	3.44952	20.9638	4.68039e-06	7.11369e-05
Kxd1	1.41562	6.74364	34.858	3.54653e-09	1.19954e-07
Impa2	1.41403	1.54494	9.57787	0.00196937	0.0118487
Cox7b	1.41399	6.44254	36.2744	1.71399e-09	6.26352e-08
Prdx5	1.41281	7.9931	35.5821	2.44521e-09	8.61719e-08
Gm6548	1.41263	4.61885	36.1777	1.80116e-09	6.55357e-08
Tubb4b	1.41118	6.05107	19.5642	9.72749e-06	0.000135028
Nudt14	1.41094	4.40317	39.3468	3.54833e-10	1.46879e-08
Sec61b	1.4098	6.1717	39.8711	2.71287e-10	1.16039e-08
Zbtb8os	1.40932	4.40629	27.1026	1.92938e-07	4.18488e-06
B9d1	1.40636	1.5546	14.889	0.000114025	0.0011183
Tspan32	1.4063	5.71408	50.2028	1.38652e-12	8.53752e-11
Slc39a14	1.40571	4.04507	40.4345	2.03316e-10	8.83138e-09
H2afv	1.40359	4.30194	9.26783	0.00233214	0.013621
S100a13	1.40245	6.116	30.7513	2.93311e-08	8.10948e-07
Cmc2	1.40227	3.41082	30.4973	3.34327e-08	9.08917e-07
Ccl12	1.40189	8.82842	15.0722	0.000103476	0.00103046
Srgn	1.40186	8.2702	26.4473	2.70827e-07	5.74823e-06
Zranb3	1.40085	2.42796	17.6526	2.6515e-05	0.000321585
Bcl2a1d	1.40034	4.49168	21.3744	3.77776e-06	5.90736e-05
Srxn1	1.39802	3.43922	11.8356	0.00058108	0.00439848
Mrpl51	1.39652	5.70168	41.3232	1.29031e-10	5.81819e-09
Vmn2r1	1.39611	3.50035	14.7258	0.00012433	0.00120322
Btf3	1.39487	8.01413	28.4423	9.65319e-08	2.29519e-06
Rps20	1.39211	8.92676	30.453	3.42057e-08	9.27417e-07
Bora	1.39193	2.5673	17.8265	2.41991e-05	0.000297577
Tfdp1	1.39183	4.02894	17.0754	3.59247e-05	0.00041821
Hmgn2	1.39158	8.33229	31.519	1.97498e-08	5.72404e-07
Nup210	1.3914	4.14305	31.424	2.07405e-08	5.94963e-07
Amdhd2	1.39072	5.78267	25.3439	4.79655e-07	9.66787e-06
0610031J06Rik	1.38967	9.0638	36.1664	1.81166e-09	6.57753e-08
Rpl23	1.38821	9.60698	28.9854	7.29247e-08	1.79745e-06
Gas6	1.38777	5.99681	23.7481	1.09803e-06	2.01065e-05
Csde1	1.38761	8.68564	22.6289	1.96505e-06	3.3232e-05
Serf2	1.3854	9.07482	34.6793	3.88734e-09	1.29143e-07
Ppic	1.3852	0.824711	8.52832	0.00349663	0.018886
Avpi1	1.38418	1.821	15.4845	8.31831e-05	0.000856368
Gtf2h5	1.3841	5.83071	37.7597	8.00162e-10	3.08503e-08
Rpl19	1.3817	10.3389	30.4492	3.42728e-08	9.27434e-07
4930544D05Rik	1.38144	0.260168	7.29363	0.00691994	0.0324204
Eef1b2	1.3787	8.56905	24.6275	6.95531e-07	1.32862e-05
Ell2	1.37596	4.8591	39.5679	3.16852e-10	1.32825e-08
Atp5k	1.37595	5.79167	27.1397	1.89266e-07	4.11055e-06
Wdr1	1.37462	8.82922	28.9721	7.34277e-08	1.80456e-06
Atp5l	1.37428	7.75333	28.6857	8.51285e-08	2.05605e-06
Prdx6	1.37376	6.84746	28.0234	1.19856e-07	2.74868e-06
Gcnt2	1.37349	6.76431	30.203	3.89106e-08	1.03992e-06
4930415O20Rik	1.37339	1.43661	13.97	0.000185753	0.00168784
Fbxw17	1.37095	3.89023	24.7814	6.42129e-07	1.23929e-05
Cap1	1.3695	7.82827	27.993	1.21757e-07	2.78468e-06
Cd22	1.36905	5.99109	22.4861	2.11666e-06	3.54746e-05
Eif5a	1.36875	8.2987	8.29414	0.00397733	0.0208283
Ap1s1	1.36817	5.63677	37.2326	1.04844e-09	3.97839e-08
Naca	1.36679	9.02106	25.0652	5.54238e-07	1.09738e-05
Polr3c	1.36676	5.0948	27.994	1.21693e-07	2.78468e-06
Fabp7	1.36647	1.85918	10.4535	0.00122414	0.0080856
Rpl5	1.36634	9.74804	26.6696	2.41383e-07	5.17558e-06
Psmb1	1.36472	8.2309	27.9644	1.23571e-07	2.82231e-06
Snrpd1	1.36377	5.58599	39.5749	3.15708e-10	1.32676e-08
Gm14295	1.36276	5.05942	22.3155	2.31328e-06	3.83493e-05
Cox6a2	1.3623	4.73748	23.0156	1.60695e-06	2.80215e-05
Me2	1.36159	3.99135	13.9313	0.000189617	0.00171646
Atp5e	1.36051	7.46754	29.4648	5.6941e-08	1.45247e-06
Myo5a	1.36002	6.31329	50.7016	1.07534e-12	6.75895e-11
Tomm7	1.35938	6.49932	35.4716	2.588e-09	9.08231e-08
Rpl14	1.35861	10.0653	28.6702	8.58134e-08	2.06962e-06
Ada	1.35798	2.49598	18.6611	1.56134e-05	0.000205208
Nhp2	1.35674	5.63027	38.3663	5.86361e-10	2.31923e-08
Cdk4	1.35629	6.61531	47.9652	4.33859e-12	2.46391e-10
Hip1	1.35562	3.94546	28.5498	9.13183e-08	2.1867e-06
Gba	1.35458	7.89328	32.8143	1.01399e-08	3.11042e-07
Oas2	1.35279	4.25347	15.6751	7.52076e-05	0.000784268
Ctsz	1.35203	12.2272	25.6522	4.08826e-07	8.37073e-06
Slc25a39	1.35186	5.37548	19.6172	9.46117e-06	0.000131767
Fblim1	1.34776	6.0523	52.1462	5.15189e-13	3.43664e-11
Commd1	1.34734	5.59707	37.5388	8.96136e-10	3.42365e-08
Actn1	1.34695	3.3022	22.1767	2.48679e-06	4.09431e-05
Mrpl27	1.34647	5.39547	34.9097	3.45352e-09	1.17756e-07
Glipr1	1.34628	5.5319	27.6123	1.48231e-07	3.30473e-06
Sri	1.34616	7.11885	31.487	2.00779e-08	5.8091e-07
Phyh	1.34563	5.96902	26.754	2.31076e-07	4.96724e-06
Olr1	1.34523	3.79929	20.2081	6.94594e-06	0.000100743
E430025E21Rik	1.34397	5.32051	36.3379	1.65905e-09	6.08921e-08
Chp1	1.34355	6.40127	28.1542	1.12026e-07	2.59387e-06
Tube1	1.343	1.52353	13.9273	0.00019002	0.00171825
Rps15a	1.34211	7.9932	26.2179	3.04989e-07	6.4166e-06
Eif4e2	1.34155	6.88758	35.6302	2.38566e-09	8.46055e-08
Cttn	1.34063	1.99099	12.1749	0.000484382	0.00376095
2700060E02Rik	1.3404	6.30954	25.0816	5.49554e-07	1.08939e-05
Ndufc1	1.33959	6.26691	30.6566	3.07983e-08	8.46107e-07
Sh3bgrl3	1.339	9.5941	29.1783	6.60153e-08	1.64891e-06
Rpe	1.33772	5.16984	18.9546	1.33869e-05	0.000179984
Igsf10	1.33756	2.75875	16.9054	3.92904e-05	0.00044869
Mospd2	1.33725	4.65656	22.1008	2.58702e-06	4.24037e-05
Uqcr10	1.33646	6.87422	32.2798	1.33495e-08	3.98589e-07
Psma1	1.33616	7.55967	28.2399	1.07175e-07	2.49876e-06
Slfn2	1.33553	7.43786	35.4629	2.59953e-09	9.10377e-08
Prickle3	1.33481	2.84983	18.7791	1.46764e-05	0.00019472
Eif2ak2	1.33471	5.97477	32.8344	1.00355e-08	3.08403e-07
Cisd3	1.33448	4.50255	34.896	3.47794e-09	1.18349e-07
Ldlrad3	1.33355	2.68352	12.1387	0.000493858	0.00383021
Scpep1	1.33322	8.06631	32.2562	1.35128e-08	4.0275e-07
Tmed3	1.3332	8.57958	34.8742	3.51708e-09	1.19439e-07
Serp1	1.33315	6.49145	47.1816	6.4704e-12	3.54291e-10
Cd40	1.33227	2.38062	10.9666	0.000927663	0.00646518
Tbca	1.33198	6.47427	19.5102	1.00063e-05	0.000138555
Ppil1	1.33183	4.69063	24.7924	6.38477e-07	1.23479e-05
1110008P14Rik	1.33133	1.7526	7.4258	0.00642954	0.0306438
Tekt4	1.33093	2.27924	14.0899	0.000174279	0.00160352
Rpl24	1.33057	9.27633	25.6497	4.09351e-07	8.37127e-06
Mrpl28	1.3305	6.44067	37.3389	9.92864e-10	3.78459e-08
Atp5c1	1.32961	8.50526	26.7748	2.28593e-07	4.92017e-06
Rpl31	1.32953	8.49517	30.6562	3.08041e-08	8.46107e-07
4921530D09Rik	1.32868	0.402984	6.37816	0.0115533	0.0479771
Pld3	1.32777	9.98622	18.3586	1.82988e-05	0.000233563
Olfm1	1.32772	1.96883	14.6376	0.000130288	0.00125294
Rps25	1.32769	9.85551	25.2293	5.09035e-07	1.01626e-05
Ola1	1.32739	5.75373	33.5346	7.00073e-09	2.21207e-07
Serhl	1.32684	4.21596	29.8234	4.73252e-08	1.23723e-06
Taf9b	1.32624	3.95162	18.8662	1.40218e-05	0.000187365
1500032L24Rik	1.32471	5.13496	22.19	2.46953e-06	4.07387e-05
Nmb	1.32466	2.38427	17.4448	2.95769e-05	0.000353618
Soat1	1.32382	7.58759	30.4467	3.43167e-08	9.27434e-07
Uqcrq	1.32368	7.08542	33.7685	6.20764e-09	1.98763e-07
Echs1	1.32173	7.52437	37.1725	1.08128e-09	4.09378e-08
Myl6	1.32165	8.58506	31.5489	1.94478e-08	5.65602e-07
Ccdc34	1.32153	3.77938	9.57472	0.00197275	0.0118563
Rpl12	1.32063	8.78326	26.1434	3.16974e-07	6.63553e-06
Rplp0	1.32011	10.6884	28.4843	9.44591e-08	2.25548e-06
Etfa	1.32001	5.776	13.5536	0.000231843	0.00202246
Hat1	1.31974	5.45888	24.9601	5.85288e-07	1.14804e-05
Rps27a	1.31973	9.92915	23.8356	1.04921e-06	1.93179e-05
Pstpip1	1.3188	3.12701	16.8778	3.98649e-05	0.000454017
Ggh	1.31809	6.20679	30.8064	2.85095e-08	7.90833e-07
Eif3k	1.31782	8.13752	29.3236	6.12466e-08	1.54356e-06
Stat1	1.31702	7.74481	21.5469	3.4528e-06	5.46017e-05
Cd300ld	1.31696	4.13094	28.3294	1.02332e-07	2.39582e-06
F2rl2	1.31661	2.09127	10.2777	0.00134646	0.008702
Gmds	1.31628	2.37642	9.03079	0.0026547	0.0150507
Tceb2	1.31551	7.03964	33.1034	8.73869e-09	2.73043e-07
Ulbp1	1.31462	2.41865	13.0326	0.000306117	0.00256011
Ezh2	1.31397	3.67634	29.6089	5.28615e-08	1.35872e-06
Cep89	1.31391	3.83636	21.3274	3.87158e-06	6.01654e-05
Hcst	1.31307	4.83126	31.7775	1.72881e-08	5.06294e-07
Twf1	1.31198	7.31822	25.5601	4.28817e-07	8.72689e-06
Cryz	1.311	3.79267	14.8003	0.000119516	0.00116167
Rpl35a	1.31094	9.40348	20.0025	7.73396e-06	0.000110425
Prps2	1.31092	6.08221	21.8779	2.90555e-06	4.68735e-05
Guca1a	1.31005	3.86339	23.3371	1.35951e-06	2.41579e-05
Cmpk2	1.30934	2.51693	14.8161	0.000118522	0.00115558
Evi2b	1.30896	6.94954	28.699	8.45484e-08	2.04498e-06
Uba52	1.30842	10.1114	25.3057	4.89255e-07	9.81277e-06
Gpi1	1.30841	8.64753	33.01	9.16877e-09	2.84893e-07
Pola1	1.30808	3.26385	21.2833	3.9616e-06	6.12954e-05
Dpp7	1.30771	7.3772	38.0423	6.92283e-10	2.70007e-08
Cpt1a	1.30656	5.60449	29.995	4.33154e-08	1.14306e-06
Rpl6	1.30436	9.99652	28.1119	1.14497e-07	2.64744e-06
Cenpb	1.30419	4.2123	21.3034	3.9203e-06	6.07936e-05
Fbxo36	1.30335	1.89212	9.02003	0.00267037	0.015117
Nek5	1.30323	1.01047	9.95252	0.00160629	0.0100173
Snx2	1.30108	7.75286	24.161	8.86075e-07	1.65683e-05
Rps7	1.30058	9.63769	23.5203	1.23605e-06	2.22225e-05
Man2a1	1.29987	4.91887	46.0552	1.14967e-11	6.03935e-10
Mnf1	1.29961	6.08891	38.4697	5.56098e-10	2.21684e-08
Kank2	1.29943	1.83649	13.2756	0.000268888	0.00228977
Flot2	1.29885	3.95729	14.6791	0.000127452	0.00122926
Atp5j2	1.29826	7.09974	32.7682	1.03831e-08	3.16768e-07
Dcxr	1.29795	5.21679	9.68466	0.00185813	0.0113048
Ifi44	1.29656	2.15391	13.9432	0.00018842	0.00170654
Ten1	1.2964	5.52513	31.3859	2.11511e-08	6.04677e-07
Ndufv3	1.29532	6.39857	39.2219	3.78275e-10	1.55093e-08
Ubl5	1.2946	6.79989	35.7143	2.28479e-09	8.13715e-08
Ahnak	1.29406	4.29224	14.7144	0.000125087	0.00120915
2310045N01Rik	1.29357	4.14703	32.9639	9.38852e-09	2.90691e-07
Sep15	1.29297	8.45889	26.5059	2.62733e-07	5.5835e-06
Tkt	1.29284	7.60548	19.2852	1.12578e-05	0.000153607
Gnas	1.29219	8.80077	29.2329	6.41785e-08	1.60781e-06
Asna1	1.29152	5.11139	36.2063	1.775e-09	6.4724e-08
Rhcg	1.29018	0.737706	7.54555	0.00601585	0.029051
Arl11	1.28985	6.40598	37.1448	1.09674e-09	4.14298e-08
Kntc1	1.2879	3.47064	22.6401	1.95364e-06	3.30721e-05
Necap2	1.28632	7.1782	29.7076	5.02372e-08	1.30524e-06
Ppm1j	1.28478	0.963504	7.1336	0.00756528	0.0347276
Fam221a	1.28451	0.901897	8.47099	0.00360856	0.0193492
Srp14	1.2844	7.30436	29.7823	4.8339e-08	1.26177e-06
Pkib	1.28388	6.60176	22.2746	2.36313e-06	3.90987e-05
Arpc4	1.28378	8.7743	24.2966	8.25867e-07	1.55372e-05
Tpi1	1.28284	7.63457	39.6892	2.97774e-10	1.25768e-08
Rfc5	1.28235	3.17748	6.73641	0.00944648	0.041075
Eif3e	1.28142	7.78524	21.0411	4.49536e-06	6.85727e-05
2010001M06Rik	1.28127	1.40335	12.9728	0.000316057	0.00262496
Gm5506	1.27994	0.474572	7.42495	0.00643257	0.0306495
Tuba1b	1.27918	8.20254	30.5059	3.32844e-08	9.06826e-07
Acp1	1.27884	6.43497	35.3956	2.6909e-09	9.38465e-08
Rwdd2b	1.27868	2.63836	19.331	1.09908e-05	0.000150637
1810034E14Rik	1.27676	1.40142	11.6982	0.000625612	0.00467818
Cutc	1.27675	2.79582	18.9977	1.30876e-05	0.000176144
Rsph3a	1.27597	1.97717	14.1674	0.000167239	0.00154892
Ndufa2	1.27588	7.22221	28.9471	7.43831e-08	1.82271e-06
Atox1	1.27583	7.9954	29.6895	5.07088e-08	1.31546e-06
Mrpl42	1.27578	6.4721	25.6812	4.02725e-07	8.26594e-06
Tle6	1.2757	1.13463	8.80303	0.00300731	0.0166756
Rps16	1.27498	9.25725	25.4456	4.5503e-07	9.22685e-06
Ap2m1	1.27458	9.04788	21.0644	4.44105e-06	6.78057e-05
Plxnd1	1.27302	2.26537	10.4958	0.00119648	0.00794662
Ccdc18	1.27258	2.23696	15.2351	9.49209e-05	0.000957181
Acaa2	1.272	5.78434	28.4393	9.66807e-08	2.29548e-06
Colec12	1.27078	3.90838	17.7151	2.56584e-05	0.000313231
3830406C13Rik	1.27023	5.0471	25.868	3.65576e-07	7.56813e-06
Cox4i1	1.26997	9.55432	27.8685	1.29844e-07	2.94956e-06
Casp7	1.26949	4.11556	32.8009	1.02096e-08	3.1261e-07
Gnb2l1	1.26915	9.66039	26.7093	2.3648e-07	5.07692e-06
Romo1	1.26909	5.17533	31.1712	2.36239e-08	6.65189e-07
Rpl3	1.26714	10.9879	24.7022	6.69084e-07	1.28394e-05
Masp1	1.26644	2.37114	15.4139	8.63487e-05	0.000882384
Mrps21	1.26597	6.40105	33.0553	8.95747e-09	2.7936e-07
Mis18a	1.26521	3.52484	23.3841	1.32673e-06	2.36254e-05
Ndufs6	1.26516	6.12589	29.4597	5.70917e-08	1.45411e-06
Agpat9	1.26459	0.652198	6.27906	0.0122173	0.0499083
Pabpc1	1.26437	9.05629	31.2913	2.22076e-08	6.3059e-07
Smpdl3a	1.26419	4.9719	17.6956	2.59219e-05	0.000315302
Hint1	1.26413	7.36247	34.2817	4.76847e-09	1.56253e-07
Rpl29	1.26366	8.82143	29.3177	6.14327e-08	1.54362e-06
Pycard	1.26244	8.14887	35.592	2.4328e-09	8.59871e-08
Paics	1.26214	7.08864	25.6539	4.08469e-07	8.37073e-06
Atp5g3	1.26186	6.55547	29.9454	4.44391e-08	1.1654e-06
Rpl7a	1.26184	9.24509	31.7948	1.71354e-08	5.02699e-07
1810058I24Rik	1.2605	6.12275	34.2451	4.85895e-09	1.58293e-07
Apool	1.26023	4.02421	13.6105	0.000224926	0.00197959
Igbp1	1.26001	6.48584	31.3275	2.17968e-08	6.19972e-07
Stat4	1.25894	1.22097	6.66875	0.00981179	0.0423674
Smim4	1.25829	3.70767	27.3136	1.72987e-07	3.7716e-06
Rps17	1.25788	8.70522	25.4663	4.50189e-07	9.14898e-06
Lage3	1.25786	4.96592	31.0014	2.57847e-08	7.22401e-07
Rpl7	1.25781	10.2857	21.1843	4.17173e-06	6.42775e-05
Slc25a20	1.25512	3.98819	18.6526	1.5683e-05	0.000205801
Mmd	1.25483	3.46252	26.3382	2.86566e-07	6.04413e-06
Spc24	1.2546	3.81966	13.3976	0.000251945	0.00217236
Cd68	1.25451	10.813	23.9431	9.92242e-07	1.83696e-05
Atp5g1	1.2521	7.15468	28.5764	9.00714e-08	2.163e-06
Sdc3	1.2515	7.19761	32.4839	1.20181e-08	3.62701e-07
Carhsp1	1.25123	5.0704	30.0476	4.21575e-08	1.11777e-06
Adssl1	1.25057	4.71939	20.9436	4.73018e-06	7.17638e-05
Icam2	1.25009	2.81381	16.1393	5.88486e-05	0.00063617
Gm14005	1.24997	3.185	20.5069	5.94177e-06	8.77691e-05
Fkbp1b	1.24977	1.77202	7.44024	0.00637813	0.0304765
Ccl5	1.24954	5.96916	19.7792	8.69249e-06	0.000122277
Atp10a	1.24919	2.50226	17.7131	2.56846e-05	0.000313322
Actg1	1.24868	10.98	24.0107	9.58e-07	1.78141e-05
Rps10	1.24812	8.36538	22.7141	1.87984e-06	3.19839e-05
Rpl22l1	1.24811	5.72009	19.6921	9.09768e-06	0.000127231
Snrpd2	1.24737	6.51121	31.4243	2.07366e-08	5.94963e-07
Nap1l1	1.24587	6.78088	40.9862	1.53306e-10	6.81765e-09
Sh2d1b1	1.24584	2.6128	15.3838	8.77385e-05	0.000895498
Blvra	1.24321	6.15876	29.224	6.44763e-08	1.61287e-06
Aldh1l1	1.24295	2.91287	12.7602	0.000354072	0.0028851
Ccdc53	1.24284	5.57036	26.4419	2.71586e-07	5.74983e-06
Uqcrb	1.24282	7.79276	23.6017	1.18483e-06	2.14854e-05
Got1	1.24136	6.10537	24.2955	8.26308e-07	1.55372e-05
Fuom	1.24048	2.8694	16.3003	5.4056e-05	0.00059391
Mical1	1.24039	5.50718	28.074	1.16763e-07	2.68694e-06
Fam229b	1.23986	1.19798	7.72782	0.00543762	0.026727
Ndufa4	1.23968	7.04646	29.8275	4.72243e-08	1.23651e-06
Uqcr11	1.23867	7.1963	29.6356	5.21372e-08	1.34473e-06
Rpl36a	1.23766	7.9909	23.5736	1.20228e-06	2.17549e-05
Msra	1.23702	4.71673	25.1342	5.34757e-07	1.06131e-05
Pyhin1	1.23645	5.56909	18.4964	1.70222e-05	0.00022011
Slc31a1	1.23615	6.63457	18.8309	1.42831e-05	0.000190253
Efemp2	1.23601	4.63999	25.9853	3.44026e-07	7.17504e-06
Ift27	1.23504	4.16668	21.1237	4.30567e-06	6.60989e-05
Abca1	1.2349	8.46786	30.7897	2.87559e-08	7.96352e-07
Dpcd	1.23421	5.43031	29.5076	5.56971e-08	1.4229e-06
Lipa	1.23382	8.23345	24.6847	6.75188e-07	1.2927e-05
Kcnn4	1.23331	1.89689	10.8242	0.00100183	0.00687378
Fxyd6	1.23238	1.26419	8.42206	0.00370695	0.0197511
Ddt	1.23227	4.49209	27.2797	1.76047e-07	3.83335e-06
BC147527	1.23198	3.79564	15.6806	7.49907e-05	0.000783464
Oaz1	1.23149	5.18257	20.771	5.17599e-06	7.76861e-05
Ly86	1.23028	11.7417	16.634	4.53313e-05	0.000509031
Ipo7	1.22891	5.03998	11.5877	0.000663883	0.00491408
Vps29	1.22884	7.2536	24.9275	5.95265e-07	1.16218e-05
Rpl17	1.22764	9.26708	23.633	1.16569e-06	2.123e-05
Rpl27a	1.22747	9.14447	22.7626	1.83302e-06	3.13142e-05
Mtch2	1.22692	6.29921	29.7451	4.92757e-08	1.28224e-06
Lsmd1	1.2257	4.79172	30.0334	4.24658e-08	1.12417e-06
Txndc17	1.22561	6.83977	27.8108	1.33779e-07	3.02667e-06
P4ha2	1.22531	1.37456	8.57611	0.00340602	0.0185133
Rspo1	1.22519	1.27426	7.2094	0.00725228	0.0336213
Lgals9	1.22477	9.05151	27.4078	1.64763e-07	3.61103e-06
Rps28	1.22392	9.11897	20.3761	6.36209e-06	9.31591e-05
Dram1	1.22386	2.80501	14.6093	0.000132263	0.00126686
Gimap3	1.22354	0.747073	8.29112	0.00398394	0.02085
Cdh13	1.22353	0.540773	7.71286	0.00548289	0.026918
Ccdc86	1.22287	4.67828	26.4421	2.71559e-07	5.74983e-06
Igf2r	1.22264	3.49789	13.1958	0.000280577	0.00237488
Pdzd11	1.22148	5.72919	24.8561	6.17719e-07	1.19906e-05
Rgma	1.22122	1.98469	9.81675	0.0017293	0.0106521
Pcna	1.2209	6.93653	23.423	1.30013e-06	2.32501e-05
Tpcn2	1.22027	4.73491	15.154	9.90885e-05	0.000993841
Rpl9	1.21993	10.0309	20.5715	5.74456e-06	8.51552e-05
Wbscr27	1.21973	1.08112	7.23	0.00716954	0.0333296
Blmh	1.21915	6.5875	30.1672	3.96362e-08	1.05592e-06
A2m	1.2189	1.66236	8.75592	0.00308598	0.0170643
Pfdn1	1.21844	5.45444	25.3971	4.6661e-07	9.43889e-06
Fam162a	1.21773	3.643	22.9434	1.66845e-06	2.89439e-05
2510009E07Rik	1.21758	6.02726	36.3608	1.63969e-09	6.03135e-08
Pebp1	1.21588	6.9127	22.4373	2.17116e-06	3.62795e-05
Atp5f1	1.21466	8.19273	21.6964	3.19396e-06	5.09882e-05
Ndufb7	1.21339	6.52318	32.9636	9.38995e-09	2.90691e-07
Aldh7a1	1.21332	4.99041	26.5469	2.57213e-07	5.49396e-06
Slc25a13	1.21274	3.54955	22.1814	2.48065e-06	4.08821e-05
Mybl2	1.21127	1.41106	10.6294	0.00111306	0.00751123
Akap3	1.21107	1.89946	10.8437	0.000991328	0.00681284
Epsti1	1.21046	5.64047	32.048	1.50407e-08	4.46704e-07
Galk1	1.21018	3.35383	7.02565	0.00803504	0.0365134
Tbc1d7	1.2101	3.6782	14.7242	0.000124438	0.00120357
Ndufa12	1.2099	6.3534	21.646	3.27889e-06	5.20966e-05
4930427A07Rik	1.20919	1.46501	7.21201	0.00724174	0.0335817
1700018B08Rik	1.20919	2.18485	13.2886	0.000267029	0.0022774
Uqcrh	1.20877	8.15446	22.5627	2.03391e-06	3.42243e-05
Orc1	1.20701	1.63254	9.96896	0.00159202	0.00996002
Pole2	1.20628	2.41129	16.5567	4.72166e-05	0.000527032
Etfb	1.20627	6.90975	29.9711	4.38528e-08	1.15362e-06
Pam	1.2062	2.1811	8.21339	0.00415823	0.0216005
C130050O18Rik	1.20554	4.81004	22.0263	2.68944e-06	4.37653e-05
Arhgdib	1.20521	9.62128	21.6934	3.19891e-06	5.10187e-05
Ndufb6	1.20501	5.16789	32.7037	1.07335e-08	3.26276e-07
F13a1	1.20474	5.15016	8.25823	0.00405677	0.021139
C330006A16Rik	1.20453	6.84099	13.9276	0.000189987	0.00171825
9230110C19Rik	1.20438	1.42834	12.833	0.000340564	0.00279126
Tstd3	1.20434	3.63477	20.6177	5.60758e-06	8.34928e-05
Mrpl18	1.20408	6.3952	25.9248	3.54987e-07	7.37619e-06
Acot9	1.20364	5.22187	24.8864	6.08084e-07	1.18172e-05
Il18rap	1.20347	1.39092	6.63231	0.0100146	0.0430219
Itgb3bp	1.20261	2.95448	16.9679	3.80178e-05	0.00043718
Nans	1.20247	5.17861	23.1948	1.4639e-06	2.57408e-05
Pctp	1.20147	4.90206	14.7997	0.000119553	0.00116167
Atpif1	1.20105	7.40339	28.4216	9.75686e-08	2.31193e-06
Actr3	1.20069	7.99154	29.5858	5.34964e-08	1.37294e-06
Ly6g6e	1.19941	3.11374	14.8546	0.000116124	0.00113491
Hif1a	1.19839	6.75493	39.4154	3.42585e-10	1.429e-08
B230120H23Rik	1.1966	3.34974	20.2298	6.86737e-06	9.97757e-05
1300002K09Rik	1.19514	1.92997	9.92464	0.0016308	0.0101345
Slc25a23	1.19497	4.78116	22.945	1.66708e-06	2.89439e-05
Nagk	1.19477	5.94748	38.4852	5.51717e-10	2.20818e-08
Rbbp8	1.19408	3.54371	20.7334	5.27878e-06	7.90876e-05
Pbdc1	1.19356	5.21838	26.6051	2.49583e-07	5.34457e-06
Rpl36al	1.19295	7.39469	22.3396	2.28451e-06	3.79848e-05
Eif2s1	1.19241	6.94212	15.3854	8.76629e-05	0.000895269
Mrpl13	1.19001	4.76012	21.3305	3.86532e-06	6.0163e-05
Rbks	1.1896	2.90827	14.1374	0.000169934	0.00156783
Rpl39	1.18863	7.9633	18.5849	1.62499e-05	0.000212577
Gstm4	1.18705	2.79934	11.5862	0.000664427	0.00491594
Capza1	1.18548	8.69163	14.557	0.00013598	0.00130112
Mrps16	1.18506	4.94015	23.8118	1.06229e-06	1.9516e-05
1700009P17Rik	1.18503	2.48305	9.06106	0.00261111	0.0148537
Hmgn3	1.18438	3.84842	21.5402	3.46484e-06	5.47405e-05
Trappc2l	1.18427	6.38032	30.1617	3.97492e-08	1.05725e-06
Rps13	1.18425	9.31513	17.3499	3.10918e-05	0.000367806
Hprt	1.18413	7.91789	18.1811	2.00864e-05	0.000252691
Nt5dc2	1.18357	3.02375	11.2104	0.000813401	0.00581841
Rpl4	1.18332	10.7185	19.0012	1.30635e-05	0.00017596
Tmem9b	1.18213	5.95436	6.2829	0.0121909	0.0498488
Sfxn1	1.18205	5.34523	30.8691	2.76029e-08	7.6695e-07
Gm5431	1.18093	4.21347	10.3257	0.00131192	0.00853126
Psmb6	1.18074	8.15585	25.8444	3.7007e-07	7.65176e-06
Ap3s1	1.17993	4.28496	20.666	5.46772e-06	8.1555e-05
Sec61g	1.17979	6.9664	26.5211	2.60676e-07	5.54679e-06
Mfsd1	1.17912	6.76532	31.6954	1.8035e-08	5.27251e-07
Gm6498	1.17795	0.455771	6.77727	0.00923258	0.0404061
Tomm6	1.17712	6.40073	31.2395	2.28074e-08	6.44665e-07
Dnmt1	1.17659	5.3419	23.5674	1.20616e-06	2.18017e-05
Asnsd1	1.17622	4.87175	6.77999	0.00921852	0.0403656
Gm6377	1.17608	4.6594	6.68075	0.00974595	0.0421047
Ccng1	1.17577	5.69196	31.4426	2.05426e-08	5.91304e-07
Mpdu1	1.17564	5.52452	18.3707	1.81836e-05	0.000232623
Pgm2	1.17515	5.24476	36.0676	1.90593e-09	6.90488e-08
Kcnab2	1.17467	3.07957	12.9751	0.000315661	0.00262296
2700029M09Rik	1.1745	4.71976	17.5294	2.829e-05	0.000340167
Pdzk1ip1	1.1738	1.72459	9.24538	0.0023609	0.0137658
Psmc3ip	1.17304	2.38253	13.5751	0.000229203	0.00200672
Cul4b	1.17294	5.21081	23.5382	1.22461e-06	2.20403e-05
Rpl38	1.17161	8.25002	19.8725	8.27839e-06	0.000117138
Mpp4	1.17135	3.06623	13.8449	0.000198533	0.00178563
Tubg1	1.17056	4.57894	16.9428	3.85223e-05	0.000442322
Ndufb11	1.16916	6.88266	29.1148	6.82132e-08	1.69625e-06
Actb	1.16782	13.9374	18.3149	1.87236e-05	0.000237902
Oxct1	1.1675	8.05309	32.2865	1.33037e-08	3.97928e-07
Ncrna00086	1.16747	2.19825	14.1719	0.000166846	0.00154613
Ms4a6b	1.16742	6.50125	21.6141	3.33388e-06	5.28703e-05
Plxnc1	1.16706	4.17524	23.6802	1.13748e-06	2.07387e-05
Mtmr9	1.1659	3.00978	17.0199	3.69908e-05	0.000428543
Eif2a	1.16574	6.08935	25.6029	4.19402e-07	8.56641e-06
Mrpl20	1.16416	5.78569	27.4302	1.62869e-07	3.58355e-06
Nrap	1.16324	2.62206	17.799	2.4551e-05	0.000301684
Cfdp1	1.16292	6.20766	20.3016	6.61458e-06	9.65201e-05
Efcab7	1.16275	1.65778	11.515	0.000690354	0.00507205
Selm	1.16213	3.51188	13.0803	0.000298425	0.00250451
Ube2v1	1.16149	7.81327	16.1157	5.9587e-05	0.000643404
Hmgb1	1.16116	9.05625	21.4488	3.63405e-06	5.69854e-05
Hadh	1.16063	5.73561	22.8439	1.75708e-06	3.02938e-05
Ccdc122	1.16022	1.67446	8.34267	0.00387247	0.0204014
Rpl21	1.15971	9.78694	21.0729	4.42141e-06	6.75672e-05
Cbx5	1.15938	5.67025	27.6463	1.45647e-07	3.26008e-06
Myeov2	1.15933	7.22938	27.6903	1.42373e-07	3.19959e-06
Tlr2	1.15914	8.68125	25.3589	4.75959e-07	9.61644e-06
2210013O21Rik	1.15871	4.86895	23.0118	1.61011e-06	2.80477e-05
Rpl27	1.15799	8.77051	21.8855	2.89416e-06	4.67346e-05
Nedd8	1.1569	6.97571	26.1378	3.17892e-07	6.64646e-06
Fbln1	1.15578	1.09756	6.887	0.0086825	0.0386425
Fis1	1.15565	7.63856	28.4009	9.86204e-08	2.32186e-06
2810025M15Rik	1.15552	6.11981	22.8361	1.76421e-06	3.03545e-05
Fahd2a	1.15492	3.63939	20.8349	5.00624e-06	7.5543e-05
Gm17677	1.15473	1.61377	9.08903	0.00257148	0.0146924
Speg	1.15414	4.03107	14.1091	0.000172507	0.00158895
Rpl22	1.15372	7.74233	23.2883	1.39446e-06	2.46487e-05
Snrpg	1.15286	6.92006	25.3185	4.86035e-07	9.77303e-06
Ctps	1.15253	3.04466	8.1909	0.0042101	0.0218027
Rhoc	1.15204	5.48863	34.9297	3.41825e-09	1.1679e-07
Ndufb5	1.15118	6.97035	23.5784	1.19926e-06	2.17237e-05
Pigt	1.15091	4.4257	6.49519	0.0108167	0.0455596
Atxn10	1.15078	7.32489	13.648	0.000220474	0.00194754
Galnt2	1.15039	6.92726	14.195	0.000164804	0.00153228
Slc25a10	1.14906	5.01048	13.3535	0.000257941	0.00221224
Dbf4	1.14859	3.16476	12.7258	0.000360647	0.00293156
Dnajc2	1.14796	5.98416	19.2155	1.16764e-05	0.000158932
Hgf	1.14785	2.2317	9.97651	0.0015855	0.00993375
Cercam	1.14783	3.18291	18.9089	1.37109e-05	0.00018365
Tmem242	1.14782	5.33379	24.4003	7.82557e-07	1.47973e-05
Apip	1.1467	5.33675	17.8342	2.41018e-05	0.000296814
Vwf	1.14629	3.12792	12.3441	0.000442391	0.00348482
Reps2	1.14611	2.49743	9.39781	0.00217245	0.0128452
Fcer1g	1.1459	11.1689	15.5898	7.86759e-05	0.000817393
Cmss1	1.14525	2.38485	13.2814	0.000268052	0.00228497
Aimp1	1.14518	5.54633	17.0716	3.59968e-05	0.000418469
Sdhb	1.1451	7.77824	25.4643	4.50646e-07	9.14898e-06
Ints7	1.14493	3.99864	9.40062	0.00216912	0.0128345
Tcp1	1.14332	6.90891	16.8705	4.00183e-05	0.000455456
Scarb1	1.14298	5.59058	6.31534	0.0119698	0.0492202
Gltp	1.14286	6.52785	14.6142	0.000131914	0.00126424
Arpc2	1.14183	8.42157	17.9259	2.29674e-05	0.000284093
Rps3a1	1.13969	10.3697	16.4909	4.88835e-05	0.000542791
Sumo2	1.13854	7.56108	16.9376	3.86286e-05	0.000443207
Chchd5	1.13794	5.52628	23.4482	1.28326e-06	2.3022e-05
Tnni2	1.13738	4.45061	18.8362	1.42436e-05	0.000190027
Cerkl	1.13679	2.61619	11.5713	0.000669792	0.00495128
Mtpn	1.134	7.2471	11.883	0.000566497	0.00430313
Myl12a	1.13389	7.22736	22.8877	1.71749e-06	2.97333e-05
Rps3	1.13373	10.4723	19.5009	1.0055e-05	0.000139001
Ptma	1.13367	9.80043	16.3763	5.19293e-05	0.000573166
Ppp1ca	1.13226	8.39274	21.3669	3.79271e-06	5.92523e-05
Sdhc	1.13147	6.8758	27.9444	1.2485e-07	2.84767e-06
Nrp1	1.13125	8.75389	27.3497	1.69792e-07	3.71157e-06
Cep19	1.13039	2.97398	11.2908	0.000778913	0.00560511
Uxt	1.12999	3.35605	18.5279	1.67438e-05	0.000218105
Pdha1	1.12807	5.83923	12.5107	0.000404638	0.00322521
Coro1c	1.12696	7.01772	21.1078	4.34162e-06	6.65292e-05
Atg7	1.12652	5.61108	21.4986	3.54089e-06	5.57847e-05
Gm5480	1.12637	1.86751	9.63716	0.0019068	0.0115591
Psma5	1.12577	7.31524	19.934	8.01625e-06	0.000114171
Chmp6	1.12519	5.131	10.3188	0.00131683	0.00855331
Psmb7	1.12495	6.51298	24.8401	6.22893e-07	1.20771e-05
Bak1	1.12454	3.22871	8.31616	0.00392939	0.0206189
Rbm3	1.12423	7.39102	21.7054	3.17887e-06	5.08922e-05
1700020N01Rik	1.12414	1.70957	9.7501	0.00179313	0.0109466
Cyb5r4	1.12391	4.34504	22.4052	2.20776e-06	3.68544e-05
Rad51c	1.1236	1.57499	8.26165	0.00404913	0.0211057
Runx3	1.12359	1.63641	9.09879	0.00255779	0.0146296
Gmpr	1.12247	4.89227	18.4765	1.72014e-05	0.000222085
Tpte	1.12225	2.05954	13.1937	0.000280899	0.0023764
Rab8a	1.12051	6.86884	17.9589	2.25727e-05	0.000280449
Prps1	1.11993	4.00905	18.0896	2.10749e-05	0.000263201
Bad	1.11961	5.52732	24.2176	8.60418e-07	1.61244e-05
H3f3a	1.11953	7.86425	22.594	2.00108e-06	3.37733e-05
Atp5h	1.11888	7.69599	24.7642	6.47906e-07	1.24808e-05
Fuca2	1.11883	7.59793	17.1636	3.42953e-05	0.000400628
Timm8b	1.11761	5.17986	25.3395	4.80771e-07	9.67876e-06
Apoo	1.11712	2.14853	11.3563	0.000751905	0.00544337
Nup62	1.11609	5.11638	14.5054	0.000139758	0.00132731
Ap1s2	1.11603	4.25031	22.8736	1.73011e-06	2.98901e-05
Snx1	1.11572	6.79157	22.6031	1.99162e-06	3.36473e-05
Ppa1	1.1157	4.15777	14.5267	0.000138188	0.00131537
Nqo2	1.11537	4.4283	25.7685	3.8491e-07	7.93906e-06
Slc25a4	1.11514	8.08263	27.4317	1.62737e-07	3.58355e-06
Cox7a2	1.11465	6.66763	21.4207	3.68771e-06	5.7773e-05
Rpl8	1.11447	9.85501	20.4355	6.16747e-06	9.06252e-05
Idh1	1.11422	6.33918	27.6665	1.44137e-07	3.2306e-06
Spryd7	1.11408	2.77606	11.9912	0.000534519	0.00410286
Nup93	1.11334	4.65895	18.5242	1.67763e-05	0.000218105
Fam129b	1.11322	4.24352	11.3927	0.000737327	0.00536093
Nsmce1	1.11304	5.25905	20.1278	7.2437e-06	0.000104342
Mtap7d3	1.11279	1.719	7.39416	0.00654361	0.0310378
Plekhb2	1.11277	7.2485	17.0291	3.68107e-05	0.000427045
Asns	1.11203	3.46256	14.4056	0.000147364	0.00139075
Lamp2	1.11196	9.97087	13.0585	0.000301906	0.00252867
Rpl11	1.11192	9.42202	23.5574	1.21242e-06	2.18767e-05
Pomp	1.11158	7.98034	21.1641	4.21582e-06	6.48381e-05
Slmo2	1.11038	5.71963	24.4259	7.72222e-07	1.46513e-05
Cdt1	1.10923	2.67087	9.7993	0.00174579	0.0107379
Tnip3	1.10916	2.20861	6.6601	0.00985955	0.0425299
Ssu72	1.1084	6.21161	29.6812	5.09275e-08	1.31909e-06
Elof1	1.10763	5.57769	28.0727	1.16844e-07	2.68694e-06
Rps6	1.10629	10.633	20.4008	6.28034e-06	9.20423e-05
Rps11	1.10595	10.3533	18.2123	1.97597e-05	0.000249183
Neurl2	1.10585	2.73578	14.9174	0.000112319	0.00110738
Naa50	1.10553	5.66379	34.2614	4.81844e-09	1.57584e-07
Aldh3b1	1.10471	5.44328	21.7617	3.08708e-06	4.95644e-05
Gmppb	1.10432	4.44335	22.3948	2.21973e-06	3.69809e-05
Lsm5	1.1042	4.27169	15.0108	0.0001069	0.00106142
Ssr4	1.10392	8.24255	20.4144	6.2358e-06	9.14693e-05
Vps13c	1.10363	5.80205	22.7728	1.8233e-06	3.12433e-05
Rapsn	1.10295	4.26393	17.6658	2.63317e-05	0.000319824
Ybx1	1.10242	6.84419	27.5112	1.56185e-07	3.45912e-06
Fkbp1a	1.10123	5.42479	15.2842	9.24886e-05	0.000936587
Pydc4	1.10115	2.27281	6.38215	0.0115274	0.0479168
Msto1	1.10105	3.667	8.69981	0.00318244	0.0174883
Ppia	1.101	10.43	17.3279	3.14536e-05	0.000370782
Nedd9	1.10099	3.67931	10.1981	0.00140587	0.00901323
Slc25a5	1.10087	10.0734	16.6146	4.57973e-05	0.000512893
Hadha	1.10072	7.1469	22.0749	2.62211e-06	4.27938e-05
Gdi2	1.10065	10.1599	12.9946	0.000312399	0.00259972
Nucb2	1.10042	5.50556	16.109	5.98007e-05	0.000644805
Msn	1.10014	9.5827	10.949	0.000936551	0.00651632
Oas3	1.10008	2.7066	8.67784	0.00322102	0.0176566
Cox7a2l	1.09988	8.41839	19.3754	1.07382e-05	0.000147958
Cs	1.09986	7.24889	18.7277	1.50778e-05	0.000198634
Anapc13	1.09974	5.96151	25.0031	5.72393e-07	1.1282e-05
Kars	1.0996	6.7176	21.6529	3.26719e-06	5.19598e-05
Orc6	1.09956	4.27943	18.1779	2.01195e-05	0.000252772
Nudcd2	1.09791	4.26311	24.7219	6.62276e-07	1.27233e-05
Snap23	1.09744	7.2035	14.2784	0.000157668	0.00147292
Psmb2	1.0974	7.34185	19.0977	1.24196e-05	0.000168365
Phf11b	1.09659	5.84403	16.4078	5.10748e-05	0.000564105
Atp6v0e	1.09615	8.26076	17.9417	2.27776e-05	0.000282368
Bphl	1.09601	4.59584	18.795	1.45552e-05	0.00019357
Plec	1.09577	4.10621	10.3328	0.00130688	0.00850841
Adk	1.0956	4.08198	10.7117	0.00106461	0.00721326
Nudt2	1.09532	3.70262	15.7945	7.06063e-05	0.000747504
Atp5a1	1.09531	8.92624	21.0316	4.51759e-06	6.88493e-05
Atp6v1f	1.09381	7.92732	21.9178	2.84584e-06	4.60429e-05
Sephs1	1.09333	4.77378	24.4221	7.7374e-07	1.46636e-05
Capn2	1.09269	3.43819	18.1687	2.0217e-05	0.000253617
Gaa	1.09262	7.81152	24.4033	7.81348e-07	1.47911e-05
Hdhd3	1.09148	0.953356	8.44331	0.00366389	0.0195773
Gapt	1.09093	1.21146	8.67546	0.00322523	0.0176715
Qars	1.09063	6.91876	18.4708	1.72526e-05	0.000222235
4930554C24Rik	1.09048	3.05318	14.2749	0.000157954	0.00147348
Ndufa5	1.09047	5.49913	15.7188	7.34916e-05	0.000770676
Rps12	1.09044	9.18592	16.157	5.83038e-05	0.000632591
Rpl23a	1.0894	10.0505	15.8414	6.88771e-05	0.0007328
Mob1a	1.08919	3.49183	9.43701	0.00212649	0.0126223
Suv39h1	1.08913	4.46411	20.0825	7.41714e-06	0.000106384
Snrnp35	1.08835	3.58242	14.007	0.00018213	0.00166301
Psma2	1.08817	6.81399	20.0895	7.38996e-06	0.000106085
Psma7	1.08647	7.72401	21.0204	4.54412e-06	6.91907e-05
Tyrobp	1.08616	11.7093	15.5338	8.10423e-05	0.000838351
Shisa5	1.08591	8.93401	13.0468	0.0003038	0.002542
Shmt1	1.08558	2.94843	12.6761	0.000370359	0.00298883
Bag1	1.0853	5.16306	18.5712	1.63674e-05	0.000213615
Eif4e	1.08479	7.18854	14.7636	0.000121867	0.00118279
Cmpk1	1.08436	6.12638	17.3452	3.11683e-05	0.000368453
Psma4	1.08398	7.22087	17.5007	2.87197e-05	0.000344841
Dbi	1.08376	6.73299	20.2932	6.64354e-06	9.68585e-05
Mylk	1.08354	1.30526	7.32259	0.00680933	0.0320361
Cetn2	1.08279	5.71747	21.9863	2.74603e-06	4.44709e-05
Copz1	1.0805	7.47389	19.5489	9.8057e-06	0.000136001
Lhpp	1.07902	3.39972	16.0384	6.20714e-05	0.000667576
Vps35	1.079	7.89426	12.0213	0.000525949	0.00404261
Mpc1	1.07891	8.10384	15.2484	9.42549e-05	0.000952751
Emr1	1.07784	9.41923	11.1356	0.000846882	0.00600425
Tctex1d2	1.07674	4.90836	15.0789	0.000103107	0.00102801
Eif2s3x	1.07625	6.76101	19.3057	1.11373e-05	0.000152086
Dek	1.07612	5.51093	30.5621	3.23343e-08	8.83804e-07
Sec24d	1.07562	4.52099	19.1494	1.20873e-05	0.000163993
Polr2f	1.07528	5.09959	23.5437	1.22107e-06	2.20003e-05
Ppp2r5c	1.07496	7.05385	26.5872	2.51913e-07	5.3876e-06
Csnk2b	1.07487	6.77263	23.3217	1.37042e-06	2.4326e-05
Hsd17b4	1.07451	7.49418	13.9526	0.00018748	0.00170078
Ppib	1.07435	7.22048	18.7641	1.47923e-05	0.000195795
Clta	1.07389	7.12519	13.3443	0.000259215	0.00222203
Cops6	1.07371	6.73837	21.1205	4.31281e-06	6.61481e-05
Psmb5	1.07357	5.74928	23.6092	1.18021e-06	2.14247e-05
Gys1	1.07348	4.0048	20.8691	4.9177e-06	7.43404e-05
Vdac1	1.07341	6.75939	22.766	1.82978e-06	3.13142e-05
Cdk18	1.07323	3.70566	12.7492	0.000356157	0.00289927
Chid1	1.07247	4.95657	18.6745	1.55046e-05	0.000203938
Mfsd9	1.0718	2.17758	7.32696	0.00679277	0.031994
2610019E17Rik	1.07128	1.03378	7.26759	0.007021	0.0327933
Lsm12	1.07101	4.37989	14.5273	0.000138145	0.00131537
Rsu1	1.07053	6.81104	14.4132	0.000146766	0.00138681
Lxn	1.0686	5.51741	13.3301	0.00026118	0.0022359
Fars2	1.06848	4.55839	22.838	1.76247e-06	3.03545e-05
Mcee	1.06833	4.60384	18.5127	1.68776e-05	0.000218577
Nono	1.06688	7.91762	18.1173	2.07701e-05	0.000259974
Rcn3	1.06683	2.70839	12.9579	0.000318566	0.00264058
Tsr1	1.06682	4.09304	10.1805	0.00141936	0.0090754
Cd9	1.06649	11.3452	13.0186	0.00030841	0.00257162
4632415K11Rik	1.06582	3.26306	15.3786	8.79784e-05	0.000897401
Ano5	1.06572	3.13894	12.7926	0.000347998	0.00284111
Ppt1	1.06495	9.19185	19.3574	1.08396e-05	0.000149056
Pdcd6	1.06489	6.07049	25.1389	5.33445e-07	1.05995e-05
Tpmt	1.06426	2.89148	10.7589	0.0010378	0.0070859
Ufc1	1.064	6.23596	20.8782	4.89431e-06	7.40534e-05
Eif3m	1.06396	7.06705	18.8116	1.44285e-05	0.000192037
Npc2	1.06363	11.0072	17.5458	2.80465e-05	0.000337724
Itgb1bp1	1.06354	4.73186	19.3089	1.11187e-05	0.000152079
Rpl10	1.06317	10.3448	17.534	2.82222e-05	0.000339596
2010111I01Rik	1.06308	3.95842	17.9557	2.26106e-05	0.000280712
Ctsa	1.06281	11.4624	13.6068	0.000225365	0.00198138
Arl5c	1.06269	5.00476	11.5912	0.000662639	0.00490703
Cdc42	1.06235	9.95806	17.7852	2.47299e-05	0.000303437
Syngr1	1.06228	8.55721	20.3264	6.52946e-06	9.53607e-05
Ndufa7	1.06144	6.73409	25.5896	4.22309e-07	8.6153e-06
Acbd5	1.06138	6.04305	15.0771	0.000103209	0.00102842
Dhdh	1.06117	3.88555	8.3132	0.00393579	0.0206365
Ubxn1	1.06116	6.23324	27.854	1.30825e-07	2.96785e-06
Timm13	1.06098	6.23523	22.7873	1.80961e-06	3.10403e-05
Plgrkt	1.06077	6.51341	23.2991	1.38667e-06	2.45886e-05
Dhrs4	1.06046	4.67712	16.4904	4.88973e-05	0.000542791
Fam136a	1.05992	4.64623	20.1913	7.00703e-06	0.000101265
Rab7	1.05922	6.45541	10.2207	0.0013887	0.00892699
Cd180	1.05915	6.28041	23.6094	1.18012e-06	2.14247e-05
1810043G02Rik	1.05915	4.84619	20.8817	4.88547e-06	7.39863e-05
Ppp3cc	1.05865	1.28795	6.87217	0.00875483	0.0388103
Nras	1.05423	7.68972	19.8698	8.29008e-06	0.000117205
1110001J03Rik	1.05364	3.34709	15.8283	6.93579e-05	0.000737449
Minos1	1.05358	6.64189	22.6483	1.94528e-06	3.29972e-05
Lancl2	1.05357	1.95762	10.0184	0.00154988	0.00975422
Plscr1	1.05313	3.16524	10.8596	0.000982826	0.00678215
Rab11a	1.05153	6.54474	8.38484	0.00378364	0.0200514
Rps24	1.04967	9.15633	16.2935	5.42506e-05	0.000595658
Acot13	1.04932	5.55945	18.0544	2.14687e-05	0.000267524
Rabl3	1.04912	2.81524	14.6399	0.000130134	0.00125217
Nudt21	1.04904	4.4042	10.6959	0.00107373	0.0072692
Dnase1l1	1.04895	4.85381	21.677	3.22636e-06	5.14076e-05
Sdhd	1.04814	7.10571	18.2188	1.96922e-05	0.000248518
Lypla1	1.04804	6.12792	12.271	0.000460041	0.0035952
Man2b2	1.04722	7.07153	6.59547	0.0102239	0.0437392
Rpl36	1.04425	9.23944	18.952	1.34051e-05	0.000179984
Scp2	1.04365	7.53604	16.5745	4.6777e-05	0.000522472
Sf3b5	1.04296	5.79811	24.6495	6.87625e-07	1.31502e-05
C3ar1	1.04236	9.52715	18.5189	1.6823e-05	0.000218543
Cct2	1.04163	7.41873	26.5278	2.59776e-07	5.53525e-06
Cep57l1	1.04149	3.26232	15.7301	7.30519e-05	0.000767981
Prdx3	1.04117	6.53793	19.0269	1.28887e-05	0.000174163
Aig1	1.04081	3.15066	15.083	0.000102886	0.00102641
Mospd1	1.04066	4.31026	16.1744	5.77683e-05	0.000628535
Dstn	1.04033	8.0744	19.4039	1.05788e-05	0.000145882
Mea1	1.04018	5.9409	26.5276	2.59804e-07	5.53525e-06
Cpped1	1.03876	4.32914	13.028	0.000306863	0.00256253
Capzb	1.03781	9.14404	18.5249	1.67697e-05	0.000218105
Fbxw4	1.03775	6.72994	21.8642	2.92641e-06	4.71649e-05
Snrpc	1.03709	4.61869	16.4215	5.07068e-05	0.000560409
Grcc10	1.03626	7.43585	22.1233	2.55686e-06	4.20145e-05
Selp	1.03604	0.038836	6.39382	0.0114518	0.047655
Eif1ax	1.03565	5.12151	10.6525	0.00109922	0.00742385
Papss2	1.035	1.33235	6.48035	0.0109074	0.0458956
Arhgdia	1.03471	9.352	17.5568	2.78859e-05	0.000336493
Bccip	1.03407	5.79361	19.0065	1.30276e-05	0.000175757
Ptrhd1	1.03389	4.47706	20.6271	5.58004e-06	8.31565e-05
Prpf31	1.03373	5.71177	12.2967	0.000453772	0.00355945
Rqcd1	1.03305	5.10328	19.7319	8.91017e-06	0.000124817
Bscl2	1.03166	7.07124	24.6232	6.97081e-07	1.33007e-05
Topbp1	1.03038	4.33687	16.852	4.04117e-05	0.000459311
Rilpl2	1.02987	4.39766	7.47824	0.00624489	0.0299933
Rdm1	1.02982	5.15568	22.0479	2.65937e-06	4.33179e-05
Snx4	1.02811	6.36157	15.1601	9.87702e-05	0.000991832
Rbbp7	1.02787	5.60484	28.8289	7.90608e-08	1.92054e-06
1700112E06Rik	1.02778	4.07214	10.4749	0.00121004	0.00801231
Hcfc1r1	1.02757	5.91235	23.1091	1.53063e-06	2.67463e-05
Mrpl40	1.02744	4.80201	20.0015	7.73826e-06	0.000110425
Bloc1s1	1.02737	6.21809	26.1695	3.12731e-07	6.55488e-06
Klhl23	1.02707	4.597	12.2051	0.000476582	0.00371412
Rcbtb2	1.02667	8.09658	20.5486	5.81351e-06	8.61014e-05
Dpy19l4	1.02663	5.30026	15.4238	8.58997e-05	0.00087882
Cd101	1.02634	3.76358	12.1914	0.000480105	0.00373637
Gnptab	1.02632	5.15498	27.0008	2.03367e-07	4.39409e-06
Prep	1.02625	4.06551	18.2236	1.96432e-05	0.000248272
Cnn2	1.02613	4.91774	24.1836	8.75767e-07	1.63938e-05
Nsf	1.02587	6.19181	24.0049	9.60903e-07	1.78484e-05
Klc4	1.0251	5.63755	21.4791	3.57701e-06	5.62154e-05
Mcts1	1.0251	6.10526	12.8848	0.000331264	0.00272567
D330045A20Rik	1.02477	2.17768	7.45466	0.00632725	0.0302844
Rab1b	1.02407	5.2781	11.1507	0.000840003	0.00596566
Eif3l	1.02354	7.38055	17.7436	2.52766e-05	0.000309468
Steap3	1.02345	2.92049	7.63392	0.00572806	0.0278774
Blvrb	1.0234	6.07673	23.9753	9.75778e-07	1.80847e-05
Nsa2	1.02328	7.0216	21.2824	3.9636e-06	6.12954e-05
Dscr3	1.02237	6.09469	14.3053	0.000155428	0.00145638
Fgl2	1.02213	4.90916	13.3972	0.000251999	0.00217236
Rab31	1.02202	7.23926	10.8868	0.000968535	0.00670003
Plek	1.02163	10.0931	12.6093	0.000383824	0.00308122
Gbp3	1.02119	5.00005	11.4884	0.000700314	0.00512953
Nup205	1.02115	4.87137	13.4578	0.000243993	0.00211528
Eftud2	1.02114	6.06954	14.9066	0.000112965	0.00111049
Renbp	1.02057	7.26451	23.5566	1.21291e-06	2.18767e-05
BC056474	1.02034	6.49862	20.1013	7.34462e-06	0.000105614
Mrps14	1.01994	6.67464	15.5225	8.15302e-05	0.000841844
Polr3k	1.01858	5.86107	15.2466	9.4346e-05	0.000953099
Txndc16	1.01774	5.76222	15.5849	7.88829e-05	0.000819038
Fmr1nb	1.01716	2.91558	7.45482	0.00632669	0.0302844
Kif19a	1.01715	1.18192	6.90962	0.0085733	0.0382781
Tomm5	1.01587	5.17124	19.3737	1.0748e-05	0.000147972
Lamtor1	1.01562	7.30423	22.0514	2.6545e-06	4.32804e-05
Rnh1	1.01555	7.97499	21.6964	3.19386e-06	5.09882e-05
Usmg5	1.01548	5.98173	22.0076	2.71577e-06	4.40232e-05
Cdc37	1.01484	5.80648	24.3183	8.16593e-07	1.53889e-05
Lsm6	1.01458	6.51057	24.0783	9.24961e-07	1.72379e-05
Stag3	1.01379	3.36089	11.0134	0.000904541	0.00632075
Pqlc2	1.01368	5.4641	18.366	1.82286e-05	0.000232994
Thyn1	1.01266	3.00429	10.7647	0.00103454	0.00706785
AW112010	1.01203	5.17998	13.6233	0.000223391	0.00196917
Cenpl	1.01172	3.80531	17.8606	2.37693e-05	0.000293149
Bcl3	1.01133	2.18745	6.69454	0.00967086	0.0418596
Cenpc1	1.01085	4.01703	15.2258	9.53896e-05	0.000960179
Cbx3	1.01082	7.86259	15.7316	7.29954e-05	0.000767868
Ndufaf2	1.01017	4.14421	14.8496	0.00011643	0.00113724
Ndufv2	1.0087	6.71005	16.6517	4.491e-05	0.000505313
Aif1	1.00769	9.80708	16.7767	4.20471e-05	0.000475968
Nsun3	1.00766	2.13184	6.87256	0.0087529	0.0388103
Rps15a-ps4	1.0076	3.64608	13.566	0.000230315	0.00201191
Eps8	1.00692	4.38573	16.1481	5.85778e-05	0.000634059
Cit	1.00656	2.64293	14.1587	0.000168022	0.00155459
Inf2	1.0063	3.17602	9.30868	0.00228071	0.0133818
Atp6v1b2	1.00569	7.23165	16.9095	3.92047e-05	0.000448015
Arsb	1.00497	8.48847	20.6156	5.61363e-06	8.3509e-05
Apmap	1.0048	4.99166	29.4086	5.86178e-08	1.48622e-06
Blm	1.0041	2.62913	10.2869	0.00133977	0.00866932
Lox	1.00383	2.15946	6.45031	0.0110933	0.0465497
Rpn2	1.00314	9.13328	15.1487	9.93642e-05	0.000996012
Ank	1.00314	6.3468	18.1608	2.03019e-05	0.000254492
1110001A16Rik	1.00284	5.86686	20.4713	6.05319e-06	8.91075e-05
Slfn5	1.00265	5.94805	14.0225	0.000180639	0.00165209
Mad1l1	1.00226	5.10127	9.0048	0.00269271	0.0152201
Commd9	1.00178	6.60533	23.0325	1.59289e-06	2.78052e-05
Mrps36	1.00151	5.5013	22.316	2.31269e-06	3.83493e-05
Ptger4	1.00142	3.91001	7.80149	0.00522031	0.0258326
Mrrf	1.0014	4.03815	17.3968	3.03337e-05	0.000360615
Coa4	1.00117	4.51521	13.8213	0.000201043	0.0018025
Bnc1	1.00062	2.74627	6.52542	0.0106343	0.0450627
Abhd15	-1.00027	5.38004	18.7581	1.48389e-05	0.000196256
Siglece	-1.00091	6.08289	15.1785	9.78116e-05	0.000983062
Tmc4	-1.00115	2.38884	7.27088	0.00700816	0.0327544
Vprbp	-1.00136	3.36018	10.8114	0.00100878	0.00691302
Zfp862	-1.00198	4.53278	20.3511	6.44571e-06	9.42195e-05
Gm10556	-1.00207	1.42097	7.47224	0.00626574	0.0300763
Zfp653	-1.00385	2.63513	8.88624	0.00287328	0.0160358
Ivns1abp	-1.00541	8.96528	8.76238	0.00307507	0.0170153
Cdk9	-1.00623	6.13846	19.5023	1.00479e-05	0.000139001
Tg	-1.00719	1.2004	6.42882	0.0112283	0.0470223
Ankrd10	-1.00733	6.02217	19.0511	1.27263e-05	0.000172143
R74862	-1.00832	3.20987	10.0602	0.00151505	0.00956721
Pwwp2a	-1.01193	6.24329	22.0156	2.70439e-06	4.39356e-05
Epc1	-1.01206	4.98608	17.6971	2.59019e-05	0.000315287
Zmym6	-1.01229	5.02713	12.3107	0.000450379	0.00353945
Rbm12b2	-1.01272	4.03567	14.6325	0.00013064	0.00125419
Fbxw10	-1.01325	2.14046	6.36392	0.0116464	0.0482443
C5ar2	-1.01447	6.38176	24.4623	7.57777e-07	1.43935e-05
Napb	-1.01525	2.94031	10.1895	0.00141245	0.00904509
Cd1d1	-1.01534	3.58534	12.6981	0.000366019	0.00296662
Rrnad1	-1.01535	4.99969	23.1228	1.5198e-06	2.66124e-05
Gpc2	-1.01539	2.18282	9.99367	0.00157079	0.00985996
Fmnl3	-1.01661	6.98595	22.7926	1.80461e-06	3.09862e-05
2810055G20Rik	-1.01677	4.54452	11.5272	0.000685858	0.00504595
Igf1r	-1.01722	4.50096	18.1694	2.02102e-05	0.000253617
Cst3	-1.01785	13.9909	9.77582	0.00176822	0.0108221
Plekhh1	-1.01797	0.92691	6.6841	0.00972768	0.0420474
4930451C15Rik	-1.01809	2.42827	7.90398	0.00493262	0.0246744
Zc3h8	-1.0189	3.48351	16.2008	5.69702e-05	0.000621057
Rnf19b	-1.01895	6.02956	14.1415	0.000169557	0.00156521
Scd3	-1.01909	1.1722	7.24186	0.00712231	0.0331375
Tex22	-1.01921	1.48846	8.95657	0.00276473	0.0155463
Vwa7	-1.02187	1.4841	9.79188	0.00175284	0.0107694
Kif21a	-1.02255	2.15403	6.96219	0.00832499	0.0375182
Anks3	-1.02304	5.29533	11.9427	0.000548626	0.00419581
Patz1	-1.02495	3.74329	16.9272	3.88402e-05	0.000445061
Pisd-ps1	-1.02538	8.02414	18.9392	1.34948e-05	0.000181043
Map3k3	-1.02589	6.37309	20.955	4.70199e-06	7.14006e-05
Acy1	-1.02648	3.84576	13.5758	0.000229126	0.00200672
Trim39	-1.02783	4.3555	22.7291	1.86519e-06	3.17668e-05
Rtn1	-1.03036	4.9631	20.4855	6.00853e-06	8.86772e-05
Trpm3	-1.03072	1.85739	6.81733	0.00902775	0.0397164
BC039771	-1.03079	1.9989	6.4041	0.0113857	0.0475395
2900005J15Rik	-1.03148	2.07306	7.22875	0.00717451	0.0333435
Ric8b	-1.03264	3.56527	15.1027	0.000101819	0.00101758
Jrkl	-1.03388	3.63586	15.4838	8.32168e-05	0.000856368
Gm14634	-1.03793	2.92278	9.32144	0.00226488	0.0133075
Trim3	-1.03831	4.14069	20.0733	7.45302e-06	0.000106808
Samd1	-1.03925	3.4257	12.3337	0.000444858	0.00349933
Sox5	-1.04016	1.14099	6.2909	0.012136	0.0496726
Gm996	-1.04107	2.70659	8.18875	0.00421509	0.0218219
Myo18b	-1.04236	2.28088	12.3857	0.000432633	0.00342238
Rgs17	-1.04377	1.33469	6.66531	0.00983074	0.0424383
Smad7	-1.04614	5.3312	6.88644	0.0086852	0.0386443
Errfi1	-1.04633	4.85157	6.30523	0.0120382	0.0493927
Thap3	-1.04651	4.59289	13.9626	0.000186482	0.00169355
Ddx5	-1.04708	9.45054	16.508	4.84463e-05	0.00053897
Pnrc1	-1.04708	6.2529	6.52785	0.0106198	0.045035
Eno4	-1.0482	1.88713	10.4336	0.00123742	0.00814606
2810468N07Rik	-1.04862	2.74745	9.62005	0.00192465	0.0116463
Simc1	-1.0488	3.34793	14.1337	0.000170266	0.00157004
Celf4	-1.04936	1.89447	7.18536	0.0073501	0.0339998
Hdac10	-1.05157	5.30193	15.23	9.51804e-05	0.000958648
Lemd2	-1.05159	4.85903	22.097	2.59217e-06	4.24288e-05
4933439C10Rik	-1.05433	2.1917	8.30344	0.00395701	0.0207284
Arhgef40	-1.0546	5.37914	23.4315	1.29438e-06	2.31968e-05
Tspan18	-1.05559	3.54001	13.8705	0.000195854	0.00176342
Mast3	-1.05571	5.66437	10.4582	0.00122107	0.00806845
Hnrnph1	-1.05811	7.83946	18.4792	1.71768e-05	0.000221938
Bicd2	-1.0585	5.82415	24.9503	5.88275e-07	1.15255e-05
Rhobtb1	-1.05924	3.77216	15.6133	7.77075e-05	0.000807831
Zbtb26	-1.05977	3.09184	10.9114	0.000955753	0.00662524
Atat1	-1.06015	3.82488	14.909	0.000112823	0.00110975
Mrc1	-1.06077	5.00407	22.9541	1.65918e-06	2.88725e-05
Ank3	-1.06261	2.46008	8.54191	0.00347061	0.0188075
E230029C05Rik	-1.06348	7.08058	13.5629	0.0002307	0.00201353
Zcchc7	-1.06632	5.90715	28.8824	7.69087e-08	1.87912e-06
Ntrk2	-1.06846	2.70983	6.52444	0.0106402	0.0450647
Rasgrf2	-1.06851	2.11243	8.81289	0.0029911	0.0166045
Mrvi1	-1.06896	1.12617	7.61973	0.0057733	0.0280651
Mepce	-1.06925	5.13471	17.351	3.10734e-05	0.000367806
H2-Ke6	-1.06986	3.67455	11.1774	0.000827986	0.00590766
Syn3	-1.07028	1.93072	7.52112	0.00609798	0.0293626
Zfp583	-1.07176	1.97192	6.38458	0.0115116	0.0478631
Lfng	-1.07271	3.53781	10.6239	0.00111638	0.00752561
Bod1	-1.07552	2.56181	12.5796	0.000389979	0.00312317
Tbc1d10a	-1.07589	4.52681	15.444	8.49855e-05	0.000871102
9830001H06Rik	-1.0767	7.6763	27.4529	1.60964e-07	3.55093e-06
Pex6	-1.07672	4.44134	12.2876	0.000455984	0.00356848
Rab24	-1.07679	4.43753	14.6301	0.000130811	0.0012551
Ddx43	-1.07765	2.4539	10.0748	0.00150308	0.00950626
Trim36	-1.07789	4.69778	28.2804	1.04954e-07	2.45039e-06
Gm7102	-1.07839	3.28591	10.27	0.0013521	0.00873174
Stxbp1	-1.07896	3.60293	19.4539	1.03056e-05	0.000142231
Arhgap39	-1.08016	4.32011	14.9612	0.000109745	0.00108519
Snord104	-1.08033	2.58345	8.44488	0.00366072	0.0195665
Abca8b	-1.0828	1.5139	8.42259	0.00370588	0.0197511
Irf4	-1.08297	2.45381	13.5523	0.000232007	0.00202285
Zfp488	-1.08382	5.99967	6.39363	0.0114531	0.047655
Tmem181c-ps	-1.08605	4.03981	12.1382	0.000493986	0.00383021
Sept3	-1.0862	1.26513	6.80143	0.0091085	0.0400089
Msantd2	-1.08624	3.73696	16.0267	6.24566e-05	0.00067086
Gm5468	-1.08626	0.843064	6.52707	0.0106245	0.0450436
Tmem88b	-1.08636	3.3426	6.64167	0.00996205	0.0428621
Banp	-1.08652	5.69698	13.8643	0.000196498	0.00176827
Cd80	-1.08678	2.7167	10.5692	0.00114988	0.00770098
Hs6st1	-1.08686	5.53935	34.8611	3.54092e-09	1.19954e-07
Nphs1	-1.08713	2.11796	6.99505	0.00817355	0.0370043
5530401A14Rik	-1.08733	5.42049	13.3297	0.000261232	0.0022359
2810408M09Rik	-1.08911	3.14942	14.9097	0.000112783	0.00110975
Leng8	-1.08912	5.10378	10.2075	0.0013987	0.00897752
Cyp2j13	-1.08952	1.05069	6.3958	0.011439	0.047632
2310014L17Rik	-1.09092	1.80692	8.33561	0.00388755	0.0204665
Rnase6	-1.09245	4.15007	14.5393	0.000137265	0.00130955
Dnaja1	-1.09412	8.84535	7.13895	0.00754272	0.0346429
Kcnd3	-1.09572	0.852145	7.10802	0.00767397	0.0351593
Msl2	-1.096	4.94374	17.89	2.34044e-05	0.000289072
Bcl9	-1.09771	4.07177	15.3043	9.15097e-05	0.000928351
B3galt2	-1.0984	0.964051	7.39738	0.0065319	0.0309998
Slc24a2	-1.09986	1.69698	7.60615	0.00581694	0.0282367
Peg10	-1.10151	2.07974	10.4468	0.0012286	0.00810868
Zfp866	-1.10214	4.54855	20.478	6.0321e-06	8.8947e-05
Zfp579	-1.10221	2.111	7.3978	0.00653039	0.0309998
Folh1	-1.10223	0.684104	7.1115	0.00765911	0.0351008
Rhob	-1.10254	8.54017	7.21653	0.00722354	0.0335158
Ctnnal1	-1.103	3.82239	15.9418	6.53185e-05	0.000698031
Gm4841	-1.10408	1.8034	6.74237	0.00941496	0.0409696
Hsp90aa1	-1.10441	9.18771	7.0743	0.00781972	0.0357006
Mir4660	-1.10513	1.1316	6.99119	0.00819118	0.0370543
Mical3	-1.10713	3.23068	11.3983	0.000735094	0.00534701
Ggnbp1	-1.10788	1.94587	6.85884	0.00882036	0.0390596
Kif5a	-1.10814	4.80344	7.25285	0.00707885	0.0329993
Dnajb9	-1.10879	5.28938	9.32147	0.00226484	0.0133075
Ahsa2	-1.11124	3.5044	9.8638	0.00168562	0.0104154
Fzd4	-1.11166	2.19327	7.31208	0.00684926	0.0321569
Hdx	-1.1128	1.10487	6.46495	0.0110023	0.0462487
Rbm38	-1.11318	2.65551	6.69271	0.00968082	0.0418771
Gm15663	-1.11322	1.17077	8.03325	0.00459264	0.0232958
Cxcr2	-1.1134	3.52768	11.305	0.000772999	0.00557415
Dedd2	-1.11345	1.93602	7.15487	0.00747607	0.0343932
Tshr	-1.11455	0.827339	6.78755	0.0091796	0.0402371
Efha2	-1.11507	4.04643	23.345	1.35396e-06	2.40847e-05
Nfkbie	-1.11578	4.74426	25.5669	4.27315e-07	8.70686e-06
Fscn1	-1.11648	6.01346	13.0114	0.000309595	0.00257766
Tanc2	-1.11701	8.01846	28.7365	8.29273e-08	2.01028e-06
A830018L16Rik	-1.11724	1.48708	8.21999	0.00414314	0.0215356
Zcchc14	-1.11894	4.65296	21.5796	3.39442e-06	5.37291e-05
8030442B05Rik	-1.11946	2.08083	10.5049	0.00119057	0.00791045
Megf10	-1.12046	1.3595	10.0145	0.00155313	0.00976371
Ppap2b	-1.12087	2.82437	8.54025	0.00347379	0.0188187
Slc2a4rg-ps	-1.12162	3.72532	13.1864	0.000281988	0.00238441
B430010I23Rik	-1.12208	2.25938	7.46348	0.00629632	0.0301911
Tsc22d3	-1.1228	8.54457	8.68469	0.00320894	0.0175994
Sdccag3	-1.12294	5.20199	24.7634	6.4817e-07	1.24808e-05
Pdgfb	-1.12438	6.63848	21.7002	3.18762e-06	5.09837e-05
Slc7a5	-1.12554	4.82753	20.6746	5.44326e-06	8.12622e-05
Csmd3	-1.12615	6.63905	18.2948	1.89218e-05	0.000240089
Tmem47	-1.12749	1.80104	7.93182	0.00485729	0.0243444
9930013L23Rik	-1.1285	1.14697	6.76813	0.00927999	0.0405608
Atp10b	-1.12865	1.67071	11.7191	0.000618626	0.00463006
Gpsm1	-1.13024	3.54919	16.1491	5.8545e-05	0.000634059
Tmem119	-1.13099	9.50519	20.7693	5.18076e-06	7.76883e-05
Slc29a2	-1.13116	2.30533	8.8703	0.00289848	0.0161389
Fbxl19	-1.13122	1.5486	7.62266	0.00576393	0.0280277
Kank1	-1.13296	1.07512	6.82525	0.00898778	0.039582
Zfp566	-1.13368	2.83974	15.178	9.78384e-05	0.000983062
Tmem150a	-1.13373	3.29707	14.4759	0.000141963	0.00134672
Slc6a9	-1.13375	2.58208	9.2005	0.0024195	0.0140296
Angpt1	-1.13449	0.591098	7.00191	0.00814229	0.0368927
Gpc6	-1.13655	1.6544	8.33347	0.00389212	0.0204714
Igflr1	-1.13664	3.9506	16.1718	5.78481e-05	0.000628995
4930579G18Rik	-1.13698	1.64257	9.95956	0.00160017	0.00999583
A230056J06Rik	-1.13719	0.715995	6.32114	0.0119307	0.0491317
Tns1	-1.13727	6.57981	25.2062	5.15166e-07	1.02606e-05
Gm17644	-1.13739	5.27245	6.72994	0.00948078	0.0411814
Cbln3	-1.13806	1.6307	9.08809	0.0025728	0.0146924
Ppm1l	-1.13812	2.65361	12.1968	0.000478722	0.00372733
Olfr187	-1.13861	1.78806	8.90663	0.00284138	0.0158841
Cyp2e1	-1.13873	2.35152	7.77394	0.00530054	0.0261885
Zfp69	-1.13905	3.33838	10.995	0.000913563	0.00637749
Klhl17	-1.13928	4.3867	25.9751	3.45848e-07	7.2041e-06
Bmf	-1.13938	5.42028	12.1351	0.000494812	0.00383132
Fam161b	-1.13987	3.28022	12.0412	0.000520383	0.00400349
Mboat1	-1.14323	3.59835	19.8349	8.44278e-06	0.000119063
Prkce	-1.14454	3.13852	22.3991	2.21479e-06	3.69352e-05
Zmym1	-1.14519	4.22478	21.9135	2.85226e-06	4.61024e-05
Gm15910	-1.1455	2.60271	7.31072	0.00685446	0.0321587
Tnfrsf17	-1.14602	3.29772	13.9917	0.000183622	0.00167371
Slc4a4	-1.14888	2.94689	13.8376	0.000199308	0.00179164
Msantd1	-1.14966	0.72683	6.87671	0.00873261	0.0387629
Zfp595	-1.14997	2.38822	12.0142	0.00052797	0.00405444
Hmga2-ps1	-1.15001	3.9733	16.3516	5.26129e-05	0.000579878
Snta1	-1.15037	4.66321	17.6803	2.61316e-05	0.000317623
Slc26a1	-1.15205	0.891352	6.32392	0.011912	0.0490787
1810026B05Rik	-1.15252	4.59127	30.6435	3.10067e-08	8.50282e-07
Rbfox1	-1.15507	2.08723	11.4533	0.000713663	0.00521595
2010015L04Rik	-1.15635	5.26186	28.1679	1.11237e-07	2.57916e-06
Slc25a42	-1.15649	2.09236	12.7514	0.000355745	0.00289733
Csrnp2	-1.15676	3.36974	8.97789	0.00273266	0.0154251
Rhbdf1	-1.15764	3.13006	11.1072	0.000859952	0.00606876
Fam196a	-1.15821	2.39541	10.0442	0.0015283	0.00963281
Pcdh9	-1.15862	2.50977	7.36244	0.00666003	0.0314834
Cd160	-1.16199	0.714445	7.06025	0.00788132	0.0359135
Egfl6	-1.1639	0.305883	6.79581	0.00913719	0.040093
Gigyf1	-1.16446	6.19258	30.417	3.48468e-08	9.38742e-07
Prlr	-1.16453	1.99674	6.78486	0.00919344	0.0402823
Tet1	-1.16723	3.16381	13.9448	0.000188261	0.00170602
Nr3c2	-1.16734	2.45517	10.8854	0.000969226	0.00670205
Col15a1	-1.16768	3.63981	18.7712	1.47376e-05	0.000195378
Mark1	-1.16783	0.671382	7.24211	0.00712132	0.0331375
Prkcz	-1.16798	2.10455	10.2958	0.00133335	0.00864391
Taf4b	-1.16811	2.05391	6.57273	0.0103553	0.0441247
BC037034	-1.16861	4.46951	16.2433	5.57077e-05	0.000609666
Zbtb2	-1.16872	3.82662	15.7448	7.24885e-05	0.000764352
Chad	-1.16961	1.33589	6.5448	0.0105191	0.0446643
Chst7	-1.17031	3.04768	13.1205	0.000292089	0.00246363
Filip1	-1.17201	0.763037	6.34886	0.0117457	0.0485362
Per1	-1.17205	4.49485	9.85312	0.00169544	0.0104704
Srpk3	-1.17218	4.35382	15.5255	8.13982e-05	0.000840998
Hspa1l	-1.17268	1.49446	6.46845	0.0109806	0.0461691
2700038G22Rik	-1.17306	3.02795	8.20589	0.00417546	0.0216567
Slamf8	-1.17334	5.95695	24.115	9.07497e-07	1.69312e-05
Smyd1	-1.17394	0.387385	8.55239	0.0034507	0.0187117
Epb4.9	-1.17401	1.93345	11.4375	0.000719764	0.00525597
D830030K20Rik	-1.17413	0.429756	6.92808	0.00848526	0.0380494
Psd2	-1.17479	1.38127	7.7528	0.00536293	0.0264364
Prkca	-1.17535	3.66602	19.8595	8.33479e-06	0.000117738
Ntm	-1.17536	1.28381	7.2517	0.0070834	0.0330114
Slc4a3	-1.17596	0.747989	7.84435	0.00509798	0.0253167
Trank1	-1.17706	0.964217	7.33813	0.00675072	0.0318316
Large	-1.17726	4.87374	35.0954	3.13935e-09	1.07919e-07
Rps6kl1	-1.17737	0.286728	6.3661	0.0116321	0.0482153
Maml3	-1.18229	4.82852	24.0408	9.43137e-07	1.75572e-05
Rgs5	-1.18389	1.03624	7.72579	0.00544374	0.0267493
Tmem86b	-1.18509	2.61616	14.78	0.000120809	0.0011732
Plk3	-1.18517	6.09223	9.14031	0.00250039	0.0144043
Arap3	-1.1866	6.67052	22.1	2.58812e-06	4.24037e-05
C430049B03Rik	-1.18746	1.78041	8.28906	0.00398846	0.0208671
S1pr5	-1.1886	0.660411	8.35043	0.00385597	0.0203257
Nsun5	-1.18948	3.69176	10.4339	0.00123726	0.00814606
E330020D12Rik	-1.19282	4.02252	18.8346	1.4256e-05	0.000190043
Zfp385c	-1.19905	2.22882	13.2696	0.000269749	0.00229594
Gm5607	-1.1991	2.37679	10.6244	0.00111607	0.00752561
Stmn2	-1.2023	1.70606	8.6687	0.00323722	0.0177314
Dync1i1	-1.20237	0.94649	8.05016	0.00454996	0.0231632
Plxnb1	-1.20539	1.609	10.3456	0.00129787	0.00845954
Mpp3	-1.20556	0.66413	6.76871	0.009277	0.0405598
Igsf1	-1.20665	0.892101	9.62404	0.00192047	0.0116294
Purg	-1.20983	1.48159	9.67377	0.00186918	0.0113556
9430008C03Rik	-1.2108	3.86226	19.9185	8.0814e-06	0.000114834
Acvr2a	-1.21109	3.11469	17.7321	2.54297e-05	0.000310932
Zfp420	-1.21281	2.89758	13.8246	0.00020069	0.00180214
Lyve1	-1.21429	2.41561	11.687	0.000629388	0.00469805
Fbxo24	-1.21456	0.695522	6.28079	0.0122054	0.0498838
Ica1l	-1.21474	0.760514	6.33	0.0118712	0.0489587
Ppp1r12b	-1.21702	2.5456	12.5538	0.000395409	0.00316064
Cadm2	-1.22124	1.77984	7.94249	0.00482874	0.0242433
2510049J12Rik	-1.22191	0.999949	8.27982	0.0040088	0.0209344
Txndc11	-1.22204	3.35661	20.5291	5.87329e-06	8.69103e-05
Inpp5e	-1.22307	3.91213	25.8943	3.60629e-07	7.48417e-06
Ushbp1	-1.2236	1.05881	7.03511	0.00799271	0.03636
LOC106740	-1.2245	2.32766	9.78454	0.00175985	0.0107889
Ebf3	-1.22585	3.78823	19.6019	9.53742e-06	0.000132609
Gp9	-1.22681	4.56705	24.9159	5.98867e-07	1.16651e-05
Map3k6	-1.22819	0.757944	8.45758	0.00363525	0.01948
Brd2	-1.22982	7.05119	17.3353	3.13305e-05	0.00036985
Tlr9	-1.22985	3.17638	9.00832	0.00268754	0.0151972
D930016D06Rik	-1.23137	3.32048	17.7319	2.54332e-05	0.000310932
Txnip	-1.23193	8.24348	27.3335	1.71216e-07	3.73784e-06
Mmp15	-1.23416	0.540467	8.9235	0.00281525	0.0157853
Acsl6	-1.23417	2.37237	9.95219	0.00160658	0.0100173
Camk4	-1.23625	3.21421	9.54097	0.00200936	0.0120461
4831440E17Rik	-1.23631	1.67974	8.02998	0.00460094	0.0233309
6720401G13Rik	-1.23744	5.03645	17.4552	2.9416e-05	0.000352285
Slc25a37	-1.23757	6.12252	45.2095	1.77041e-11	9.12901e-10
Grin3b	-1.23973	0.241293	6.50801	0.0107389	0.0453458
Znrf1	-1.24021	5.15273	24.5857	7.10781e-07	1.35467e-05
Sorcs1	-1.24036	1.30928	7.20471	0.00727124	0.0336999
2610204G22Rik	-1.24039	0.62552	6.94583	0.00840151	0.0377505
Pim3	-1.24153	3.56445	8.7399	0.00311322	0.0171641
2700081O15Rik	-1.24344	2.60968	14.0708	0.000176055	0.00161721
Iqsec3	-1.24446	1.17025	7.16282	0.007443	0.0342786
Ring1	-1.24597	2.33381	8.08754	0.00445707	0.0227939
Porcn	-1.2464	2.20412	12.5289	0.000400715	0.00319849
Fhit	-1.24726	1.95302	12.6998	0.000365691	0.00296539
Rnf167	-1.24741	7.09127	23.7666	1.08751e-06	1.99575e-05
Matk	-1.24855	5.04092	17.4238	2.99065e-05	0.000356039
2010002M12Rik	-1.24961	1.04797	8.64393	0.00328153	0.017939
Zdhhc1	-1.25113	2.73993	12.2951	0.000454144	0.00356071
Cyp2d22	-1.2528	1.8182	6.33844	0.0118149	0.048786
Duoxa1	-1.25305	1.40428	11.8858	0.000565646	0.0042986
Trim50	-1.25409	1.11707	7.18445	0.00735381	0.0340076
Cep170b	-1.25527	1.35662	11.0373	0.00089295	0.00626084
Gm15760	-1.25674	2.16032	12.9304	0.000323293	0.00267046
Egfl8	-1.25812	1.41593	8.92104	0.00281903	0.0157876
Zfp105	-1.2587	2.08546	7.45292	0.00633335	0.030297
Camk2n1	-1.25936	4.29595	24.9377	5.92135e-07	1.15742e-05
B930059L03Rik	-1.25938	1.53891	8.69592	0.00318922	0.0175142
Plekha7	-1.25948	0.678304	8.76236	0.00307511	0.0170153
Rbm12b1	-1.25977	2.83339	18.3229	1.86456e-05	0.00023709
Smarcd3	-1.26319	1.67421	8.27675	0.0040156	0.0209569
Vamp2	-1.26386	4.17388	22.9059	1.70127e-06	2.94828e-05
Shroom2	-1.26407	1.51349	7.2508	0.00708693	0.0330187
Slc25a29	-1.26548	0.628345	6.34963	0.0117406	0.0485269
Dcbld2	-1.26579	4.38223	18.45	1.74418e-05	0.000224499
Phf21b	-1.26697	1.93393	16.1457	5.86507e-05	0.000634439
Ddb2	-1.26773	2.69806	16.4284	5.05224e-05	0.000559106
Rasgrp4	-1.26794	2.86772	19.7681	8.74281e-06	0.000122779
Vipr1	-1.26827	1.95367	8.92429	0.00281403	0.0157837
Clec2h	-1.27023	1.88916	8.00764	0.00465804	0.0235565
Cbx4	-1.27034	3.62245	6.92796	0.00848585	0.0380494
Gng3	-1.27107	1.76331	11.0627	0.000880824	0.00620044
Slc15a2	-1.27427	3.72842	23.2257	1.44062e-06	2.54049e-05
9330158H04Rik	-1.27491	1.29041	8.38748	0.00377814	0.0200286
Zfp658	-1.27647	5.59223	25.0408	5.61286e-07	1.11002e-05
Klf16	-1.27812	2.91125	14.3361	0.000152905	0.00143755
Gucy2e	-1.27978	1.29876	9.20527	0.00241319	0.0140075
Atp6v0a4	-1.28327	0.429752	6.55117	0.0104815	0.0445498
Ccdc117	-1.28397	4.25313	26.4032	2.77085e-07	5.85887e-06
Adat1	-1.28694	2.17288	12.3802	0.00043392	0.0034282
B230217O12Rik	-1.28789	0.34468	7.46194	0.0063017	0.0302057
Hoxc8	-1.28932	0.598806	7.51585	0.00611585	0.0294324
Bmpr1b	-1.28988	0.405699	8.56419	0.0034284	0.0186107
Clcn2	-1.28991	1.41607	8.91902	0.00282216	0.0157876
B4galnt2	-1.29115	2.54039	11.0266	0.000898127	0.00628539
Adamtsl2	-1.2924	1.96047	17.2085	3.34934e-05	0.000392351
Asgr2	-1.29272	0.998361	7.13779	0.00754763	0.034656
Clmn	-1.29484	2.16745	16.0323	6.22719e-05	0.000669304
Jam3	-1.29488	3.23639	11.3759	0.000744026	0.00540263
Tspyl2	-1.29565	3.79693	16.0891	6.04323e-05	0.00065078
Meg3	-1.29658	1.93635	10.1485	0.00144416	0.00921025
Dnajc6	-1.29664	0.919075	6.40188	0.0113999	0.0475753
Myo1b	-1.29684	4.79829	37.6446	8.48807e-10	3.25764e-08
Tbrg3	-1.29685	3.82327	9.93824	0.00161881	0.0100748
Tmem91	-1.29776	0.909713	9.19157	0.00243132	0.0140787
Gm10548	-1.29883	0.261123	6.59644	0.0102183	0.0437296
Ache	-1.2992	1.86945	13.2965	0.000265905	0.00227127
Rab39	-1.30195	4.97941	20.771	5.17599e-06	7.76861e-05
Sipa1	-1.3029	6.28388	21.5332	3.47755e-06	5.48898e-05
Cyp27a1	-1.30362	5.65108	31.5314	1.9624e-08	5.69741e-07
Gm10069	-1.30726	1.7818	12.24	0.00046776	0.00365044
BC065397	-1.30734	2.26425	16.5018	4.86029e-05	0.000540353
Tgif2	-1.30829	2.95354	19.2633	1.13875e-05	0.00015525
Npm2	-1.30898	0.0215643	7.08724	0.00776348	0.0355403
Fgfr3	-1.3097	2.605	15.3321	9.0169e-05	0.000915856
Pex26	-1.31359	2.15437	11.9629	0.000542707	0.00415244
Gm5460	-1.31395	0.826862	7.00109	0.00814599	0.0368995
Dennd6b	-1.31533	2.9258	13.085	0.000297663	0.00249936
Myo16	-1.3156	0.879732	7.86358	0.00504405	0.0251157
St8sia2	-1.31565	0.656781	6.65354	0.00989593	0.0426649
Slc22a1	-1.32153	1.4764	11.2662	0.000789318	0.0056727
Necab1	-1.32301	1.50466	8.95847	0.00276185	0.0155414
B130006D01Rik	-1.32302	4.03151	12.3091	0.000450748	0.0035405
5430405H02Rik	-1.32384	2.67086	17.9354	2.28527e-05	0.000283091
Veph1	-1.32472	1.42726	6.40624	0.011372	0.047494
Fbrsl1	-1.3248	4.74651	29.6349	5.21573e-08	1.34473e-06
Dnajc28	-1.32485	3.95118	19.0507	1.27289e-05	0.000172143
Gm410	-1.32538	0.0740939	8.39981	0.0037526	0.0199371
Zfyve9	-1.32667	0.628852	9.02319	0.00266575	0.0151032
Zfp692	-1.32823	3.27903	17.1642	3.42839e-05	0.000400628
Aif1l	-1.32833	1.13987	7.32529	0.00679909	0.0320045
Rab6b	-1.32848	5.18954	38.4118	5.72861e-10	2.27118e-08
Tmem59l	-1.33016	0.70489	9.10715	0.00254612	0.0145877
Rmi2	-1.33021	2.91716	12.0897	0.000507016	0.00390961
2310007B03Rik	-1.33034	3.0709	11.2355	0.000802481	0.00575071
Atp10d	-1.33227	3.61476	31.3312	2.17556e-08	6.1985e-07
Hdac11	-1.33279	3.75323	19.8948	8.18214e-06	0.000116069
Myrip	-1.33572	0.0710221	6.51194	0.0107153	0.0452747
Myom3	-1.3367	0.826923	9.65878	0.00188448	0.011432
Erf	-1.3371	2.21199	11.2322	0.000803885	0.00575769
Tbkbp1	-1.33741	2.90911	11.1602	0.000835726	0.00594522
Amigo1	-1.33844	1.93807	13.572	0.000229588	0.00200905
Mir690	-1.33948	0.780567	8.52941	0.00349453	0.0188824
Nfe2	-1.33962	0.509238	7.53785	0.00604162	0.0291503
Ccdc96	-1.33976	-0.301867	6.91378	0.00855342	0.038235
Clcf1	-1.33994	3.30463	19.3311	1.09901e-05	0.000150637
Gria4	-1.34092	1.07649	10.1663	0.00143029	0.00913492
Prpf40b	-1.34106	4.19217	27.3679	1.68203e-07	3.68163e-06
Gm16617	-1.34373	2.17111	6.87248	0.00875329	0.0388103
Rab3a	-1.34704	2.15385	8.86228	0.00291124	0.0161993
Ksr2	-1.34766	0.275898	7.28851	0.0069397	0.0324948
A730020E08Rik	-1.3505	0.413008	6.42925	0.0112256	0.0470223
4930581F22Rik	-1.35132	0.701997	8.05873	0.0045285	0.0230889
Zbtb39	-1.35158	2.1518	10.3198	0.0013161	0.00855331
Hepacam	-1.35726	1.36533	8.53131	0.00349088	0.0188743
Acer1	-1.36196	0.847408	7.60019	0.00583621	0.0283136
Sytl2	-1.36397	1.74142	10.5864	0.00113925	0.0076542
Cmtm2a	-1.36906	0.0905714	7.37854	0.00660066	0.0312691
Peg13	-1.37097	4.52897	30.5457	3.26096e-08	8.89882e-07
Nipal4	-1.37169	0.755713	6.87723	0.00873006	0.0387629
Zbtb48	-1.37199	4.56504	28.3489	1.01305e-07	2.37509e-06
Srrm4	-1.3732	0.512051	7.42154	0.00644475	0.0306989
Zcchc3	-1.37379	1.20606	9.71943	0.0018233	0.0111211
Psg25	-1.37446	0.258575	6.35385	0.0117127	0.0484355
Snap91	-1.37503	0.738195	12.1274	0.000496867	0.0038432
Arhgap44	-1.3768	1.1532	9.34803	0.00223225	0.0131525
Kirrel3	-1.37726	0.915236	11.1648	0.000833638	0.00593288
Omg	-1.37794	2.22445	7.68655	0.0055634	0.0272417
Gprc5b	-1.37855	1.28173	7.31283	0.00684639	0.0321569
Gpm6a	-1.38118	2.29749	9.10218	0.00255305	0.0146124
H2-K2	-1.3821	4.61023	11.0286	0.000897158	0.00628123
Dgat2	-1.38219	2.23	7.94069	0.00483353	0.0242492
Ppp1r26	-1.38274	0.898393	9.19247	0.00243013	0.0140766
Gpr56	-1.38301	9.13527	30.2029	3.89119e-08	1.03992e-06
Zfp526	-1.38318	0.978645	8.72243	0.0031432	0.0172953
Cacnb1	-1.38381	0.441879	6.42234	0.0112694	0.0471591
Sytl4	-1.38473	1.29826	11.3898	0.000738481	0.005367
Acrbp	-1.38495	3.90925	35.3051	2.81896e-09	9.78767e-08
Gm3002	-1.38788	5.37304	17.0021	3.73381e-05	0.000431915
Src	-1.38864	3.43763	28.1998	1.09415e-07	2.54395e-06
Rgag4	-1.39053	1.05776	11.6316	0.000648398	0.00481855
Pard3b	-1.39276	3.40812	30.5739	3.21393e-08	8.79905e-07
1700001C19Rik	-1.39345	0.777399	10.8516	0.000987097	0.00680437
Gm16197	-1.39551	2.75597	11.8965	0.000562398	0.00427778
Scg3	-1.39743	2.0251	8.69348	0.0031935	0.0175319
Zcchc18	-1.39972	1.6982	10.6552	0.0010976	0.00741586
Prrg3	-1.39972	1.34222	10.941	0.000940586	0.00653358
Abca15	-1.39981	1.02727	8.14332	0.004322	0.0222384
9430060I03Rik	-1.40033	1.78841	6.89133	0.0086615	0.0385797
Slc25a28	-1.40119	4.06804	22.6959	1.89768e-06	3.22548e-05
Cask	-1.40203	5.21501	44.5769	2.44559e-11	1.23085e-09
Rnu12	-1.40255	-0.241497	6.75261	0.00936109	0.0407881
E130102H24Rik	-1.40303	1.31771	11.368	0.000747202	0.00541633
Slc1a2	-1.4082	5.32588	10.6699	0.00108893	0.00736023
Tigd3	-1.41228	0.697924	8.5824	0.00339427	0.0184713
4930480G23Rik	-1.41383	0.296958	6.83984	0.00891466	0.039371
Tcp11	-1.41553	-0.195103	7.41028	0.00648522	0.0308392
Gm7694	-1.41624	2.93302	23.1529	1.49618e-06	2.62535e-05
Hpcal4	-1.41662	0.364145	7.41499	0.00646825	0.0307716
Dvl1	-1.42182	3.70248	17.0475	3.64563e-05	0.000423225
Sphkap	-1.42191	0.179904	7.0155	0.00808072	0.0366532
Naa16	-1.42203	4.86093	30.9454	2.65391e-08	7.39837e-07
Prkd1	-1.42388	2.02434	11.0454	0.000889053	0.00624007
Klhl8	-1.42756	1.9749	16.6748	4.43659e-05	0.000500195
Efnb1	-1.42798	2.33131	11.0215	0.0009006	0.00630008
Miat	-1.42878	0.919586	8.04529	0.00456222	0.0232115
Ripply3	-1.43018	1.06378	9.11778	0.00253136	0.014518
Ctcfl	-1.43157	4.19417	15.1781	9.78297e-05	0.000983062
Fuk	-1.43414	2.68844	19.2222	1.16354e-05	0.000158502
Snora28	-1.43427	1.74385	6.30413	0.0120457	0.0493995
Mtx3	-1.43568	3.63093	26.1215	3.20597e-07	6.6947e-06
Dmwd	-1.43574	0.785127	7.67701	0.00559287	0.0273336
Gjb6	-1.43775	1.86313	9.13312	0.00251023	0.0144429
Gm129	-1.44226	3.54248	11.1085	0.000859345	0.00606799
Myoz3	-1.44292	1.48715	11.6706	0.000634941	0.0047311
Zfyve28	-1.44327	2.31071	16.1155	5.95943e-05	0.000643404
Mmel1	-1.44609	0.966263	6.44173	0.011147	0.04674
Col8a2	-1.44621	0.296018	8.42204	0.003707	0.0197511
Ccr9	-1.44631	1.30599	7.25581	0.00706719	0.0329541
Gstp2	-1.44945	1.26388	10.5622	0.00115423	0.00772704
Glrb	-1.45005	0.998622	7.82774	0.00514503	0.0254974
Nkd1	-1.45149	0.118442	6.46364	0.0110104	0.0462713
Bend5	-1.45251	0.644009	6.58159	0.0103039	0.0439698
B930003M22Rik	-1.4563	1.12597	13.3589	0.000257196	0.00220746
Ctnnd2	-1.46211	2.33066	12.6565	0.000374271	0.00301751
Il6	-1.46237	2.79747	9.34854	0.00223163	0.0131525
Hsd11b1	-1.46315	0.997863	7.09729	0.00772008	0.0353609
D7Ertd443e	-1.46493	0.833054	11.5027	0.000694956	0.00509695
Htra1	-1.46671	1.9048	6.59514	0.0102258	0.0437392
Il6ra	-1.46946	6.18238	28.4161	9.78478e-08	2.31193e-06
Sema4g	-1.47138	4.4654	22.4578	2.14813e-06	3.59304e-05
Nron	-1.47154	0.566145	7.49916	0.00617276	0.0296638
Hspb1	-1.47267	1.99956	6.89768	0.00863079	0.0384837
Ly6g6f	-1.47388	-0.117766	8.352	0.00385263	0.0203209
Lime1	-1.47463	4.64538	38.4866	5.51303e-10	2.20818e-08
Trim65	-1.47668	3.49708	35.2343	2.92334e-09	1.00906e-07
Sec16b	-1.48015	1.64074	17.213	3.34142e-05	0.000391888
Lgi1	-1.48517	0.808855	9.14489	0.00249414	0.0143731
Sdr9c7	-1.48685	-0.136234	6.35925	0.0116771	0.0483122
Unc5b	-1.48976	1.32656	10.0132	0.00155421	0.00976681
[truncated: 397 more rows]

## Sheet: Microglia_FT 1 Week
Supplemental Table 1. Database of differential expression comparison of activated microglia RNA-Seq data relative to non-injured control microglia at 1 week after full transection injury
gene	5 - logFC	5 - logCPM	5 - LR	5 - PValue	5 - FDR
Ifi205	7.60094	0.84632	50.1123	1.45191e-12	2.35003e-10
Saa3	6.91197	4.14903	93.3734	4.33026e-22	2.51006e-19
Gpnmb	6.43431	7.30622	249.682	3.04634e-56	1.28022e-52
Cxcl13	6.17018	3.74966	196.34	1.31361e-44	3.15454e-41
Apoc1	6.0235	6.30305	403.461	9.71708e-90	1.63344e-85
Apoc4	5.9579	3.93874	183.641	7.77171e-42	1.45158e-38
Gpx3	4.66922	5.60711	311.94	8.25433e-70	6.93777e-66
Igf1	4.66461	7.06858	210.563	1.035e-47	3.47967e-44
Apoc2	4.54356	6.21235	196.969	9.57878e-45	2.68366e-41
Spp1	4.50282	11.5247	195.416	2.09012e-44	4.39187e-41
Cd5l	4.37861	3.63624	99.0205	2.49896e-23	1.82641e-20
Cst7	4.2669	8.69725	165.93	5.72861e-38	9.6298e-35
Apoe	4.24959	12.8364	27.9587	1.23931e-07	8.29989e-06
Serpina3n	4.2437	4.32274	36.1103	1.86458e-09	1.85465e-07
Fn1	4.17397	8.36477	132.155	1.38405e-30	1.55105e-27
Mcpt2	4.06199	1.56267	28.1292	1.13481e-07	7.63048e-06
Folr2	3.97496	5.27209	124.779	5.68788e-29	5.62431e-26
C3	3.91796	5.94091	251.494	1.22655e-56	6.87277e-53
Ch25h	3.91242	6.80763	133.972	5.54237e-31	6.6548e-28
Iigp1	3.82452	3.69226	56.0321	7.12972e-14	1.5171e-11
Ikbke	3.6361	3.81825	114.222	1.16503e-26	9.32575e-24
Ifit2	3.54471	6.32032	64.0699	1.20082e-15	3.1055e-13
Mnda	3.50247	2.97215	54.206	1.80533e-13	3.70092e-11
Cfb	3.42947	3.84834	57.7798	2.93161e-14	6.40004e-12
Lpl	3.40613	9.42643	145.803	1.43383e-33	2.00855e-30
Oasl2	3.38579	6.04108	118.877	1.11446e-27	9.36701e-25
Lgals3	3.29291	6.5796	83.9229	5.14452e-20	2.33728e-17
Gm1673	3.28048	1.31468	11.4489	0.000715371	0.0122959
A530064D06Rik	3.24662	1.53939	39.4793	3.31552e-10	4.06816e-08
Zbp1	3.23969	4.22821	102.151	5.14493e-24	3.93119e-21
Ecm1	3.17617	4.90724	52.2235	4.95308e-13	8.95282e-11
Ccl5	3.13808	5.96916	120.06	6.13816e-28	5.73236e-25
Ifit3	3.1311	5.8	74.8873	4.98373e-18	1.8617e-15
Chst2	3.1143	6.03281	164.757	1.03356e-37	1.57946e-34
Cspg4	3.05599	4.66236	53.0446	3.26052e-13	6.15836e-11
Clec7a	3.05595	9.06232	125.547	3.86378e-29	4.05939e-26
Xdh	3.02903	5.28799	51.1818	8.41956e-13	1.42962e-10
Wfdc17	3.02083	6.8174	141.525	1.23521e-32	1.59722e-29
Fabp3	3.00202	4.52384	74.1958	7.07409e-18	2.58512e-15
I830012O16Rik	2.98776	3.44481	48.5876	3.15858e-12	4.91627e-10
AI427809	2.96417	2.44015	68.838	1.06891e-16	3.20863e-14
Tpsb2	2.9472	1.41492	12.4782	0.000411719	0.00791876
Lilrb4	2.93874	8.09451	93.1681	4.8037e-22	2.69168e-19
Madcam1	2.92482	2.12752	58.0401	2.56835e-14	5.75652e-12
Ifit1	2.88614	4.59329	63.4636	1.63358e-15	4.09857e-13
Tgtp2	2.82097	2.50886	19.2663	1.13693e-05	0.0004182
Oas1g	2.81689	2.45957	43.6952	3.8371e-11	5.51296e-09
Oasl1	2.81389	3.14507	65.1251	7.02913e-16	1.87555e-13
Cd200r4	2.80822	3.20466	68.5804	1.21806e-16	3.53027e-14
Pianp	2.79112	2.96636	50.1096	1.45392e-12	2.35003e-10
Irf7	2.77655	6.47187	77.3142	1.4581e-18	5.83589e-16
Cma1	2.77256	0.725864	10.225	0.00138547	0.0206104
Lyz2	2.74605	11.4985	80.3698	3.10505e-19	1.3049e-16
Cxcl9	2.73171	2.86642	62.6581	2.45894e-15	6.07866e-13
Lgals3bp	2.71642	9.84039	92.7726	5.8663e-22	3.18105e-19
Oas1a	2.69614	5.11457	96.8319	7.54686e-23	4.87933e-20
Rsad2	2.68876	4.6932	58.4687	2.06552e-14	4.69208e-12
Acp5	2.67594	3.16561	21.7647	3.08215e-06	0.000135631
Gm4951	2.63484	3.9804	39.5136	3.25784e-10	4.02679e-08
Ifi27l2a	2.62252	7.77126	84.296	4.25982e-20	1.9891e-17
1810033B17Rik	2.61991	2.75672	29.5837	5.35531e-08	3.96473e-06
Tmem202	2.61424	1.84417	41.0094	1.51497e-10	1.97415e-08
Ly6i	2.60482	1.96347	27.2555	1.78265e-07	1.166e-05
Hpse	2.59569	1.79522	48.0717	4.10919e-12	6.27959e-10
Htr2b	2.59167	2.46414	38.8176	4.65313e-10	5.50839e-08
Rai14	2.59	4.89136	69.983	5.98176e-17	1.8621e-14
Fabp5	2.57565	6.56264	94.4684	2.49035e-22	1.53541e-19
Rxrg	2.56426	3.06853	70.5792	4.42156e-17	1.40239e-14
Opn1mw	2.55399	0.852425	10.4985	0.00119469	0.0183907
Il2rg	2.55258	6.82684	70.6418	4.28354e-17	1.38474e-14
Lyz1	2.54922	8.85883	85.9522	1.84337e-20	9.11385e-18
Adam8	2.54674	5.34343	53.1177	3.1415e-13	6.00097e-11
Cxcl10	2.53274	6.22609	51.7783	6.2135e-13	1.08801e-10
Cd22	2.52659	5.99109	73.6538	9.3091e-18	3.26012e-15
Cox6a2	2.51609	4.73748	81.0241	2.22979e-19	9.86389e-17
BC021767	2.51574	0.127948	12.239	0.000468019	0.00880022
Fam20c	2.49637	5.21647	78.4061	8.38913e-19	3.43954e-16
Pydc4	2.4766	2.27281	37.6219	8.58763e-10	9.31343e-08
Cd72	2.46383	7.8305	54.7571	1.36383e-13	2.83037e-11
Insl6	2.46126	-0.280612	10.6897	0.00107732	0.0169567
Bhlhe40	2.45491	5.91763	63.7389	1.42052e-15	3.61803e-13
Ms4a7	2.45372	5.77249	48.9692	2.60012e-12	4.1234e-10
Anxa2	2.44337	6.78548	94.4158	2.55749e-22	1.53541e-19
Cd300lf	2.42465	5.17603	76.7596	1.93085e-18	7.37672e-16
Baiap2l2	2.4223	0.441482	16.9207	3.89738e-05	0.00116368
5430435G22Rik	2.41775	6.71542	119.34	8.82299e-28	7.80602e-25
Nlrc3	2.40911	2.88628	31.482	2.013e-08	1.62685e-06
Msr1	2.3983	6.06423	52.421	4.47906e-13	8.18403e-11
Gdf15	2.39671	0.48978	10.2738	0.0013493	0.0201615
Ifi204	2.39535	6.57262	85.1958	2.70235e-20	1.2979e-17
Ifitm3	2.38687	7.80213	74.1438	7.26294e-18	2.59766e-15
Cd300lb	2.37233	4.86782	42.7692	6.15932e-11	8.48674e-09
Treml2	2.37083	4.55236	88.1508	6.06504e-21	3.08949e-18
AI607873	2.35493	6.13282	77.0848	1.63775e-18	6.40246e-16
Isg15	2.34268	5.32259	98.7055	2.92991e-23	2.05216e-20
Axl	2.3327	8.37046	80.9211	2.34915e-19	1.01254e-16
Abcg1	2.32332	8.76128	89.3223	3.35456e-21	1.76219e-18
Usp18	2.31599	6.13548	43.9234	3.41476e-11	4.94846e-09
A430093F15Rik	2.30287	0.873406	28.5189	9.27896e-08	6.39259e-06
Helz2	2.25003	3.95875	69.0723	9.49203e-17	2.90111e-14
4933432I03Rik	2.24836	1.55889	33.8986	5.80616e-09	5.27576e-07
Ly9	2.24275	5.49294	34.3688	4.55971e-09	4.18845e-07
C4b	2.24221	5.77882	48.5001	3.30279e-12	5.09357e-10
Mcoln2	2.22744	1.32095	26.9207	2.11978e-07	1.36006e-05
4930448F12Rik	2.2127	0.872227	23.842	1.04574e-06	5.34312e-05
Lox	2.21256	2.15946	38.2859	6.11039e-10	6.98746e-08
4930487H11Rik	2.20499	0.060532	13.4894	0.000239912	0.00508566
Plp2	2.20484	4.54529	53.4822	2.60953e-13	5.16073e-11
Cd63	2.2025	10.8489	67.3766	2.24299e-16	6.28412e-14
Ms4a4c	2.20096	5.07202	50.4491	1.22295e-12	2.01547e-10
Rtp4	2.19617	6.36054	53.1513	3.08817e-13	5.9669e-11
Cyp4f18	2.18754	6.77621	53.3003	2.86257e-13	5.59532e-11
Myo1e	2.17991	6.02494	97.5695	5.19979e-23	3.49634e-20
Etl4	2.15056	4.18464	53.6894	2.34832e-13	4.75606e-11
B3gnt7	2.13053	2.81457	25.778	3.83027e-07	2.25129e-05
Ctse	2.12029	4.30913	46.7302	8.14645e-12	1.21187e-09
H2-M2	2.0812	0.647628	16.1952	5.71381e-05	0.00158759
Nceh1	2.07953	6.74907	72.6062	1.58283e-17	5.32148e-15
Mx1	2.07711	5.37042	51.8159	6.0955e-13	1.07858e-10
Ctla2a	2.07378	4.8788	58.728	1.81045e-14	4.16899e-12
Cd5	2.06303	1.91534	19.4698	1.02202e-05	0.000385204
Slfn1	2.05861	1.44432	16.6196	4.56766e-05	0.00132306
Trib3	2.05368	1.26833	11.9311	0.000552054	0.0100433
Slc2a6	2.04389	6.80469	55.9927	7.27389e-14	1.52843e-11
Actr3b	2.03941	2.67917	19.251	1.1461e-05	0.000420653
Tfec	2.02335	1.14063	9.66643	0.00187665	0.0263547
Pydc3	2.02154	3.06113	47.0942	6.76551e-12	1.01543e-09
Gas2l3	2.01697	5.69207	68.1729	1.49769e-16	4.26716e-14
Bcar3	2.01529	3.17514	50.6936	1.07969e-12	1.79699e-10
Npr1	2.01466	3.67489	59.9207	9.87588e-15	2.30574e-12
Dkk2	2.00735	1.57177	24.4977	7.43973e-07	3.99558e-05
Bst1	2.00518	2.56908	36.8384	1.2834e-09	1.31548e-07
Gbp2	1.99552	5.22009	28.8966	7.63458e-08	5.43802e-06
Pld3	1.96829	9.98622	38.8995	4.46193e-10	5.31951e-08
Arl5c	1.96635	5.00476	39.5919	3.12984e-10	3.89724e-08
Gbp6	1.96311	1.7001	10.7433	0.0010466	0.0165975
Olfr110	1.95895	1.41391	14.7953	0.000119831	0.00291093
AF529169	1.954	1.74233	19.1582	1.20317e-05	0.000440637
Cela1	1.95136	3.40343	25.9636	3.47908e-07	2.08126e-05
Oas2	1.94169	4.25347	32.4205	1.24171e-08	1.06496e-06
Sulf2	1.93894	5.40578	70.8045	3.94428e-17	1.30006e-14
Gm15133	1.91969	0.825453	13.1167	0.00029268	0.00598971
Cpd	1.91882	7.26233	68.6302	1.1877e-16	3.50266e-14
Il12b	1.91689	1.61534	21.8658	2.92394e-06	0.000129346
Adgb	1.91559	3.01167	37.6522	8.45527e-10	9.22942e-08
Batf2	1.89386	1.5331	18.8455	1.41743e-05	0.000504809
Slfn9	1.89284	3.44952	39.3398	3.56105e-10	4.32684e-08
Cd44	1.89198	5.83421	48.858	2.75181e-12	4.32317e-10
Cybb	1.88728	7.55188	51.6885	6.50433e-13	1.12719e-10
Lgals1	1.88419	6.61262	44.9174	2.05525e-11	3.0306e-09
Tmprss4	1.88347	0.806568	11.939	0.000549719	0.0100225
Crocc	1.88315	4.70274	8.47656	0.00359752	0.0430999
Pdcd1	1.86751	6.64625	31.4907	2.00401e-08	1.62685e-06
Cd52	1.84836	9.57423	51.2254	8.23471e-13	1.41251e-10
Irg1	1.84487	2.92588	9.37931	0.00219448	0.0297015
Nlrc5	1.84162	4.84665	65.1859	6.81546e-16	1.84787e-13
Psat1	1.8388	6.80766	51.9369	5.73132e-13	1.02493e-10
Mcoln3	1.83712	0.287915	12.3288	0.000446027	0.00842721
Abca1	1.8356	8.46786	66.1527	4.173e-16	1.14997e-13
Gm14446	1.83312	1.83172	11.4575	0.00071206	0.0122641
Anpep	1.82362	2.03455	13.7097	0.000213352	0.00462766
Il18bp	1.82344	3.36566	33.7109	6.394e-09	5.74776e-07
Colec12	1.82342	3.90838	38.681	4.99037e-10	5.78539e-08
Phf11a	1.81339	4.11054	33.3758	7.59648e-09	6.65088e-07
Alox15	1.81298	2.21154	17.3567	3.09799e-05	0.00096261
Olfm4	1.80914	2.1229	16.8762	3.98992e-05	0.00118332
Stat1	1.80783	7.74481	39.6976	2.96493e-10	3.71944e-08
Arhgap19	1.79061	5.73791	41.5016	1.17773e-10	1.58381e-08
Bst2	1.78997	7.51431	43.6399	3.94718e-11	5.62305e-09
Cmpk2	1.78702	2.51693	30.6788	3.04471e-08	2.38054e-06
Fut7	1.78651	2.2621	15.1495	9.93241e-05	0.00248828
Fgr	1.77489	5.76391	37.4373	9.43998e-10	1.01074e-07
Gramd1b	1.77414	3.50601	37.335	9.9481e-10	1.05175e-07
Rab38	1.75816	-0.182023	10.4832	0.00120465	0.0184764
Unc119	1.75718	0.45246	10.3536	0.00129222	0.0195343
Ascl4	1.7554	0.803148	10.9714	0.00092531	0.0151014
Ptchd1	1.75167	5.94275	38.0853	6.77197e-10	7.58912e-08
Clec4n	1.75148	2.67101	11.7613	0.000604764	0.0108496
Mmp12	1.74069	4.81139	26.0332	3.35589e-07	2.02196e-05
Sp100	1.74068	6.01959	35.2059	2.96627e-09	2.83313e-07
Itgax	1.73385	6.17519	35.4589	2.60496e-09	2.53117e-07
Anapc15	1.72344	5.43431	57.9057	2.74992e-14	6.08239e-12
Plaur	1.71912	6.41946	37.6784	8.34242e-10	9.16576e-08
Galnt9	1.71346	1.96728	12.3603	0.000438558	0.00832572
Ctsb	1.71237	13.8102	32.6404	1.10885e-08	9.60817e-07
Pyhin1	1.71002	5.56909	35.3062	2.81727e-09	2.72175e-07
Rap2b	1.70071	6.26632	35.5658	2.46584e-09	2.40993e-07
Cdk1	1.70063	5.27522	41.6657	1.08295e-10	1.46809e-08
Mdfic	1.69947	3.22399	32.2851	1.33129e-08	1.13599e-06
Gyg	1.69511	6.95618	52.6718	3.94216e-13	7.32519e-11
Pygl	1.69405	5.3054	61.2714	4.9724e-15	1.17727e-12
Olr1	1.69078	3.79929	34.6712	3.90364e-09	3.60551e-07
Ifi47	1.69032	3.15851	22.4583	2.14757e-06	9.86355e-05
Mmp25	1.68794	1.70631	12.5285	0.000400789	0.00777975
Syt8	1.67826	1.25707	20.5427	5.83146e-06	0.000233397
Dpys	1.67453	0.916067	9.31601	0.00227161	0.0304754
Slfn5	1.67263	5.94805	38.7633	4.78433e-10	5.62409e-08
Klrk1	1.67229	1.00555	11.8407	0.000579514	0.0104524
Gm9999	1.66533	0.668507	11.3035	0.000773621	0.0131359
F630206G17Rik	1.66033	1.54604	13.6722	0.000217656	0.00470888
1700028J19Rik	1.65633	0.541257	10.3042	0.00132727	0.0199386
Gp49a	1.65143	5.4359	28.2355	1.07417e-07	7.28098e-06
Plin2	1.64607	8.01236	49.4479	2.03714e-12	3.26136e-10
2310001H17Rik	1.64561	1.90541	22.8664	1.73659e-06	8.24633e-05
Iqgap1	1.6427	6.95514	42.8803	5.8194e-11	8.08463e-09
Aoah	1.63679	3.96346	25.6751	4.04011e-07	2.33382e-05
AB124611	1.6303	5.43062	33.8311	6.01096e-09	5.43249e-07
B430306N03Rik	1.62363	4.59218	28.5267	9.24162e-08	6.39259e-06
Sh3pxd2b	1.61551	4.33657	33.9918	5.53456e-09	5.0563e-07
Slc39a4	1.61522	4.47512	42.0592	8.85496e-11	1.21018e-08
Fcgr4	1.61458	6.1882	39.3306	3.57781e-10	4.32684e-08
Lmnb1	1.6144	2.86944	15.5338	8.10449e-05	0.00211876
Atf5	1.61149	1.60455	13.1191	0.000292308	0.00598971
Ccl12	1.61129	8.82842	19.7123	9.00223e-06	0.000343146
Rhcg	1.61006	0.737706	15.3282	9.03555e-05	0.00230133
Gpx7	1.60948	1.99107	18.873	1.39713e-05	0.000500763
Baiap2	1.59966	4.69165	41.2506	1.33912e-10	1.77249e-08
Dhx58	1.59256	5.62452	37.131	1.10453e-09	1.14612e-07
2700094K13Rik	1.59102	5.53288	52.6602	3.96545e-13	7.32519e-11
Gm5431	1.56976	4.21347	18.4062	1.78481e-05	0.000615436
Olfr658	1.56008	-0.427084	9.09081	0.00256896	0.0334244
Gdf3	1.55603	2.15064	15.2765	9.28638e-05	0.00235096
Siglec1	1.55332	4.24121	29.6555	5.16064e-08	3.83851e-06
Anxa5	1.54178	8.42586	39.0615	4.10671e-10	4.93098e-08
Amdhd2	1.53156	5.78267	30.8654	2.76554e-08	2.19286e-06
Rab3b	1.5169	0.924976	14.8697	0.000115197	0.00281053
Dpp7	1.51515	7.3772	50.9946	9.26188e-13	1.55692e-10
Fundc2	1.5124	5.99458	30.1671	3.96367e-08	3.07047e-06
Lyzl4	1.50928	2.84247	24.0841	9.22193e-07	4.8143e-05
Ms4a6c	1.50677	7.25693	40.1586	2.34162e-10	2.98202e-08
Asb10	1.5014	3.73474	29.9391	4.45833e-08	3.36074e-06
Cxcl16	1.50123	7.21642	36.3328	1.66345e-09	1.6744e-07
Cdk18	1.49988	3.70566	26.409	2.76243e-07	1.70883e-05
Rpl10a	1.49721	9.50012	35.2071	2.96441e-09	2.83313e-07
Gsto1	1.49719	5.57759	33.6831	6.48617e-09	5.7996e-07
Cd69	1.49368	4.15005	8.39467	0.00376322	0.0443617
Niacr1	1.4936	7.60901	23.0836	1.55109e-06	7.44968e-05
BC147527	1.49192	3.79564	23.9863	9.7023e-07	5.01833e-05
Grn	1.48893	11.9346	29.1346	6.75217e-08	4.89241e-06
Atp1a3	1.48542	5.76011	30.1355	4.02894e-08	3.09253e-06
Rpl19	1.48488	10.3389	35.0036	3.29089e-09	3.12542e-07
Noxred1	1.48061	1.24254	14.3677	0.00015036	0.00353505
Gcm2	1.48036	1.57285	8.62572	0.0033145	0.0405421
Pdzk1ip1	1.47284	1.72459	16.8694	4.00416e-05	0.00118503
Rps26	1.47063	7.98884	43.4625	4.32173e-11	6.10489e-09
Uba52	1.46929	10.1114	31.6777	1.82003e-08	1.49974e-06
Cpq	1.46427	5.63637	23.6438	1.15916e-06	5.83397e-05
Hcst	1.4635	4.83126	40.8647	1.63144e-10	2.10958e-08
Atp6v0d2	1.46297	1.61234	13.5351	0.000234142	0.00498849
Anxa4	1.46182	6.46456	38.1312	6.61441e-10	7.51272e-08
1300002K09Rik	1.4602	1.92997	17.4167	3.00181e-05	0.000945228
Csf1	1.45883	6.84743	23.4689	1.26948e-06	6.31472e-05
Trpv4	1.45518	4.05779	20.1835	7.03575e-06	0.000275049
Meox1	1.4507	2.08209	13.0708	0.000299927	0.0060891
Rpsa	1.44848	10.6842	27.7585	1.37443e-07	9.13209e-06
Ifi44	1.44741	2.15391	19.0462	1.27591e-05	0.000462064
Cd163l1	1.44264	0.487531	9.35608	0.00222247	0.0299837
Pcp4	1.44024	2.59735	14.3454	0.000152149	0.00356214
Fxyd5	1.43746	7.78685	30.6889	3.02893e-08	2.37927e-06
Rpl18a	1.43662	11.4071	26.6364	2.4558e-07	1.54614e-05
P2ry14	1.43616	1.31685	9.29248	0.00230097	0.0307336
Ttyh2	1.43281	6.16827	43.3574	4.55998e-11	6.38777e-09
Cd274	1.4294	5.15682	28.608	8.86136e-08	6.18089e-06
Aldh1b1	1.42896	2.55809	15.8381	6.89997e-05	0.00184659
Rpl29	1.42811	8.82143	37.2328	1.04836e-09	1.09459e-07
Il27ra	1.42693	2.92004	15.8763	6.7619e-05	0.00182354
Serpinb6a	1.42676	4.61082	32.2407	1.36211e-08	1.15642e-06
Mif	1.42509	7.32253	40.7949	1.69072e-10	2.16955e-08
Gm12250	1.42252	5.01688	24.6308	6.94334e-07	3.75298e-05
Npm1	1.42185	9.32569	23.899	1.01526e-06	5.2191e-05
Tarm1	1.41705	0.429543	9.62524	0.00191921	0.0267957
Eif2ak2	1.41663	5.97477	37.5151	9.07069e-10	9.77425e-08
Tekt4	1.41594	2.27924	17.4063	3.01819e-05	0.00094586
4930404N11Rik	1.41458	3.13897	22.2973	2.33538e-06	0.000106102
Itgal	1.41043	3.60387	15.5303	8.11939e-05	0.00211936
Zp4-ps	1.41023	1.12886	11.9849	0.000536331	0.00986403
Folr1	1.40808	0.545642	8.70695	0.00316999	0.0393098
F9	1.40413	3.9026	17.4791	2.90491e-05	0.000923092
Rps8	1.40408	9.4899	32.0533	1.50001e-08	1.25449e-06
Ctsd	1.40404	15.0887	20.6367	5.55226e-06	0.000223821
Glb1	1.40304	7.25668	41.1893	1.38175e-10	1.81463e-08
Slc31a1	1.40082	6.63457	24.1679	8.82916e-07	4.64686e-05
Il1rn	1.40016	5.45802	17.0458	3.649e-05	0.00110073
Fblim1	1.39902	6.0523	57.4896	3.39771e-14	7.32249e-12
Rpl41	1.39588	10.9379	25.3552	4.76857e-07	2.7081e-05
Rpl15	1.39368	9.53963	32.5596	1.1559e-08	9.96448e-07
Ldlrad3	1.39352	2.68352	13.8957	0.000193235	0.00428533
Tmem154	1.39294	2.56555	11.8276	0.00058358	0.0105032
Npc2	1.39046	11.0072	29.5562	5.43184e-08	3.9873e-06
Angptl4	1.38883	1.84909	19.8027	8.58612e-06	0.000330281
Prune2	1.38554	7.3361	28.9856	7.29192e-08	5.21605e-06
Cd68	1.38547	10.813	29.0322	7.11857e-08	5.11381e-06
Sh3bgrl	1.38499	6.37418	22.8207	1.77841e-06	8.39747e-05
Rplp0	1.38499	10.6884	31.269	2.24643e-08	1.8038e-06
Myo5a	1.3837	6.31329	53.5118	2.57049e-13	5.14405e-11
Eif4b	1.37657	7.96571	35.8949	2.0825e-09	2.04718e-07
Rpl24	1.37255	9.27633	27.2758	1.76402e-07	1.15833e-05
Cd244	1.37204	5.03627	27.8508	1.31041e-07	8.74129e-06
Rpl23	1.36907	9.60698	28.2518	1.06513e-07	7.24894e-06
Igf2r	1.36704	3.49789	17.4364	2.97082e-05	0.000938713
Eef1a1	1.36574	12.8307	22.8956	1.71042e-06	8.14507e-05
Tlr2	1.36553	8.68125	34.9734	3.34245e-09	3.14514e-07
Ccdc122	1.36267	1.67446	12.9127	0.000326362	0.00652336
Ank	1.36022	6.3468	33.5803	6.83809e-09	6.04991e-07
Rpl6	1.35161	9.99652	30.1446	4.00999e-08	3.09211e-06
Rpl7a	1.35056	9.24509	36.3405	1.65684e-09	1.6744e-07
Rps11	1.34973	10.3533	26.8469	2.20227e-07	1.40761e-05
Kxd1	1.348	6.74364	31.9794	1.55816e-08	1.29028e-06
Rpl31	1.34709	8.49517	31.5288	1.96502e-08	1.60349e-06
Igbp1	1.34671	6.48584	36.1275	1.84817e-09	1.84927e-07
Ctsa	1.34617	11.4624	21.5577	3.43337e-06	0.000147987
Zmynd15	1.34608	2.6939	16.3405	5.2921e-05	0.00149012
Rpl32	1.34186	10.254	26.7247	2.34601e-07	1.48816e-05
Ehd1	1.33744	4.36375	9.88363	0.00166755	0.0240821
Ccdc163	1.33742	4.72591	41.3448	1.27609e-10	1.70247e-08
Cpxm2	1.33728	4.59872	28.629	8.76603e-08	6.16556e-06
Gm5148	1.33592	3.87895	21.9671	2.77359e-06	0.000124
Socs2	1.33535	1.65922	9.85682	0.00169204	0.0243729
Rpl28	1.33514	8.49677	25.7499	3.88654e-07	2.26065e-05
Atp5g2	1.32968	8.20884	29.7215	4.98773e-08	3.72639e-06
Cdca5	1.32539	2.88667	10.2977	0.00133197	0.0199866
Eif3k	1.32477	8.13752	29.7326	4.95935e-08	3.72172e-06
Kcnj2	1.32408	6.30576	12.6717	0.00037124	0.00725645
Isg20	1.32129	3.87499	26.1216	3.20581e-07	1.94548e-05
Eef2	1.31996	10.6273	23.3893	1.32313e-06	6.54171e-05
H2-Q5	1.31702	2.31054	14.8061	0.000119148	0.00289852
Tpcn2	1.31596	4.73491	17.9858	2.22556e-05	0.000736449
Ell2	1.31484	4.8591	37.7108	8.20489e-10	9.07397e-08
BC024582	1.31394	3.5393	24.8836	6.08968e-07	3.30453e-05
Mthfr	1.30913	5.21728	24.1631	8.85136e-07	4.64686e-05
Lrguk	1.30868	2.07627	8.38478	0.00378375	0.0445101
Eif3f	1.30771	6.37927	22.0349	2.67732e-06	0.000120336
Vim	1.30651	6.64755	18.8507	1.41362e-05	0.000504809
Rpl4	1.30469	10.7185	22.9797	1.63725e-06	7.81881e-05
Gas6	1.30371	5.99681	21.215	4.10541e-06	0.000172099
Nrp1	1.2997	8.75389	35.9364	2.03867e-09	2.01589e-07
Dap	1.29793	6.02234	15.1214	0.000100816	0.00252191
Hscb	1.29595	4.8528	38.6815	4.9892e-10	5.78539e-08
Nadk	1.29562	7.16993	22.8467	1.75453e-06	8.30806e-05
Card11	1.2949	2.61661	18.8104	1.44376e-05	0.000512017
Gabarap	1.29216	8.87227	26.5826	2.52513e-07	1.58386e-05
Mgst1	1.29192	3.14642	13.7861	0.000204845	0.0044895
Cmc1	1.29069	4.54699	25.7605	3.86525e-07	2.25607e-05
Gfap	1.28901	6.96425	14.5106	0.000139371	0.00331375
Clec1b	1.28822	1.61151	11.8443	0.000578391	0.0104433
Phf11d	1.2878	5.39031	16.8115	4.12822e-05	0.00121533
Paox	1.28737	4.08102	17.2744	3.23511e-05	0.000994191
Rps7	1.28548	9.63769	23.0178	1.6051e-06	7.68711e-05
Rps6	1.28495	10.633	27.3223	1.72212e-07	1.13972e-05
Ctsz	1.28273	12.2272	23.1716	1.48169e-06	7.13675e-05
Rac2	1.28108	8.89742	29.9399	4.4565e-08	3.36074e-06
Rpl23a	1.27917	10.0505	21.6782	3.22431e-06	0.000140256
Phf11b	1.27682	5.84403	22.4726	2.13161e-06	9.84406e-05
C920009B18Rik	1.27458	3.21873	16.5945	4.62848e-05	0.00133456
Rps28	1.27452	9.11897	22.0786	2.61711e-06	0.000117945
Rab32	1.27449	7.14959	37.4025	9.61009e-10	1.02244e-07
Rpl35	1.27367	10.5557	24.9093	6.00927e-07	3.29042e-05
Nek5	1.27301	1.01047	10.9145	0.000954164	0.0154821
Rpl21	1.27103	9.78694	25.2146	5.12918e-07	2.90122e-05
Stard6	1.26835	1.10075	12.3767	0.000434727	0.00828545
Rps19	1.26833	10.4765	25.7348	3.91694e-07	2.27047e-05
Ddx60	1.26715	4.87182	24.1582	8.87355e-07	4.64686e-05
Akr1a1	1.26419	9.95144	28.5712	9.03138e-08	6.27345e-06
Mmp19	1.2621	2.15797	10.1291	0.0014595	0.0214273
Galns	1.26057	5.94172	25.0346	5.63104e-07	3.09339e-05
Rps20	1.25991	8.92676	25.1471	5.31181e-07	2.97639e-05
Rpl17	1.25957	9.26708	24.8823	6.09401e-07	3.30453e-05
Xaf1	1.25858	5.70681	25.8876	3.61878e-07	2.14196e-05
Efcab4b	1.25387	1.4204	10.5746	0.00114651	0.0178287
Klrb1b	1.25324	3.15593	14.4937	0.00014063	0.00333897
Gnb2l1	1.25217	9.66039	26.0497	3.32744e-07	2.01203e-05
Pabpc1	1.25179	9.05629	30.7516	2.93261e-08	2.31443e-06
Coa5	1.24942	6.6955	25.9042	3.58787e-07	2.13117e-05
Arhgap24	1.24609	4.81525	23.3154	1.37495e-06	6.77798e-05
Arpc3	1.24599	7.75055	13.8368	0.000199391	0.00438139
Rps5	1.24445	9.92101	23.7806	1.07967e-06	5.48315e-05
Rps17	1.24196	8.70522	24.9013	6.03404e-07	3.29326e-05
Sh3bgr	1.24186	1.49892	10.422	0.00124521	0.018943
Igsf10	1.2417	2.75875	15.5721	7.94196e-05	0.00208927
Galnt6	1.24102	3.51569	11.1346	0.000847322	0.0141194
Lamtor2	1.23588	6.49788	16.232	5.60383e-05	0.00156051
Rpl7	1.2349	10.2857	20.4542	6.10755e-06	0.000242714
Rell1	1.23452	4.29363	33.4214	7.42027e-09	6.53062e-07
Gm6548	1.23372	4.61885	28.6509	8.66741e-08	6.12182e-06
Enpp1	1.23324	4.46581	10.2063	0.00139965	0.0207478
Npnt	1.23289	5.63696	26.2604	2.98337e-07	1.82365e-05
Rpl3	1.22935	10.9879	23.3007	1.38551e-06	6.81008e-05
Rab13	1.22562	1.87103	8.10806	0.00440688	0.0498844
Anxa13	1.22369	1.18356	9.23755	0.00237102	0.0314577
Eef1g	1.21939	8.93388	25.8446	3.70043e-07	2.1826e-05
Ctsl	1.21743	11.2535	19.9627	7.89673e-06	0.000306568
Cln6	1.2153	4.42827	20.7694	5.18035e-06	0.000210804
Ube2l6	1.21383	6.24833	29.4593	5.71035e-08	4.17352e-06
Clec4d	1.2134	2.45941	8.90545	0.00284321	0.0361804
Nes	1.21284	4.27931	18.2488	1.93851e-05	0.000658309
Ogfr	1.20572	3.95389	18.8934	1.38229e-05	0.000497566
Ropn1l	1.20385	2.06035	8.21142	0.00416276	0.0477091
Rpl37	1.2009	7.86445	28.1914	1.09893e-07	7.41891e-06
Rps25	1.20051	9.85551	20.7693	5.18072e-06	0.000210804
B2m	1.19884	12.5882	13.0377	0.000305277	0.00617781
Pkib	1.19704	6.60176	19.5882	9.60607e-06	0.000363689
Scpep1	1.19657	8.06631	26.2232	3.0414e-07	1.85239e-05
Eef1b2	1.19362	8.56905	18.6564	1.56524e-05	0.00054702
Blvrb	1.19145	6.07673	33.0429	9.01492e-09	7.85186e-07
Car9	1.19142	2.29879	10.7542	0.00104042	0.0165306
Dpy19l4	1.18997	5.30026	21.0825	4.39918e-06	0.000181696
Stom	1.18936	5.53833	15.3049	9.14765e-05	0.00232284
Rpl36a	1.18929	7.9909	21.8999	2.87256e-06	0.000127408
Fmn1	1.18835	4.29479	26.8242	2.22832e-07	1.41886e-05
Fcrls	1.18664	11.773	20.268	6.7318e-06	0.000265015
Rpl5	1.18335	9.74804	20.1959	6.99037e-06	0.000273912
Neurl2	1.18323	2.73578	18.8476	1.41588e-05	0.000504809
Mrgpre	1.18318	4.48453	17.8491	2.39132e-05	0.000780544
Ccdc86	1.18141	4.67828	25.4978	4.42889e-07	2.54094e-05
Rab3d	1.18125	4.20255	12.377	0.000434665	0.00828545
Gpr84	1.18038	8.27379	31.6341	1.86128e-08	1.52625e-06
Eif3h	1.17969	8.25229	23.9041	1.01257e-06	5.2191e-05
Eif3i	1.1786	7.57337	23.4147	1.30574e-06	6.47478e-05
Cdkn2c	1.17394	3.25558	14.9215	0.000112081	0.00273849
Sept9	1.17222	4.90003	16.8582	4.02798e-05	0.00118999
Sord	1.17076	6.73912	25.5843	4.23466e-07	2.43783e-05
Atp6v1a	1.17022	7.72111	24.2327	8.53716e-07	4.53989e-05
Hif1a	1.1695	6.75493	38.1134	6.67492e-10	7.53056e-08
Milr1	1.16785	7.2292	19.6853	9.13024e-06	0.000347238
Rpl11	1.16781	9.42202	25.9647	3.47722e-07	2.08126e-05
Trappc6a	1.16771	3.56539	13.3525	0.000258075	0.00540347
Sun5	1.16713	0.652174	10.8351	0.000995958	0.0160518
Mrpl30	1.16597	6.27967	32.0873	1.47394e-08	1.23885e-06
Lipa	1.16463	8.23345	22.1189	2.56276e-06	0.000116119
Tyrobp	1.16401	11.7093	17.7861	2.47181e-05	0.000799471
Rpl9	1.16346	10.0309	18.7734	1.47204e-05	0.000517679
1700020N01Rik	1.1602	1.70957	11.7585	0.000605656	0.010854
Mpp1	1.15715	6.7963	21.109	4.33896e-06	0.00017965
Aurkb	1.15535	4.11458	13.8139	0.000201839	0.00442939
Rftn1	1.15466	4.39052	23.2948	1.38975e-06	6.81098e-05
Arl11	1.15093	6.40598	30.0979	4.10783e-08	3.13876e-06
S100a1	1.14866	6.01748	21.4426	3.64587e-06	0.000155947
Slc25a10	1.14784	5.01048	13.4731	0.000242003	0.00510536
Evi5l	1.14541	0.727135	9.08501	0.00257714	0.0335048
Rpl12	1.14506	8.78326	19.8488	8.38147e-06	0.000324637
Fau	1.14452	10.1304	21.6285	3.30891e-06	0.000143358
Optn	1.14404	3.25587	21.4093	3.70968e-06	0.000157873
Ndufa1	1.14226	7.12781	23.2315	1.43627e-06	6.97795e-05
Nsa2	1.14179	7.0216	26.6553	2.43182e-07	1.5368e-05
Rps29	1.13885	10.185	15.9861	6.38087e-05	0.00173845
Gm12522	1.13839	2.26591	10.7563	0.00103928	0.0165306
Cyb5r3	1.13719	6.2995	13.1211	0.000291993	0.00598971
Vwde	1.13617	5.22237	13.0724	0.000299682	0.0060891
Rpl39	1.13504	7.9633	17.0432	3.65382e-05	0.00110073
Igf2bp2	1.1335	3.37017	11.2061	0.000815287	0.0137211
Dram1	1.13287	2.80501	13.5046	0.000237973	0.00505093
Tmem106a	1.13203	6.43904	25.4446	4.55261e-07	2.60304e-05
Jag1	1.13163	3.09742	10.7381	0.00104953	0.0166099
Stat2	1.12849	6.13488	28.6155	8.82713e-08	6.18089e-06
Mtap7d3	1.12802	1.719	8.37333	0.00380767	0.0446976
Vat1	1.12721	3.7182	11.9737	0.000539576	0.00989789
Ap2s1	1.12656	4.78532	14.3231	0.000153962	0.00359314
Gla	1.1257	5.58662	16.6775	4.43035e-05	0.00129071
Eif3e	1.12533	7.78524	16.3855	5.16786e-05	0.00146003
Sh3bgrl3	1.12507	9.5941	20.8223	5.0393e-06	0.000206764
Rps4x	1.12477	9.90367	19.3314	1.09886e-05	0.000407767
Rad51b	1.12429	2.79263	18.0861	2.11132e-05	0.000706998
Rps15	1.1225	8.67639	19.4445	1.03565e-05	0.000387733
Cpt1a	1.11965	5.60449	22.45	2.15683e-06	9.8791e-05
Rps18	1.11919	10.2046	17.5223	2.83959e-05	0.000905759
Sepw1	1.11624	7.09477	21.9139	2.85156e-06	0.000126812
C1ra	1.11548	1.66068	9.8312	0.00171576	0.0245672
Fam89b	1.11465	5.6365	27.0468	1.98586e-07	1.28889e-05
Aldoa	1.11357	10.0147	19.81	8.55338e-06	0.000329776
Rps23	1.11116	9.41233	21.23	4.07343e-06	0.000171186
Soat1	1.10987	7.58759	21.681	3.21969e-06	0.000140256
1700037H04Rik	1.10937	4.31162	17.8642	2.37241e-05	0.00077588
Gusb	1.10823	9.25582	17.8002	2.45359e-05	0.000796233
Plxnc1	1.10766	4.17524	22.4782	2.12544e-06	9.84406e-05
1500012F01Rik	1.10755	6.4612	18.88	1.39205e-05	0.000500007
Gpr137b-ps	1.10725	5.9912	28.3559	1.00937e-07	6.89736e-06
BC018242	1.107	1.63385	8.42644	0.00369803	0.0439321
Ifih1	1.10476	5.30356	25.0361	5.62682e-07	3.09339e-05
Oas3	1.10291	2.7066	9.25241	0.00235185	0.0312774
Fmr1nb	1.10178	2.91558	9.31604	0.00227157	0.0304754
Bola2	1.10145	5.61152	24.2447	8.48419e-07	4.5276e-05
Acaca	1.10096	4.99487	19.819	8.51324e-06	0.000328983
Atox1	1.10074	7.9954	22.3406	2.28329e-06	0.000104299
BC026585	1.1007	5.02736	19.57	9.69811e-06	0.000366349
Gnpda1	1.10051	6.6594	17.9558	2.26093e-05	0.000745222
Hpn	1.10005	4.24781	22.1102	2.57442e-06	0.000116333
Rpl27a	1.09969	9.14447	18.3982	1.79227e-05	0.000615436
Rps3a1	1.09722	10.3697	15.3213	9.06899e-05	0.00230635
Cenpb	1.0955	4.2123	15.4999	8.25089e-05	0.00214039
Klhl38	1.09497	3.52836	15.5062	8.22348e-05	0.00213658
Gng12	1.09451	6.50405	14.5575	0.000135947	0.00324611
Rpl36	1.09371	9.23944	20.7872	5.13244e-06	0.000209918
Fgl2	1.09343	4.90916	15.7575	7.2003e-05	0.00191514
Sdc3	1.09288	7.19761	25.0888	5.47507e-07	3.03749e-05
1810034E14Rik	1.09231	1.40142	9.50894	0.00204473	0.0281046
Tnfsf8	1.08964	3.47277	9.31678	0.00227064	0.0304754
4930415O20Rik	1.08805	1.43661	9.69778	0.00184491	0.0260175
Rps2	1.08614	7.97821	10.656	0.00109717	0.0171886
Gaa	1.08525	7.81152	24.1878	8.73855e-07	4.61934e-05
Gnas	1.08491	8.80077	20.8334	5.01023e-06	0.000206427
Naca	1.08241	9.02106	15.9437	6.52556e-05	0.00176927
Kcnn4	1.0819	1.89689	8.99753	0.00270344	0.0349004
Gyk	1.07928	4.74295	15.7089	7.38753e-05	0.00195874
Trpm5	1.07849	3.15757	15.3849	8.7686e-05	0.00225039
Echs1	1.07846	7.52437	25.1388	5.33484e-07	2.97936e-05
Rps16	1.07822	9.25725	18.3788	1.81065e-05	0.000619899
Tor3a	1.07808	6.75767	16.8822	3.9773e-05	0.00118332
C330006A16Rik	1.07775	6.84099	11.2539	0.000794541	0.0134504
Rps27a	1.07704	9.92915	16.0606	6.13475e-05	0.00168505
Clec1a	1.07625	2.57489	9.41873	0.0021478	0.0291636
Gins1	1.07577	3.39379	15.4547	8.45071e-05	0.00217878
1810058I24Rik	1.07402	6.12275	25.4211	4.60862e-07	2.62613e-05
Sardh	1.07366	5.08136	13.8982	0.000192979	0.0042853
Slc25a23	1.07274	4.78116	19.1262	1.22352e-05	0.000446147
Aprt	1.07142	6.66495	26.2627	2.97983e-07	1.82365e-05
Ncrna00086	1.07088	2.19825	13.2347	0.000274817	0.00569626
Ptger4	1.06992	3.91001	9.30142	0.00228977	0.0306213
Cd48	1.06903	8.14883	14.0087	0.000181963	0.00407839
1600014C10Rik	1.06858	7.30719	17.3184	3.16113e-05	0.000976812
Asns	1.06848	3.46256	14.3187	0.000154328	0.00359314
Rps13	1.06783	9.31513	14.1929	0.000164989	0.00375809
Ptplad2	1.06765	6.42995	17.4921	2.88506e-05	0.00091852
2510009E07Rik	1.06712	6.02726	28.5102	9.3206e-08	6.39507e-06
Mocos	1.06374	1.63913	8.49606	0.00355916	0.0427964
Cox4i1	1.06348	9.55432	19.7411	8.86753e-06	0.000339551
Cd9	1.06341	11.3452	12.949	0.000320087	0.0064362
Mospd2	1.06309	4.65656	14.3403	0.00015256	0.0035668
Pfdn5	1.05942	8.45225	17.9884	2.22261e-05	0.000736449
Plau	1.0588	5.15052	16.5568	4.72137e-05	0.00134748
Tpm4	1.05877	6.88643	16.8941	3.95233e-05	0.00117799
Rps3	1.05806	10.4723	17.048	3.64458e-05	0.00110073
Dusp27	1.05726	3.34667	11.6239	0.00065111	0.0114311
Bag1	1.05706	5.16306	18.0293	2.17536e-05	0.000725551
Pkm	1.05673	10.3149	13.8596	0.000196991	0.00434
AW112010	1.05614	5.17998	15.2382	9.4766e-05	0.00238475
Rpl14	1.05456	10.0653	17.5236	2.83769e-05	0.000905759
Rpl18	1.05102	9.13194	22.4916	2.11064e-06	9.82821e-05
Pltp	1.04942	5.25549	15.4742	8.36375e-05	0.00215967
Ftl1	1.04921	13.4029	15.8354	6.90959e-05	0.00184659
Sepp1	1.049	11.3346	16.2377	5.58699e-05	0.00156009
Arpc1b	1.0485	9.99762	13.037	0.000305399	0.00617781
Cd180	1.04793	6.28041	23.4686	1.26971e-06	6.31472e-05
Akap3	1.04789	1.89946	8.82273	0.00297502	0.0373488
Cstb	1.04759	7.53157	15.0241	0.000106149	0.00262794
Lyplal1	1.04709	3.70154	10.5466	0.00116403	0.0180093
Tnni2	1.0444	4.45061	16.559	4.71587e-05	0.00134748
Pgk1	1.0438	7.80641	22.6002	1.99459e-06	9.36565e-05
H2-M3	1.04211	6.89412	17.3721	3.07312e-05	0.00095665
Npl	1.04196	6.7244	12.8037	0.000345934	0.00684942
Gapdh	1.04029	9.67114	19.3472	1.0898e-05	0.0004053
D10Wsu52e	1.03711	8.62774	18.1358	2.05695e-05	0.000691546
1810043G02Rik	1.03688	4.84619	20.6291	5.57434e-06	0.000224174
Ints12	1.03639	5.50102	18.4459	1.74794e-05	0.000604584
Nkiras2	1.03307	5.31454	12.9878	0.000313527	0.00631942
Nrp2	1.03237	5.21912	27.2772	1.7628e-07	1.15833e-05
Pml	1.03086	5.39564	17.4007	3.0272e-05	0.00094586
Ddx58	1.02977	5.96395	25.77	3.84621e-07	2.25278e-05
Psme1	1.02851	8.28425	17.3249	3.15027e-05	0.000975249
F830016B08Rik	1.02836	2.7515	9.05537	0.00261924	0.0339209
Mr1	1.02739	4.58556	13.7382	0.000210142	0.00457577
Dab2	1.02622	6.95802	11.9724	0.000539938	0.00989789
Eif4e2	1.02605	6.88758	21.2564	4.01769e-06	0.000169267
Cox7a2l	1.02587	8.41839	16.9515	3.83464e-05	0.00115108
Trps1	1.02447	4.00961	13.4769	0.000241514	0.00510536
Klhl6	1.02432	8.32092	13.3458	0.000259001	0.00541276
Tpd52	1.02355	7.97529	20.7652	5.19173e-06	0.000210804
Dtnbp1	1.02327	4.69702	16.1384	5.8879e-05	0.00162255
AI662270	1.02	4.10785	10.8135	0.00100764	0.0161935
Ggact	1.01901	3.11441	14.0267	0.000180231	0.00405038
E430025E21Rik	1.01775	5.32051	21.3719	3.78265e-06	0.000160167
Capg	1.01595	8.29806	15.2898	9.22123e-05	0.00233799
Ctla2b	1.01564	6.22962	21.1669	4.20974e-06	0.000175163
Ndufa6	1.01532	7.20954	25.0778	5.50624e-07	3.04473e-05
Cux1	1.01339	7.48853	21.4142	3.7003e-06	0.000157873
Gng5	1.01176	8.27353	23.7448	1.09991e-06	5.56913e-05
2010111I01Rik	1.01172	3.95842	17.1148	3.51878e-05	0.00106963
Prdx1	1.01062	9.51964	14.6781	0.000127521	0.00307111
Csde1	1.00993	8.68564	12.202	0.000477372	0.0089361
Nlrp5	1.00772	5.52494	10.8452	0.000990508	0.01601
Eya4	1.0076	3.96008	10.4958	0.00119644	0.0183984
Rpl37a	1.00594	10.1215	14.0995	0.000173392	0.0039229
Gpi1	1.00421	8.64753	19.7306	8.91624e-06	0.000340641
Slfn2	1.0041	7.43786	20.411	6.24709e-06	0.000247673
Use1	1.0038	7.09536	24.583	7.11777e-07	3.83493e-05
Slc11a2	1.00366	5.69981	22.4625	2.14288e-06	9.86355e-05
Cenpa	1.00335	3.52964	8.3609	0.00383381	0.0448166
Htra3	1.00162	5.30916	14.591	0.000133554	0.00320264
Ubl5	1.00155	6.79989	21.7965	3.03147e-06	0.000133751
Mpdu1	1.00082	5.52452	13.5639	0.000230576	0.00491876
G530011O06Rik	-1.00787	5.65709	10.9642	0.000928914	0.0151455
Arvcf	-1.01083	3.50562	8.93091	0.00280385	0.035788
Nhsl2	-1.01747	3.17044	17.1972	3.3693e-05	0.00102791
Ajuba	-1.01784	1.96791	9.13269	0.00251083	0.0329228
Ndrg2	-1.01999	5.34122	8.91008	0.00283601	0.0361435
Cbr2	-1.02448	4.21974	13.4036	0.000251137	0.00527043
Zfp69	-1.02557	3.33838	9.52504	0.00202687	0.0279232
Mrc1	-1.02777	5.00407	22.5052	2.09576e-06	9.78603e-05
Srgap1	-1.02784	1.23789	9.52419	0.00202781	0.0279232
Siglece	-1.02882	6.08289	16.2737	5.48206e-05	0.00153589
Sirt1	-1.02979	4.31317	9.587	0.0019596	0.0272357
Txnip	-1.03048	8.24348	19.3942	1.0633e-05	0.00039632
Rwdd2a	-1.03106	2.29351	8.78257	0.00304123	0.0378982
Tagap	-1.03339	6.91293	11.1994	0.00081824	0.0137304
Trim9	-1.0354	1.03598	9.16699	0.00246419	0.0324378
Hist1h4d	-1.04199	3.09531	10.1955	0.00140783	0.0208507
Ncs1	-1.04365	3.83793	14.5351	0.000137575	0.00327569
Cnn2	-1.04547	4.91774	24.0511	9.38118e-07	4.86721e-05
Apc2	-1.04712	0.920917	9.06317	0.00260809	0.0338287
Sorcs2	-1.04769	1.09193	9.83287	0.0017142	0.0245672
Ppap2b	-1.05042	2.82437	8.11025	0.00440157	0.0498844
Zfp605	-1.05218	3.6066	10.9046	0.000959271	0.01555
Dnajb5	-1.05605	2.78875	13.645	0.000220829	0.00475503
S100a10	-1.05673	3.72788	8.44748	0.0036555	0.04355
Arr3	-1.06978	1.36383	10.9458	0.00093818	0.0152818
Gtdc2	-1.07042	0.946911	8.95554	0.0027663	0.0354796
Mir3064	-1.0712	2.16375	10.2648	0.00135592	0.0202065
Adrb1	-1.07467	3.40293	17.87	2.36525e-05	0.000775045
Atp10d	-1.07631	3.61476	23.2482	1.42383e-06	6.95771e-05
Mboat1	-1.0837	3.59835	19.4523	1.03142e-05	0.000387733
Idi1	-1.08525	4.31628	16.7312	4.30677e-05	0.00126347
Ubc	-1.08676	9.57048	9.54515	0.00200478	0.0276914
Ncan	-1.09781	2.36112	8.29848	0.00396784	0.0459362
Ache	-1.10125	1.86945	11.1253	0.000851582	0.0141576
Gt(ROSA)26Sor	-1.10151	5.18907	11.629	0.000649307	0.0114293
Slc1a4	-1.10193	2.49888	12.2066	0.000476197	0.00892404
Tubb2b	-1.10257	4.0807	16.5312	4.78572e-05	0.00136353
Slc9a3r2	-1.10623	1.87257	8.40098	0.00375018	0.0443012
Folh1	-1.10756	0.684104	8.80919	0.00299717	0.037459
Gp9	-1.10837	4.56705	21.523	3.49607e-06	0.000150304
Acy1	-1.11087	3.84576	16.7731	4.21259e-05	0.001238
Rph3a	-1.11203	1.77341	10.5997	0.00113107	0.0176375
Mark1	-1.11274	0.671382	8.21108	0.00416354	0.0477091
Emcn	-1.11868	2.00841	9.36917	0.00220665	0.0298182
Rgs14	-1.12983	3.68461	22.4747	2.12934e-06	9.84406e-05
Phf1	-1.13293	2.8017	12.2672	0.000460984	0.00868737
Ahsa2	-1.13662	3.5044	10.7548	0.0010401	0.0165306
Acot11	-1.13979	2.44416	12.9817	0.000314556	0.00633257
2810408M09Rik	-1.14266	3.14942	18.2292	1.95849e-05	0.000663755
Gabbr1	-1.14519	3.73376	14.2861	0.000157024	0.0036408
Dnajb2	-1.1533	3.68831	16.6581	4.47592e-05	0.00130173
Gprasp1	-1.16025	4.64843	16.575	4.67633e-05	0.00134145
Kcnd3	-1.16069	0.852145	9.49495	0.00206038	0.0282381
B3galt2	-1.16392	0.964051	9.96192	0.00159811	0.0231988
Relt	-1.16855	2.59929	15.9152	6.62459e-05	0.00179034
Nrxn1	-1.16987	2.71292	11.9117	0.000557819	0.0101372
Rhou	-1.16998	1.70204	8.56133	0.00343378	0.0417367
Apbb1	-1.17227	3.34719	16.0542	6.15536e-05	0.00168796
Tmem47	-1.1745	1.80104	9.6515	0.00189197	0.0264636
Hlf	-1.17528	1.79565	8.48912	0.00357276	0.0428986
Akap2	-1.17756	1.78388	8.63941	0.00328968	0.0403097
Lrig3	-1.18044	2.77288	9.10182	0.00255355	0.033327
Ncald	-1.18516	1.8486	12.0837	0.000508641	0.00943736
Eya2	-1.18818	0.282123	8.26938	0.00403193	0.046518
Rnase6	-1.18965	4.15007	18.1598	2.03116e-05	0.000686466
Igdcc4	-1.19088	0.87009	8.65713	0.00325783	0.0400909
Dnaja1	-1.19664	8.84535	8.5123	0.00352755	0.0425686
Acvr2b	-1.20365	3.30468	10.1075	0.00147671	0.0216421
Gimap9	-1.20442	2.60308	15.2727	9.3054e-05	0.00235224
Sept3	-1.20505	1.26513	9.34426	0.00223685	0.0301353
Tubb4b	-1.20554	6.05107	14.177	0.000166395	0.00378497
Pcdhga12	-1.20835	1.40043	10.6764	0.0010851	0.0170313
Rtn1	-1.2105	4.9631	29.2643	6.31495e-08	4.59543e-06
Kcnj10	-1.21465	4.3866	14.2232	0.000162353	0.00371417
Adamtsl2	-1.21676	1.96047	17.8378	2.40556e-05	0.000783673
Gpld1	-1.21859	3.03869	13.5714	0.000229661	0.00490547
Wbscr17	-1.21906	0.15608	8.5012	0.00354912	0.0427063
Map6	-1.21948	0.375464	9.43805	0.00212529	0.028928
Bag3	-1.22004	5.1807	14.5594	0.000135809	0.00324611
Ppp1r26	-1.22014	0.898393	8.49099	0.0035691	0.0428853
Ptprz1	-1.22038	2.03677	13.0383	0.000305191	0.00617781
Snap91	-1.22083	0.738195	12.7964	0.000347296	0.00686828
H2-Aa	-1.22299	8.0559	8.87663	0.00288844	0.0365348
Hdgfrp3	-1.22624	3.21639	20.7494	5.23491e-06	0.000212045
Plxnb1	-1.22631	1.609	12.355	0.000439812	0.00832572
Gprasp2	-1.22686	2.13974	15.0508	0.000104657	0.00260027
Bcl6b	-1.2402	1.32307	14.9973	0.000107663	0.00265369
Ube2s	-1.24169	3.38211	8.20451	0.00417864	0.0478494
Paqr8	-1.24756	2.66792	12.9429	0.000321135	0.00644185
Lfng	-1.25133	3.53781	14.97	0.000109237	0.00268854
Dcbld2	-1.25167	4.38223	18.918	1.3646e-05	0.000492252
Adcy8	-1.25344	0.815557	11.4919	0.000699015	0.0120889
Kif5c	-1.26012	3.21791	9.31997	0.0022667	0.0304754
Btbd3	-1.26483	3.56875	30.6383	3.10898e-08	2.41953e-06
Smpdl3b	-1.26745	2.88655	17.899	2.32945e-05	0.000766302
Slc6a9	-1.26771	2.58208	12.4158	0.000425721	0.00815603
Fgfr3	-1.26927	2.605	15.8477	6.86489e-05	0.00184343
Metrn	-1.27262	1.24412	11.1099	0.000858674	0.014235
Cxcl17	-1.27363	0.928011	13.2966	0.000265894	0.00553178
Jam3	-1.27483	3.23639	11.7386	0.000612168	0.0109126
Tmc7	-1.27515	4.27044	23.709	1.12055e-06	5.65657e-05
Asb2	-1.2756	3.76217	26.4706	2.67585e-07	1.67216e-05
BC018473	-1.27678	2.95669	10.2965	0.00133284	0.0199866
Pard3b	-1.27846	3.40812	29.0491	7.0566e-08	5.09105e-06
Amigo1	-1.28061	1.93807	14.1729	0.000166753	0.003788
Ccdc162	-1.28117	0.617897	15.8534	6.8442e-05	0.00184081
Hsp90aa1	-1.28177	9.18771	9.46228	0.0020974	0.0286091
Sdpr	-1.28314	1.53995	10.0442	0.00152831	0.02234
Plag1	-1.28651	1.38951	9.79705	0.00174792	0.0249005
Pecam1	-1.28933	3.23156	17.9592	2.25694e-05	0.000745222
Spock3	-1.28992	1.61764	8.83612	0.00295326	0.0371312
Apold1	-1.29391	1.12484	8.88835	0.00286995	0.0363831
Xrcc5	-1.30061	3.20627	17.2951	3.20008e-05	0.00098686
Tuba1a	-1.30387	7.1292	19.9927	7.77375e-06	0.000302492
Doc2g	-1.30954	1.16073	10.2691	0.00135276	0.0201774
Cebpd	-1.31798	3.16597	14.2109	0.000163425	0.00373257
Celf4	-1.3256	1.89447	12.7923	0.000348043	0.00687497
Sema6d	-1.33074	2.24337	14.4624	0.000142986	0.00339013
C430049B03Rik	-1.33113	1.78041	11.5596	0.000673993	0.0117286
Stbd1	-1.33201	2.00563	14.0751	0.000175649	0.003958
Epn2	-1.3397	3.952	28.6873	8.50615e-08	6.03326e-06
Filip1l	-1.34176	4.51173	32.0432	1.50783e-08	1.25479e-06
Zcchc18	-1.34755	1.6982	11.2875	0.000780304	0.013236
Arhgef15	-1.34756	1.27331	11.5437	0.000679799	0.0118174
Fam171b	-1.3513	1.10697	8.85122	0.00292893	0.036908
Lrba	-1.35765	5.40511	34.9045	3.46275e-09	3.23382e-07
Fam84b	-1.35969	2.65174	17.1249	3.50011e-05	0.00106589
Ttyh1	-1.36101	3.70845	26.9879	2.04731e-07	1.32366e-05
Tril	-1.36153	1.54346	8.47503	0.00360054	0.0430999
Ralyl	-1.36456	-0.203697	8.85535	0.00292231	0.0368522
Ghrhr	-1.36686	-0.222537	8.36217	0.00383113	0.0448166
Dnajb9	-1.36787	5.28938	14.2303	0.000161746	0.00371417
Timp3	-1.36819	3.33126	9.26137	0.00234038	0.0311989
Slc13a3	-1.37005	3.74613	23.8358	1.04914e-06	5.34428e-05
Mlc1	-1.37165	2.29507	8.8694	0.00289991	0.0366522
Siglecg	-1.37984	1.27177	10.333	0.00130675	0.0197009
Uchl1	-1.38138	2.12878	9.34035	0.00224162	0.0301695
Tspan13	-1.38299	5.45795	26.3008	2.92163e-07	1.79899e-05
Peg3	-1.38485	0.488592	9.99091	0.00157315	0.0228562
Tsc22d1	-1.38511	5.16193	11.485	0.000701592	0.012121
Plat	-1.38682	2.70106	8.14971	0.0043068	0.0490497
Nrcam	-1.38796	2.24366	23.4986	1.25007e-06	6.25409e-05
Rab3a	-1.39063	2.15385	10.0461	0.00152672	0.022336
Prss53	-1.3912	0.84324	8.32396	0.00391256	0.0455156
Nid2	-1.39322	3.05936	15.5104	8.20524e-05	0.00213514
Flrt1	-1.3977	1.17439	14.9353	0.000111263	0.00272643
Snca	-1.40047	0.741873	8.59199	0.00337645	0.0411291
Dact3	-1.40097	1.05635	9.21019	0.00240672	0.0317808
Btg2	-1.41019	10.1032	8.67148	0.00323229	0.0398998
Pcsk1n	-1.41148	-0.0729541	11.6	0.000659514	0.0115484
Camkk1	-1.41148	2.78887	19.0428	1.27817e-05	0.000462064
Cpe	-1.41254	4.29703	8.36635	0.00382233	0.044807
Zfp112	-1.41697	0.323676	11.1169	0.000855441	0.0141954
Klf6	-1.42282	9.66456	12.7216	0.000361449	0.00709807
Sema4b	-1.43094	1.95889	24.0713	9.28313e-07	4.83125e-05
Cd163	-1.43141	3.07097	11.4088	0.000730972	0.0125129
Cyp2d22	-1.43574	1.8182	8.88583	0.00287392	0.0364058
Mir17hg	-1.43597	2.16889	8.81857	0.0029818	0.0373781
Bbox1	-1.43658	0.176076	12.585	0.000388849	0.00756546
Atp6v0e2	-1.44024	3.1143	11.8914	0.000563934	0.0102262
Chst10	-1.442	1.37602	15.9951	6.3508e-05	0.00173561
Slco4a1	-1.44422	5.33662	37.0542	1.1489e-09	1.18485e-07
Dnajb4	-1.44456	4.92702	17.247	3.28223e-05	0.00100404
Itga9	-1.45184	4.9385	62.2965	2.95455e-15	7.19797e-13
Malat1	-1.45195	12.7872	14.5661	0.000135327	0.00324052
Sec16b	-1.45341	1.64074	19.2849	1.12595e-05	0.000415982
H2-Eb1	-1.45549	7.467	14.2235	0.000162328	0.00371417
Pla2g2d	-1.45665	1.31536	15.6941	7.44569e-05	0.00197106
Rtn2	-1.45842	0.180433	9.01993	0.00267052	0.0345053
Tslp	-1.45935	0.138199	14.9254	0.000111846	0.00273672
Cplx1	-1.46138	2.02398	11.0864	0.000869651	0.0143604
Stmn2	-1.46244	1.70606	14.2712	0.00015827	0.00366462
Bcan	-1.46295	1.87728	9.547	0.00200277	0.0276863
Lgi4	-1.46663	2.26402	21.4797	3.57591e-06	0.000153344
Aif1l	-1.46751	1.13987	10.3124	0.00132143	0.0198687
Tsc22d3	-1.47955	8.54457	14.8389	0.000117098	0.00285278
Efhd1	-1.48194	0.671614	9.11306	0.0025379	0.033226
F3	-1.48696	2.27008	11.4165	0.000727952	0.0124739
Ttll7	-1.48741	1.58196	9.88955	0.0016622	0.0240318
Mir1894	-1.48953	0.765907	8.14295	0.00432289	0.0491996
Wdr95	-1.49045	1.71011	9.5862	0.00196045	0.0272357
Myo18b	-1.49698	2.28088	27.2106	1.82456e-07	1.18879e-05
Camk2n1	-1.499	4.29595	36.7407	1.34931e-09	1.37466e-07
Emr4	-1.49972	2.39376	26.4185	2.749e-07	1.70883e-05
Nrarp	-1.51127	0.524741	11.3675	0.000747422	0.0127516
Scg3	-1.52829	2.0251	11.199	0.000818435	0.0137304
Mmd2	-1.53321	3.11711	11.6623	0.000637792	0.0112737
Rab37	-1.53908	1.15267	9.60122	0.00194448	0.0271034
Rasgrp4	-1.54153	2.86772	31.2629	2.25341e-08	1.8038e-06
Zcchc12	-1.54865	0.227336	9.83622	0.00171108	0.024563
Stx1a	-1.54935	2.42435	11.4829	0.000702376	0.0121221
Scg5	-1.55272	0.879595	9.61195	0.00193315	0.0269678
Bank1	-1.56177	3.63405	34.708	3.83057e-09	3.55756e-07
Slc6a11	-1.56942	1.6949	11.9899	0.000534905	0.00984858
Tlr5	-1.57638	1.83247	26.4072	2.76503e-07	1.70883e-05
Dmwd	-1.58132	0.785127	10.6098	0.00112492	0.0175742
Hspa2	-1.58648	3.74196	8.96912	0.00274581	0.0352989
Slc25a18	-1.5867	1.92797	14.7384	0.000123507	0.00299158
Itm2a	-1.59248	4.66347	8.95424	0.00276827	0.0354796
Ptn	-1.5929	2.43093	12.3588	0.00043892	0.00832572
Lsamp	-1.5966	0.681364	11.6407	0.00064525	0.0113935
Ntrk2	-1.59703	2.70983	14.7097	0.000125397	0.00303298
Nptx1	-1.61045	0.111806	8.47412	0.00360234	0.0430999
Dhcr24	-1.61133	1.36726	11.7563	0.000606386	0.0108555
Pnmal2	-1.61585	-0.128244	9.2918	0.00230182	0.0307336
Sertad1	-1.61854	5.69779	8.26972	0.00403117	0.046518
Smyd1	-1.62639	0.387385	18.6912	1.53687e-05	0.000538226
Tmem204	-1.63051	3.96683	38.6245	5.13698e-10	5.91456e-08
Tmem53	-1.63487	0.398923	8.26402	0.00404384	0.0466234
Dusp8	-1.6413	3.58262	10.8774	0.000973442	0.0157645
Aph1b	-1.64389	1.0542	13.6269	0.000222966	0.00478068
Irs3	-1.64417	0.645054	8.30894	0.00394504	0.0457352
Mmp15	-1.65025	0.540467	18.4648	1.73076e-05	0.000599876
Acsl3	-1.66678	2.48832	19.2716	1.13377e-05	0.000417955
Lyve1	-1.67628	2.41561	23.197	1.46223e-06	7.06324e-05
Pygm	-1.68432	2.41997	18.5789	1.63015e-05	0.000567346
Apobec2	-1.68452	0.639195	9.48089	0.00207623	0.0283521
Gprc5b	-1.68827	1.28173	11.4657	0.000708917	0.0122225
Ctnnd2	-1.697	2.33066	18.3964	1.79395e-05	0.000615436
Hsph1	-1.70009	5.98896	19.0786	1.25446e-05	0.000455451
Gimap6	-1.70079	4.63682	39.6994	2.9622e-10	3.71944e-08
Aldoc	-1.70355	6.21001	13.7564	0.000208113	0.00453953
Nap1l5	-1.70498	1.06596	11.2025	0.000816867	0.0137304
Ndrg4	-1.7062	2.36417	16.2658	5.505e-05	0.00153975
Hmgcs2	-1.70639	1.07732	12.1418	0.000493031	0.00920872
Khdrbs3	-1.7325	2.1853	23.5743	1.20185e-06	6.03076e-05
Adrb2	-1.73421	7.02085	12.3632	0.000437888	0.00832572
Gal	-1.73998	-0.119119	10.1907	0.00141147	0.0208863
Kif5a	-1.74072	4.80344	17.4646	2.92712e-05	0.000928394
Cadm4	-1.74404	0.577835	15.347	8.94644e-05	0.00228327
Mmp23	-1.74546	0.893363	17.292	3.20539e-05	0.00098686
Atf3	-1.74552	8.77301	8.35567	0.00384486	0.0449145
Pard6b	-1.74645	-0.306836	9.91286	0.00164128	0.0237845
Hsd11b1	-1.75589	0.997863	11.0231	0.000899858	0.0147766
6030468B19Rik	-1.7689	2.53459	21.1998	4.13805e-06	0.000173036
Ddit4l	-1.77916	0.291836	10.0328	0.00153781	0.0224202
Upk1b	-1.78857	4.29351	44.8438	2.13392e-11	3.11923e-09
Myo1b	-1.79278	4.79829	72.8045	1.4315e-17	4.91093e-15
Pvalb	-1.79969	0.549768	19.3949	1.06291e-05	0.00039632
Gja1	-1.80891	3.59976	18.7862	1.46223e-05	0.000516611
Scrg1	-1.80942	1.28714	11.7052	0.00062326	0.01104
Nkain4	-1.8273	0.700784	12.642	0.000377178	0.00734688
Gnai1	-1.8391	1.34622	10.3929	0.00126501	0.0191921
Ednrb	-1.846	2.61387	15.6678	7.54971e-05	0.00199545
Gpr165	-1.85698	2.22202	25.1121	5.40913e-07	3.01084e-05
Pcdha9	-1.85887	-0.70274	8.47068	0.00360916	0.0431508
Slc39a12	-1.86486	2.19824	14.7062	0.000125632	0.0030343
Nap1l2	-1.86929	-0.491055	9.25484	0.00234874	0.0312774
Slc4a4	-1.87528	2.94689	37.2479	1.04025e-09	1.09291e-07
Hoxc8	-1.87959	0.598806	17.3952	3.03593e-05	0.000946828
Il7r	-1.88117	4.1282	62.2408	3.03929e-15	7.29865e-13
Cdr1	-1.8907	1.73746	12.2764	0.000458723	0.00865447
Ckmt1	-1.89577	0.741204	11.2093	0.0008139	0.0137211
Nefh	-1.89687	0.813898	12.9397	0.000321695	0.00644539
Acsbg1	-1.90607	3.4165	14.2295	0.000161811	0.00371417
Tspan12	-1.90647	2.00586	16.1906	5.72766e-05	0.00158881
Timp4	-1.91154	1.90249	10.028	0.00154177	0.0224586
Rit2	-1.91473	0.701107	17.2453	3.28507e-05	0.00100404
Mfsd2a	-1.97128	0.68579	16.6866	4.40904e-05	0.00128674
Pou3f3	-1.97559	-0.195482	12.5211	0.000402386	0.00779274
Chp2	-1.97673	-0.373449	11.7396	0.000611858	0.0109126
Gpr37l1	-2.01755	2.54494	11.5942	0.000661573	0.0115603
Stmn3	-2.05579	1.65612	17.1	3.54622e-05	0.00107603
Ddit4	-2.0597	0.554918	20.3735	6.37043e-06	0.000251969
Hspa1l	-2.06874	1.49446	20.2241	6.88779e-06	0.000270523
Egr2	-2.07962	7.13955	16.5793	4.66573e-05	0.0013407
Slc6a1	-2.08132	2.56087	15.3711	8.83278e-05	0.0022634
Cldn10	-2.08148	1.13272	18.1575	2.03367e-05	0.000686466
Slc1a2	-2.09402	5.32588	22.7748	1.82142e-06	8.5765e-05
Gpc5	-2.14812	0.531124	16.9213	3.89622e-05	0.00116368
Klhdc8b	-2.14863	4.16349	64.9798	7.5668e-16	1.98747e-13
1700084C01Rik	-2.16354	0.119085	15.7675	7.16218e-05	0.00190822
Tpd52l1	-2.1696	-0.121128	19.1048	1.23733e-05	0.000450204
Sncb	-2.18178	-0.235275	10.6038	0.00112853	0.0176143
Dnajb1	-2.19893	7.3544	17.4382	2.96804e-05	0.000938713
Gm13315	-2.2119	0.731882	16.143	5.87338e-05	0.00162121
Gpm6a	-2.22571	2.29749	23.2349	1.43368e-06	6.97795e-05
Acsl6	-2.2536	2.37237	32.1256	1.44518e-08	1.22078e-06
Olfr479	-2.26332	-0.683401	10.5148	0.0011842	0.0182627
Slc7a10	-2.28691	1.51489	33.6152	6.7167e-09	5.97395e-07
Egr3	-2.2933	-0.306163	8.37371	0.00380687	0.0446976
Vsnl1	-2.37073	1.24621	24.4118	7.77918e-07	4.16459e-05
Wfdc1	-2.37913	0.557242	11.9788	0.000538098	0.00988572
Mgl2	-2.42077	3.64057	37.7248	8.14613e-10	9.06863e-08
Snap25	-2.4236	3.46516	30.9618	2.6316e-08	2.09655e-06
Arrdc3	-2.44832	5.86174	25.2094	5.14315e-07	2.90122e-05
Gjb6	-2.45421	1.86313	25.9278	3.54429e-07	2.11275e-05
Nefl	-2.51074	2.43623	17.401	3.02667e-05	0.00094586
Sparcl1	-2.55981	5.806	26.9768	2.05915e-07	1.32622e-05
Atp1b2	-2.57325	4.32511	22.5239	2.0755e-06	9.71844e-05
Pcp4l1	-2.60071	2.07378	21.3956	3.73633e-06	0.000158605
Atp1a2	-2.61203	5.33415	29.5757	5.3775e-08	3.96473e-06
Kcnj16	-2.61408	1.89814	34.9695	3.34908e-09	3.14514e-07
Arxes2	-2.64113	0.158754	18.1402	2.05226e-05	0.000691353
Enho	-2.68042	1.55183	30.0327	4.24828e-08	3.23139e-06
Cyp2j9	-2.71418	1.12016	18.7854	1.46286e-05	0.000516611
Nefm	-2.76325	1.03677	23.2147	1.44882e-06	7.01864e-05
Itih3	-2.86673	2.72017	47.225	6.32879e-12	9.58441e-10
Arhgdig	-3.25604	-0.989536	23.8826	1.02392e-06	5.24757e-05
Cyr61	-3.34993	1.47149	17.7463	2.52414e-05	0.000812852

## Sheet: Microglia_FT 2 Weeks
Supplemental Table 1. Database of differential expression comparison of activated microglia RNA-Seq data relative to non-injured control microglia at 2 weeks after full transection injury
gene	6 - logFC	6 - logCPM	6 - LR	6 - PValue	6 - FDR
Ifi205	7.80407	0.84632	53.7311	2.29891e-13	3.24746e-11
Cxcl13	7.00439	3.74966	251.735	1.08689e-56	6.09022e-53
Apoc4	6.59075	3.93874	222.768	2.25264e-50	6.31116e-47
Gpnmb	6.33639	7.30622	244.019	5.22935e-55	2.19763e-51
Apoc1	5.88667	6.30305	388.477	1.77581e-86	2.98514e-82
Spp1	5.09065	11.5247	236.214	2.63193e-53	8.84855e-50
Cst7	4.7524	8.69725	196.827	1.02889e-44	1.72956e-41
Igf1	4.75099	7.06858	216.812	4.48424e-49	1.07686e-45
Ch25h	4.71852	6.80763	182.277	1.54296e-41	2.16142e-38
Saa3	4.6244	4.14903	46.9371	7.33011e-12	8.26974e-10
Apoe	4.59551	12.8364	31.6329	1.86247e-08	1.13435e-06
Fn1	4.397	8.36477	143.756	4.01814e-33	4.22156e-30
Lgals3	4.22456	6.5796	128.094	1.07039e-29	1.05843e-26
Cspg4	4.17185	4.66236	91.7548	9.81078e-22	3.83533e-19
Ccl5	4.16951	5.96916	195.995	1.56289e-44	2.38837e-41
C3	4.16381	5.94091	279.284	1.07545e-62	9.03917e-59
Lpl	4.14747	9.42643	202.11	7.2345e-46	1.35124e-42
Apoc2	4.12572	6.21235	166.995	3.35304e-38	4.02605e-35
Gm1673	4.09857	1.31468	17.3859	3.05086e-05	0.000785374
Pianp	3.94479	2.96636	98.6909	2.95154e-23	1.27219e-20
Mnda	3.88206	2.97215	65.5348	5.70954e-16	1.10319e-13
Mmp12	3.80457	4.81139	112.316	3.04715e-26	1.89713e-23
Irg1	3.73934	2.92588	35.041	3.22834e-09	2.2518e-07
Cxcl9	3.64859	2.86642	111.894	3.7694e-26	2.11212e-23
Zbp1	3.45232	4.22821	114.932	8.14624e-27	5.47753e-24
Iigp1	3.44779	3.69226	46.6388	8.53519e-12	9.25655e-10
Cd5l	3.41803	3.63624	60.3308	8.01813e-15	1.3345e-12
Clec7a	3.41503	9.06232	151.996	6.34888e-35	7.11498e-32
Cfb	3.41439	3.84834	57.2485	3.84083e-14	5.92333e-12
Adam8	3.40113	5.34343	89.7193	2.74471e-21	9.81671e-19
Oas1g	3.36621	2.45957	61.9711	3.48537e-15	5.97847e-13
Itgax	3.3304	6.17519	118.007	1.72775e-27	1.26276e-24
Cd72	3.32113	7.8305	92.8902	5.5278e-22	2.21244e-19
Fabp3	3.3163	4.52384	89.007	3.93413e-21	1.37776e-18
Ly6i	3.31438	1.96347	43.5535	4.12522e-11	4.03168e-09
Htr2b	3.29996	2.46414	62.9368	2.13445e-15	3.77686e-13
Dkk2	3.2912	1.57177	72.4621	1.70267e-17	3.86782e-15
Ikbke	3.27403	3.81825	93.3142	4.46176e-22	1.82932e-19
5430435G22Rik	3.26634	6.71542	206.456	8.14781e-47	1.71206e-43
Lilrb4	3.25808	8.09451	111.518	4.55557e-26	2.4703e-23
A530064D06Rik	3.25166	1.53939	39.2919	3.6495e-10	2.99259e-08
Bhlhe40	3.23296	5.91763	104.931	1.26466e-24	6.25263e-22
Il1rn	3.23268	5.45802	82.2453	1.20202e-19	3.25902e-17
Chst2	3.19321	6.03281	172.181	2.47057e-39	3.19464e-36
Trib3	3.19271	1.26833	29.4445	5.75405e-08	3.13028e-06
Fam20c	3.18768	5.21647	122.783	1.55569e-28	1.30756e-25
Mcpt2	3.17685	1.56267	17.524	2.8371e-05	0.000738261
Cox6a2	3.16917	4.73748	124.346	7.07522e-29	6.25971e-26
Cd300lb	3.15364	4.86782	72.1251	2.01977e-17	4.4094e-15
Klrb1a	3.15002	1.04735	35.4702	2.58976e-09	1.8525e-07
Oasl2	3.14301	6.04108	104.276	1.76024e-24	8.45416e-22
1810033B17Rik	3.13527	2.75672	41.6705	1.08027e-10	9.86923e-09
Oasl1	3.08166	3.14507	77.6738	1.21545e-18	3.00466e-16
Cd300lf	3.07369	5.17603	119.681	7.42917e-28	5.67656e-25
Cd200r4	3.0719	3.20466	81.7665	1.5315e-19	4.08644e-17
Cd69	3.03582	4.15005	31.7554	1.74861e-08	1.07671e-06
Actr3b	3.01242	2.67917	41.003	1.51992e-10	1.32383e-08
Cxcl10	2.98741	6.22609	69.6409	7.11461e-17	1.4765e-14
AI427809	2.97319	2.44015	68.7846	1.09826e-16	2.25142e-14
Xdh	2.96735	5.28799	49.314	2.18102e-12	2.73604e-10
Irf7	2.96502	6.47187	86.8836	1.15101e-20	3.79382e-18
Fabp5	2.95828	6.56264	121.273	3.32961e-28	2.66527e-25
Ifit2	2.95746	6.32032	46.8118	7.81416e-12	8.65988e-10
Postn	2.94641	4.29574	111.983	3.60315e-26	2.11212e-23
Olr1	2.94086	3.79929	103.93	2.09557e-24	9.78512e-22
Plaur	2.92919	6.41946	101.502	7.13855e-24	3.15787e-21
Rxrg	2.8972	3.06853	89.9084	2.49451e-21	9.11579e-19
Lgals3bp	2.89429	9.84039	103.781	2.2598e-24	1.02668e-21
Galnt9	2.86274	1.96728	36.4536	1.56346e-09	1.16291e-07
Il2rg	2.86241	6.82684	86.7817	1.21185e-20	3.91753e-18
Anxa2	2.85865	6.78548	125.898	3.2368e-29	3.02281e-26
Oas1a	2.85191	5.11457	107.323	3.78149e-25	1.92627e-22
Rai14	2.84316	4.89136	83.2349	7.2861e-20	2.07592e-17
Ifi27l2a	2.84286	7.77126	97.3848	5.70836e-23	2.39894e-20
Tmem202	2.8104	1.84417	47.4943	5.51652e-12	6.39536e-10
Cyp4f18	2.7715	6.77621	82.268	1.1883e-19	3.25902e-17
Ifit3	2.76301	5.8	59.9258	9.84994e-15	1.62331e-12
Axl	2.74842	8.37046	108.835	1.76388e-25	9.26588e-23
Ifit1	2.72761	4.59329	57.1582	4.02131e-14	6.1453e-12
Cd22	2.72189	5.99109	84.3097	4.23033e-20	1.22607e-17
Gpx3	2.71974	5.60711	115.157	7.27151e-27	5.09309e-24
Dpys	2.68472	0.916067	25.2755	4.96974e-07	2.22184e-05
Rsad2	2.66853	4.6932	57.599	3.2139e-14	5.09676e-12
Ctse	2.66819	4.30913	72.4171	1.74195e-17	3.90428e-15
Bcar3	2.66593	3.17514	90.2848	2.06229e-21	7.70381e-19
Ly9	2.63291	5.49294	46.1346	1.10401e-11	1.1552e-09
Mcoln2	2.63283	1.32095	38.3843	5.80971e-10	4.62849e-08
Tgtp2	2.61088	2.50886	16.653	4.48783e-05	0.00108861
Pydc4	2.60727	2.27281	41.5326	1.15921e-10	1.04205e-08
Ecm1	2.59737	4.90724	36.143	1.83357e-09	1.3401e-07
4930448F12Rik	2.58922	0.872227	33.5484	6.95141e-09	4.6187e-07
Helz2	2.58753	3.95875	90.4803	1.86826e-21	7.1376e-19
Fgr	2.58298	5.76391	75.7206	3.26783e-18	7.84746e-16
Colec12	2.57553	3.90838	75.7227	3.26437e-18	7.84746e-16
Plp2	2.56143	4.54529	71.6813	2.52915e-17	5.45065e-15
Madcam1	2.55366	2.12752	43.6017	4.02487e-11	3.97989e-09
Nlrc3	2.54173	2.88628	34.83	3.59792e-09	2.48893e-07
Hmox1	2.53829	8.00804	17.8134	2.43659e-05	0.000645024
Serpina3n	2.5341	4.32274	14.5324	0.000137771	0.00280866
Isg15	2.53361	5.32259	114.312	1.1134e-26	7.19855e-24
Ifitm3	2.52805	7.80213	82.2984	1.17017e-19	3.25902e-17
Cd63	2.52515	10.8489	86.4327	1.44571e-20	4.58536e-18
Etl4	2.52385	4.18464	72.9326	1.34153e-17	3.0892e-15
Pdcd1	2.51351	6.64625	54.6632	1.43058e-13	2.05539e-11
Batf2	2.50755	1.5331	34.1943	4.98754e-09	3.35362e-07
Chi3l3	2.5067	2.5446	8.47763	0.00359541	0.0403463
Gbp6	2.506	1.7001	17.3148	3.16707e-05	0.000811561
Usp18	2.50404	6.13548	50.6641	1.09609e-12	1.41733e-10
Opn1mw	2.48522	0.852425	9.88956	0.00166219	0.021932
I830012O16Rik	2.48252	3.44481	34.2419	4.86686e-09	3.29887e-07
AI607873	2.4791	6.13282	84.7216	3.43482e-20	1.03106e-17
Crocc	2.47658	4.70274	14.0893	0.000174334	0.00341159
Cybb	2.46117	7.55188	84.5887	3.67361e-20	1.08339e-17
Ifnb1	2.45514	3.36849	9.50563	0.00204843	0.0260864
Cd44	2.45071	5.83421	79.5394	4.72709e-19	1.2225e-16
Mcoln3	2.42562	0.287915	22.9182	1.69047e-06	6.57201e-05
Pld3	2.40081	9.98622	56.1076	6.86102e-14	1.0029e-11
Slc45a3	2.37392	1.86291	25.5304	4.35469e-07	1.96253e-05
Ptchd1	2.37359	5.94275	67.452	2.15882e-16	4.37226e-14
Il1b	2.36955	7.55649	14.2302	0.000161751	0.00320641
Ms4a4c	2.35769	5.07202	57.3637	3.62225e-14	5.63796e-12
Klrb1b	2.35451	3.15593	51.947	5.70189e-13	7.66791e-11
Myo1e	2.34648	6.02494	111.956	3.65281e-26	2.11212e-23
Slc2a6	2.34557	6.80469	72.3565	1.79633e-17	3.97319e-15
B3gnt7	2.33211	2.81457	30.6594	3.0753e-08	1.78261e-06
Treml2	2.33102	4.55236	85.0199	2.95372e-20	9.02763e-18
Lyz2	2.32693	11.4985	59.6478	1.13447e-14	1.85149e-12
Ifi204	2.31099	6.57262	79.6824	4.39706e-19	1.15492e-16
Ccl22	2.3097	0.780932	25.1539	5.29324e-07	2.34156e-05
Gas2l3	2.30836	5.69207	87.9576	6.68729e-21	2.24827e-18
Tnfaip2	2.29956	4.86337	23.7221	1.11298e-06	4.5521e-05
Dcstamp	2.29226	0.675942	24.0027	9.62024e-07	4.00288e-05
Nkg7	2.28985	0.918947	12.2653	0.000461451	0.00777254
Nceh1	2.26605	6.74907	85.1802	2.7237e-20	8.47877e-18
Igf2r	2.26257	3.49789	47.0491	6.92302e-12	7.91673e-10
AB124611	2.25039	5.43062	62.676	2.43661e-15	4.26661e-13
Msr1	2.24311	6.06423	46.2456	1.04322e-11	1.11322e-09
Baiap2l2	2.23068	0.441482	13.9534	0.000187396	0.00364176
Cxcr4	2.2189	4.57044	21.2863	3.95555e-06	0.000135977
Asb11	2.21694	0.14452	19.589	9.60182e-06	0.000295076
Niacr1	2.21647	7.60901	48.6547	3.05241e-12	3.69144e-10
Cd5	2.20787	1.91534	22.1881	2.47195e-06	9.15277e-05
Lmnb1	2.19688	2.86944	28.5927	8.93193e-08	4.67744e-06
Ptger4	2.19529	3.91001	37.9158	7.38631e-10	5.80205e-08
Lox	2.1948	2.15946	37.3473	9.8856e-10	7.6228e-08
Gpr18	2.19161	1.47929	9.97873	0.00158359	0.0211462
Lyz1	2.18264	8.85883	64.7365	8.56123e-16	1.58148e-13
Ms4a7	2.17694	5.77249	39.2325	3.76221e-10	3.07003e-08
Fut7	2.17545	2.2621	22.4017	2.21183e-06	8.33651e-05
Cd3e	2.17385	-0.237608	8.71632	0.00315374	0.0367136
Capg	2.16792	8.29806	65.4843	5.85801e-16	1.11901e-13
Nlrc5	2.16171	4.84665	88.7379	4.50735e-21	1.5463e-18
Gm4951	2.15929	3.9804	27.2126	1.82267e-07	8.9327e-06
Gp49a	2.15372	5.4359	46.8606	7.62186e-12	8.54157e-10
Plau	2.15267	5.15052	65.9196	4.69693e-16	9.39945e-14
Nes	2.14736	4.27931	56.416	5.86522e-14	8.64862e-12
Gbp2	2.13203	5.22009	32.7085	1.07068e-08	6.89586e-07
Atp6v0d2	2.13175	1.61234	29.4936	5.61023e-08	3.06195e-06
Sh3pxd2b	2.12934	4.33657	58.1807	2.39112e-14	3.82808e-12
Csf1	2.12653	6.84743	48.0082	4.2443e-12	5.06005e-10
1300002K09Rik	2.11901	1.92997	38.4654	5.57326e-10	4.46126e-08
Vim	2.11626	6.64755	47.4959	5.51189e-12	6.39536e-10
Pydc3	2.11363	3.06113	51.2418	8.16603e-13	1.07243e-10
Il3ra	2.10886	1.75012	17.8236	2.42358e-05	0.000642592
C4b	2.103	5.77882	43.0004	5.47275e-11	5.13949e-09
Cd52	2.10298	9.57423	65.1981	6.77359e-16	1.27937e-13
Slfn1	2.09947	1.44432	17.1411	3.47035e-05	0.000871997
Mdfic	2.09349	3.22399	49.0268	2.52495e-12	3.12091e-10
Hpse	2.08656	1.79522	29.811	4.76278e-08	2.64232e-06
Fcgr4	2.05906	6.1882	62.5175	2.64089e-15	4.57664e-13
Bst2	2.05797	7.51431	56.7233	5.01649e-14	7.52921e-12
Tnip3	2.05735	2.20861	25.3124	4.87552e-07	2.18553e-05
Il18bp	2.05622	3.36566	42.5963	6.72883e-11	6.28398e-09
P2ry14	2.05547	1.31685	19.9272	8.04469e-06	0.000252297
Arg2	2.04775	0.820493	10.4304	0.00123957	0.0174751
Otop3	2.02977	2.31021	10.79	0.00102047	0.0150739
Cxcl16	2.02592	7.21642	64.2317	1.10616e-15	2.02115e-13
Rap2b	2.02462	6.26632	49.5013	1.98238e-12	2.50555e-10
4933432I03Rik	2.02073	1.55889	26.4276	2.73597e-07	1.2919e-05
Ascl4	2.0118	0.803148	14.4903	0.000140884	0.00286715
Atf5	2.01092	1.60455	20.5382	5.84522e-06	0.000189688
Slamf7	2.01063	3.46565	26.3546	2.84143e-07	1.32679e-05
Cdk18	2.00492	3.70566	46.8077	7.83047e-12	8.65988e-10
Fxyd5	1.99944	7.78685	57.5694	3.26258e-14	5.1256e-12
Atp1a3	1.99592	5.76011	53.1419	3.10309e-13	4.31099e-11
Il12b	1.99476	1.61534	23.5913	1.19126e-06	4.83699e-05
Cd2	1.98908	-0.608014	10.0484	0.00152477	0.0205544
Sulf2	1.98528	5.40578	73.9446	8.03396e-18	1.87571e-15
Kcnj2	1.98208	6.30576	27.3955	1.65813e-07	8.22215e-06
Cxcl14	1.98127	2.83231	39.8226	2.78112e-10	2.3259e-08
Arl5c	1.97393	5.00476	39.8299	2.77071e-10	2.3259e-08
H2-M2	1.96485	0.647628	14.1346	0.000170185	0.00335382
Rtp4	1.96343	6.36054	43.0755	5.26665e-11	4.97373e-09
Olfr110	1.95792	1.41391	14.6918	0.000126599	0.00261441
Abcg1	1.95655	8.76128	64.9504	7.6806e-16	1.43456e-13
Siglec1	1.9516	4.24121	46.2397	1.04633e-11	1.11322e-09
Mamdc2	1.94751	1.30107	30.0503	4.20988e-08	2.36107e-06
Anxa5	1.94382	8.42586	60.6473	6.82724e-15	1.14766e-12
Srxn1	1.92583	3.43922	22.741	1.85373e-06	7.1307e-05
Oas2	1.92401	4.25347	31.8003	1.70864e-08	1.05597e-06
Lrguk	1.91589	2.07627	17.9921	2.2182e-05	0.000599484
Plin2	1.91331	8.01236	65.7773	5.04874e-16	9.90924e-14
Acp5	1.91094	3.16561	11.287	0.000780536	0.0120264
Itgal	1.90927	3.60387	28.1688	1.11183e-07	5.7331e-06
Afp	1.90764	3.01813	41.6852	1.07215e-10	9.84859e-09
Ehd1	1.90724	4.36375	19.6391	9.35337e-06	0.000287967
Gla	1.89048	5.58662	45.7203	1.36405e-11	1.40673e-09
Rhcg	1.88873	0.737706	21.8168	2.99955e-06	0.000107971
H2-D1	1.88479	9.52626	17.1556	3.44392e-05	0.00086665
Iqgap1	1.88452	6.95514	55.6852	8.50557e-14	1.23257e-11
H2-Q5	1.88376	2.31054	30.678	3.04597e-08	1.77172e-06
Cpd	1.87675	7.26233	65.7691	5.06957e-16	9.90924e-14
Cd274	1.87637	5.15682	48.4379	3.40911e-12	4.09336e-10
Aldh1b1	1.86512	2.55809	27.1276	1.90455e-07	9.25304e-06
Clec4d	1.85648	2.45941	20.9552	4.70161e-06	0.000159022
Cxcl11	1.8461	0.0311522	11.3534	0.000753087	0.0117434
B430306N03Rik	1.84019	4.59218	36.301	1.69073e-09	1.24654e-07
Ccl8	1.83975	1.58566	20.8698	4.91577e-06	0.000164938
Trpc4	1.83083	1.28223	20.3013	6.61547e-06	0.000211418
Egln3	1.83011	1.92892	19.4492	1.03313e-05	0.00031519
4930404N11Rik	1.82897	3.13897	37.2122	1.05952e-09	8.11712e-08
Crip1	1.828	5.93973	43.4664	4.31309e-11	4.19093e-09
A430093F15Rik	1.81629	0.873406	16.622	4.56179e-05	0.00110452
Olfr111	1.81203	0.394567	8.64111	0.00328661	0.0378151
AF529169	1.81053	1.74233	16.2371	5.58893e-05	0.00131215
Cd40	1.80982	2.38062	21.495	3.54757e-06	0.000123474
Tnfsf9	1.80841	5.39808	13.4902	0.000239814	0.00448917
Ank	1.78894	6.3468	56.9446	4.48266e-14	6.7886e-12
Trem1	1.78489	2.30546	11.0229	0.00089992	0.0135552
Asns	1.78219	3.46256	40.0043	2.53409e-10	2.18452e-08
Jag1	1.78056	3.09742	26.4295	2.73328e-07	1.2919e-05
Phf11a	1.7744	4.11054	31.9007	1.62258e-08	1.00648e-06
Lgals1	1.77374	6.61262	39.955	2.59883e-10	2.2289e-08
Icam4	1.76025	-0.255481	9.15266	0.00248357	0.0305852
Ifi47	1.75703	3.15851	24.1504	8.90983e-07	3.76317e-05
Ctsb	1.75579	13.8102	34.2255	4.90814e-09	3.31349e-07
Mmp25	1.7428	1.70631	13.2774	0.000268618	0.00491346
Mx1	1.7405	5.37042	36.9476	1.21345e-09	9.10629e-08
Trappc3	1.73796	5.5709	12.4663	0.000414363	0.00706434
Bst1	1.73483	2.56908	26.8914	2.15212e-07	1.03069e-05
Scimp	1.72892	3.91903	29.2102	6.49381e-08	3.46543e-06
Dram1	1.72463	2.80501	31.7451	1.75796e-08	1.07851e-06
Npr1	1.71611	3.67489	43.134	5.11155e-11	4.88211e-09
Ell2	1.71159	4.8591	63.4192	1.67085e-15	2.98797e-13
Serpinb6a	1.71081	4.61082	46.0382	1.15972e-11	1.20339e-09
Cmpk2	1.70544	2.51693	27.6949	1.42039e-07	7.14875e-06
Tlr2	1.70018	8.68125	53.2538	2.93117e-13	4.10607e-11
Dpp7	1.69993	7.3772	63.5641	1.55232e-15	2.80586e-13
Myo5a	1.6958	6.31329	79.3733	5.14175e-19	1.30959e-16
Stat1	1.69424	7.74481	35.0899	3.14825e-09	2.21432e-07
Ropn1l	1.68864	2.06035	16.4016	5.12421e-05	0.00122008
Ccl12	1.68629	8.82842	21.4949	3.54777e-06	0.000123474
Bcl2a1d	1.67926	4.49168	31.3994	2.10042e-08	1.27007e-06
Anpep	1.67769	2.03455	11.5128	0.0006912	0.0108895
Cd244	1.67359	5.03627	41.1677	1.39713e-10	1.22322e-08
Gch1	1.6573	2.54419	13.8747	0.000195411	0.00378004
Glipr1	1.648	5.5319	41.6981	1.06513e-10	9.83778e-09
Cpxm2	1.64619	4.59872	43.0899	5.22825e-11	4.96536e-09
Cdca5	1.64209	2.88667	16.1924	5.7224e-05	0.00133788
Fblim1	1.63773	6.0523	78.0754	9.91839e-19	2.48848e-16
Fgl2	1.63601	4.90916	34.6747	3.89661e-09	2.67355e-07
Stx11	1.62451	0.423534	9.8089	0.00173669	0.022666
Tmem154	1.61425	2.56555	15.8219	6.95922e-05	0.00157874
St14	1.60228	4.33516	37.7102	8.20749e-10	6.35797e-08
Galns	1.60181	5.94172	39.9131	2.65515e-10	2.26324e-08
Alox15	1.59793	2.21154	13.1532	0.000287028	0.00520489
Sp100	1.59561	6.01959	29.764	4.87963e-08	2.69824e-06
Sdc3	1.59542	7.19761	52.3102	4.73911e-13	6.52987e-11
Gyg	1.59339	6.95618	46.7193	8.19169e-12	9.00015e-10
Arhgap19	1.58301	5.73791	32.6785	1.08731e-08	6.97624e-07
AA414768	1.58179	0.643228	8.7646	0.00307134	0.0359872
Pkm	1.57986	10.3149	30.2052	3.88658e-08	2.22223e-06
H2-M3	1.57835	6.89412	38.9419	4.36602e-10	3.5285e-08
Rab3d	1.57632	4.20255	21.8297	2.97948e-06	0.000107942
AW112010	1.57441	5.17998	33.2913	7.93381e-09	5.22943e-07
Mif	1.56241	7.32253	48.6911	2.99617e-12	3.64969e-10
Hcst	1.55861	4.83126	46.1313	1.10586e-11	1.1552e-09
Cd9	1.55809	11.3452	27.1397	1.89272e-07	9.22219e-06
Scn10a	1.5546	2.1643	19.287	1.1247e-05	0.000339429
Adssl1	1.55122	4.71939	32.6543	1.10094e-08	7.0368e-07
Slc39a4	1.55055	4.47512	38.7038	4.93252e-10	3.96726e-08
Tmem125	1.55006	2.1915	17.1611	3.43391e-05	0.000865427
Dhx58	1.54995	5.62452	35.1747	3.01406e-09	2.12884e-07
Slfn5	1.54636	5.94805	33.2935	7.92486e-09	5.22943e-07
Igfbp6	1.54633	2.46009	22.0668	2.6333e-06	9.66501e-05
Pdzk1ip1	1.54599	1.72459	18.4783	1.71849e-05	0.000490454
Psat1	1.54516	6.80766	37.1578	1.08944e-09	8.2493e-08
Paox	1.54007	4.08102	24.5236	7.34053e-07	3.17209e-05
Pyhin1	1.53111	5.56909	28.4971	9.38398e-08	4.88373e-06
Vat1	1.52876	3.7182	21.8206	2.99376e-06	0.000107971
Ctsz	1.52772	12.2272	32.4549	1.21989e-08	7.70917e-07
Pdpn	1.5227	2.36316	13.4687	0.00024257	0.00452252
BC147527	1.51643	3.79564	24.6789	6.77225e-07	2.95063e-05
Folr1	1.51186	0.545642	10.0197	0.00154877	0.020778
Npc2	1.5019	11.0072	34.2807	4.77079e-09	3.24684e-07
Inf2	1.50171	3.17602	21.688	3.208e-06	0.000113529
Fabp12	1.50059	1.07602	13.22	0.000276983	0.00504999
Hif1a	1.49971	6.75493	61.8689	3.67105e-15	6.23337e-13
Socs2	1.48997	1.65922	12.2328	0.000469574	0.00785882
Rpsa	1.48908	10.6842	29.2723	6.28897e-08	3.37756e-06
Ube2l6	1.48195	6.24833	43.4448	4.36087e-11	4.213e-09
Cstb	1.47742	7.53157	29.3309	6.10164e-08	3.28745e-06
Wfdc17	1.4751	6.8174	36.9254	1.22735e-09	9.16966e-08
Tmem205	1.47421	4.14066	31.1993	2.3285e-08	1.39688e-06
Pygl	1.47342	5.3054	46.3824	9.72833e-12	1.04829e-09
Ctsd	1.47002	15.0887	22.5434	2.05449e-06	7.79594e-05
AI504432	1.46838	3.84856	41.3232	1.29028e-10	1.1476e-08
Tnfsf13	1.46163	0.870566	8.86686	0.00290394	0.0345202
Haus8	1.46097	5.53102	41.2997	1.30589e-10	1.15537e-08
Chaf1b	1.46064	2.8885	13.076	0.00029911	0.00538911
Rftn1	1.46053	4.39052	37.081	1.13321e-09	8.54229e-08
Gdf3	1.45784	2.15064	13.1898	0.000281476	0.00512634
Anxa4	1.45584	6.46456	37.7869	7.89083e-10	6.14096e-08
Amdhd2	1.45294	5.78267	27.8286	1.32553e-07	6.73177e-06
Glb1	1.4529	7.25668	44.042	3.21399e-11	3.27437e-09
Gpr84	1.45146	8.27379	47.2347	6.29765e-12	7.25092e-10
Fundc2	1.44747	5.99458	27.6604	1.44594e-07	7.25558e-06
H2-K1	1.44713	9.61972	32.8051	1.01875e-08	6.58659e-07
Isg20	1.44438	3.87499	31.0661	2.49389e-08	1.47614e-06
Rgs16	1.43752	0.549176	8.61414	0.00333564	0.0381442
Tubb6	1.43718	6.28723	36.2518	1.73396e-09	1.27283e-07
Oas3	1.43408	2.7066	15.6027	7.81412e-05	0.00173981
P2rx4	1.43395	7.20907	14.6944	0.000126423	0.00261399
Abca1	1.43364	8.46786	41.2503	1.3393e-10	1.17873e-08
Il27ra	1.43257	2.92004	15.9121	6.63546e-05	0.00152797
Tnfsf8	1.42408	3.47277	15.8151	6.98432e-05	0.0015823
Ccl6	1.42123	9.1696	21.7024	3.18389e-06	0.000113153
Baiap2	1.4191	4.69165	32.4563	1.21902e-08	7.70917e-07
Cpq	1.41848	5.63637	22.207	2.44779e-06	9.08329e-05
Tmem106a	1.41757	6.43904	39.4609	3.34698e-10	2.77157e-08
Rhoc	1.41754	5.48863	54.2279	1.78533e-13	2.54333e-11
Itga5	1.4146	5.8101	21.5976	3.36272e-06	0.000118011
Folr2	1.41309	5.27209	18.0576	2.14318e-05	0.000584851
Plxnc1	1.40949	4.17524	36.3161	1.6777e-09	1.24238e-07
Optn	1.40706	3.25587	32.4399	1.22935e-08	7.73986e-07
Tpm4	1.40694	6.88643	29.4293	5.79941e-08	3.14478e-06
Phf11b	1.40282	5.84403	26.9691	2.06729e-07	9.95737e-06
Fmn1	1.40198	4.29479	37.1746	1.08014e-09	8.2159e-08
Ctla2a	1.39962	4.8788	27.2322	1.80429e-07	8.86844e-06
Ms4a6c	1.39762	7.25693	34.6935	3.85914e-09	2.6587e-07
Eef2	1.39692	10.6273	26.0947	3.25069e-07	1.50951e-05
Cpeb1	1.39147	2.2387	14.379	0.000149462	0.00301615
Milr1	1.3864	7.2292	27.4776	1.58923e-07	7.93314e-06
Pgk1	1.38235	7.80641	39.0945	4.03779e-10	3.27899e-08
Bola2	1.38173	5.61152	37.8369	7.69146e-10	6.01365e-08
Aldoa	1.3812	10.0147	30.1022	4.09868e-08	2.31982e-06
Acaca	1.37767	4.99487	30.7883	2.87773e-08	1.69142e-06
Kif2c	1.37732	3.9975	11.5973	0.000660477	0.0104544
Lamtor2	1.37699	6.49788	20.0203	7.66239e-06	0.000241802
Tmed3	1.37684	8.57958	37.207	1.06232e-09	8.11712e-08
Gnptab	1.3715	5.15498	49.7803	1.71963e-12	2.18993e-10
Lrrc27	1.37031	2.99248	22.6207	1.97346e-06	7.55671e-05
H2-Q4	1.36982	4.00159	16.8688	4.00545e-05	0.000985108
4930544D05Rik	1.36907	0.260168	8.33986	0.00387846	0.0428364
Prdx1	1.36818	9.51964	26.4839	2.65746e-07	1.26192e-05
Slamf8	1.36471	5.95695	35.6867	2.31746e-09	1.67195e-07
Ttyh2	1.36422	6.16827	39.3418	3.55736e-10	2.93133e-08
Mir682	1.36188	0.34244	8.15647	0.00429078	0.046157
Alcam	1.36023	3.96613	23.2407	1.42937e-06	5.69375e-05
2310001H17Rik	1.359	1.90541	15.0548	0.000104436	0.00222506
Gsto1	1.35799	5.57759	27.7987	1.34619e-07	6.81609e-06
Gyk	1.35495	4.74295	24.5894	7.09427e-07	3.07734e-05
Spryd7	1.35439	2.77606	18.9137	1.3677e-05	0.00039915
Enpp1	1.35373	4.46581	12.2298	0.000470313	0.00785882
Rps28	1.35247	9.11897	24.767	6.46961e-07	2.84697e-05
Tspo	1.34935	7.54671	38.2639	6.17956e-10	4.89993e-08
Rpl41	1.34505	10.9379	23.6014	1.18501e-06	4.82324e-05
Slfn2	1.34334	7.43786	36.0437	1.92943e-09	1.40406e-07
Gm12250	1.34072	5.01688	21.9015	2.87015e-06	0.000104431
Rab3b	1.33485	0.924976	10.8092	0.00100997	0.014945
Nos2	1.33146	1.59849	8.41307	0.00372533	0.0415388
Ribc1	1.32902	0.929018	12.9693	0.000316637	0.00563245
Slc7a11	1.32539	3.06492	16.3796	5.184e-05	0.00123257
P2ry2	1.32478	0.869196	8.04937	0.00455195	0.0482835
Got1	1.32471	6.10537	27.8791	1.2914e-07	6.57833e-06
Mrgpre	1.32373	4.48453	22.2182	2.43361e-06	9.05067e-05
Vwde	1.32361	5.22237	17.6125	2.70801e-05	0.000707957
Flt1	1.32261	3.53246	20.3385	6.48807e-06	0.000207742
Lrpap1	1.31828	9.05596	27.0227	2.01079e-07	9.74102e-06
Plekhm2	1.31562	4.47658	18.8995	1.37786e-05	0.000401418
Osm	1.31548	5.48428	8.80347	0.00300658	0.0353678
Tpd52	1.31524	7.97529	33.8809	5.85911e-09	3.92397e-07
Tpcn2	1.3145	4.73491	17.9053	2.32174e-05	0.000618733
Cd68	1.3091	10.813	26.0166	3.38498e-07	1.55945e-05
Rps20	1.30701	8.92676	26.9995	2.03513e-07	9.83062e-06
Rilpl2	1.30691	4.39766	12.1419	0.000493012	0.00819736
Nlrp5	1.30594	5.52494	18.0302	2.17428e-05	0.000592377
Rpl19	1.30259	10.3389	27.1854	1.84853e-07	9.03309e-06
Kcnn4	1.30117	1.89689	13.0565	0.000302235	0.00541638
Tmem163	1.2998	0.513617	8.48966	0.00357171	0.0401608
Rpl32	1.29966	10.254	25.1202	5.3867e-07	2.37665e-05
Nadk	1.29883	7.16993	22.9474	1.66496e-06	6.50884e-05
Eef1a1	1.29833	12.8307	20.7598	5.20646e-06	0.000172277
Rnf128	1.2919	4.24059	25.617	4.16353e-07	1.88939e-05
Rpl23	1.29162	9.60698	25.2378	5.06803e-07	2.25978e-05
Soat1	1.29006	7.58759	29.0675	6.9901e-08	3.71847e-06
Lyzl4	1.28996	2.84247	17.2634	3.25396e-05	0.000826269
Speg	1.2888	4.03107	18.0207	2.18518e-05	0.000593424
Gm6548	1.28852	4.61885	31.1033	2.44652e-08	1.45322e-06
Mical1	1.28768	5.50718	30.7581	2.92284e-08	1.71195e-06
Cenpb	1.28578	4.2123	21.2352	4.0623e-06	0.000139078
Rps18	1.27912	10.2046	22.7243	1.86988e-06	7.17643e-05
Eef1g	1.27729	8.93388	28.2781	1.05076e-07	5.43483e-06
Rpl10a	1.27708	9.50012	25.8955	3.60402e-07	1.65529e-05
Sh3bgrl	1.27663	6.37418	19.4441	1.03587e-05	0.000315452
Vcam1	1.27602	4.94493	13.1664	0.000285019	0.00517963
Akr1a1	1.272	9.95144	28.9113	7.57698e-08	4.00532e-06
Rps2	1.26995	7.97821	14.4514	0.000143825	0.00292346
Gga2	1.26944	4.17814	35.5721	2.45784e-09	1.76566e-07
Rpl35	1.26875	10.5557	24.7216	6.62367e-07	2.89958e-05
9630033F20Rik	1.26774	3.07434	16.4512	4.99181e-05	0.0011935
Mocos	1.26569	1.63913	12.0595	0.000515288	0.008481
Slc16a10	1.26093	4.62173	43.6369	3.95312e-11	3.93207e-09
Gabarap	1.25649	8.87227	25.1718	5.24431e-07	2.32604e-05
B2m	1.25518	12.5882	14.255	0.000159637	0.00317198
Fgf13	1.2547	3.6407	14.9511	0.000110336	0.00233009
Cdo1	1.25386	0.931794	8.86077	0.00291365	0.0345649
Grn	1.25368	11.9346	20.9018	4.83453e-06	0.000162537
Meox1	1.2524	2.08209	9.62179	0.00192282	0.0246926
Rpl36a	1.25234	7.9909	24.211	8.63393e-07	3.67434e-05
Phf11d	1.25142	5.39031	15.8787	6.75348e-05	0.00154879
Gramd1b	1.25136	3.50601	18.4532	1.7413e-05	0.000495284
Eif2ak2	1.25024	5.97477	29.335	6.08856e-08	3.28745e-06
Aprt	1.24819	6.66495	35.4058	2.67684e-09	1.90668e-07
Bcl3	1.24654	2.18745	10.9731	0.000924442	0.0138749
Uba52	1.24414	10.1114	22.9661	1.64885e-06	6.47599e-05
Npm1	1.24273	9.32569	18.4138	1.77767e-05	0.000503076
Echs1	1.24175	7.52437	33.1046	8.73336e-09	5.71236e-07
Slc15a3	1.24149	6.86206	35.0726	3.17636e-09	2.22477e-07
Ndufa1	1.24007	7.12781	27.2615	1.77713e-07	8.76057e-06
Prune2	1.23634	7.3361	23.2098	1.45253e-06	5.77237e-05
Rps5	1.23505	9.92101	23.4305	1.29507e-06	5.22065e-05
Rps16	1.23494	9.25725	23.9475	9.89993e-07	4.09896e-05
Cks1b	1.2349	4.58361	17.2726	3.23816e-05	0.000824749
E2f1	1.23468	3.77546	16.5811	4.66128e-05	0.00112258
1700037H04Rik	1.23313	4.31162	21.9729	2.76527e-06	0.000101053
Tap1	1.23232	6.23007	35.2023	2.97169e-09	2.10777e-07
Sash1	1.23073	2.69317	15.8424	6.88429e-05	0.00157235
Rell1	1.22995	4.29363	32.9874	9.2758e-09	6.04365e-07
AU022793	1.22851	3.27341	16.5323	4.78283e-05	0.00115021
Gins1	1.2271	3.39379	20.0771	7.43833e-06	0.000235921
Clic4	1.22699	5.3858	40.3015	2.17641e-10	1.88585e-08
Gca	1.22289	3.49577	20.9923	4.61143e-06	0.000156287
Rasgef1b	1.22279	6.62619	13.0045	0.000310737	0.00555099
Ezr	1.22172	3.98231	18.7224	1.51198e-05	0.000438215
Dap	1.22152	6.02234	13.4178	0.000249247	0.00460178
Rpl39	1.22122	7.9633	19.6539	9.28156e-06	0.000287082
Lipa	1.21991	8.23345	24.2051	8.66027e-07	3.67624e-05
Gas7	1.21976	5.18225	24.0065	9.60112e-07	4.00288e-05
Tnfaip8l1	1.21806	1.46949	8.14951	0.00430727	0.0462358
Aoah	1.21785	3.96346	14.3194	0.000154264	0.00308344
Xaf1	1.2168	5.70681	24.1966	8.6985e-07	3.68317e-05
Rps26	1.21649	7.98884	30.0701	4.16698e-08	2.35057e-06
Mthfd2	1.21643	5.97483	20.469	6.06037e-06	0.000195566
Cd48	1.21589	8.14883	18.0096	2.19798e-05	0.000595936
Rps12	1.21587	9.18592	20.0087	7.70909e-06	0.000242678
Uap1l1	1.2122	5.02606	21.6763	3.22758e-06	0.000113983
Ptpn7	1.21093	3.35994	14.7062	0.000125634	0.00260088
Noxred1	1.21032	1.24254	8.95582	0.00276587	0.0333293
Stom	1.20981	5.53833	15.8022	7.03193e-05	0.00159094
Mtap7d3	1.20855	1.719	9.56528	0.00198292	0.0253675
Rpl3	1.20425	10.9879	22.3838	2.23252e-06	8.37952e-05
Rplp0	1.20384	10.6884	23.8283	1.05324e-06	4.3501e-05
Litaf	1.20362	8.18105	35.02	3.26334e-09	2.26681e-07
Cdk1	1.20238	5.27522	20.5666	5.75908e-06	0.000187617
Rps19	1.20216	10.4765	23.1885	1.46873e-06	5.82297e-05
Atp10a	1.19775	2.50226	17.347	3.11388e-05	0.000799149
Rpl38	1.19585	8.25002	20.7372	5.26824e-06	0.000173645
Ctsa	1.19508	11.4624	17.1116	3.52463e-05	0.000881682
Gng12	1.19428	6.50405	17.2563	3.26615e-05	0.000828115
Psen2	1.19243	4.87028	28.7903	8.06538e-08	4.23684e-06
Gm5148	1.19142	3.87895	17.4161	3.00267e-05	0.000775344
Oas1c	1.19086	1.46437	15.4697	8.38377e-05	0.00184949
Fau	1.18896	10.1304	23.2944	1.39006e-06	5.55034e-05
Nme2	1.18831	8.07418	29.0464	7.06661e-08	3.74731e-06
Tuba1c	1.18697	6.03638	19.1064	1.23627e-05	0.00036847
Arhgap24	1.18695	4.81525	21.1009	4.35733e-06	0.000147973
Rpl36	1.18679	9.23944	24.3776	7.9185e-07	3.40435e-05
Scpep1	1.18245	8.06631	25.6141	4.16992e-07	1.88939e-05
Fignl1	1.1809	3.60074	11.0728	0.000876016	0.0132308
Apbb2	1.17905	6.17807	30.7028	3.00733e-08	1.75532e-06
Car9	1.17676	2.29879	10.36	0.00128776	0.0179014
Shisa5	1.17331	8.93401	15.1879	9.73233e-05	0.00210825
Rassf3	1.16832	5.62928	39.9053	2.6658e-10	2.26324e-08
Gpr65	1.16737	6.67822	41.6533	1.08983e-10	9.90271e-09
Dna2	1.16612	4.68518	18.2036	1.98503e-05	0.000549727
Tekt4	1.16587	2.27924	11.5621	0.000673084	0.010624
Atp6v1a	1.1653	7.72111	24.0224	9.52215e-07	3.98177e-05
Anapc15	1.16517	5.43431	26.7825	2.27686e-07	1.08733e-05
Cd83	1.16431	10.1218	14.8768	0.000114768	0.00240554
Gaa	1.164	7.81152	27.7298	1.39496e-07	7.04183e-06
Cacna1a	1.16389	2.8526	12.5649	0.000393055	0.00674898
Nab2	1.16384	3.58875	11.8476	0.000577364	0.00930536
Rpl12	1.16335	8.78326	20.4688	6.06126e-06	0.000195566
Sh3bgr	1.1604	1.49892	8.9289	0.00280694	0.0337033
Psme1	1.15999	8.28425	21.9191	2.84389e-06	0.0001037
Tkt	1.1597	7.60548	15.6462	7.63649e-05	0.00171388
Alas1	1.15925	7.28198	21.6095	3.34184e-06	0.000117524
Swi5	1.15898	6.74878	13.838	0.000199264	0.00383691
Chst1	1.15774	6.05807	22.3832	2.23321e-06	8.37952e-05
Aplp2	1.15768	7.47891	10.3984	0.00126128	0.0176537
Daxx	1.15648	4.90755	23.1222	1.52022e-06	5.99881e-05
Gnb2l1	1.15633	9.66039	22.3066	2.32407e-06	8.70103e-05
Gapdh	1.15519	9.67114	23.7435	1.10067e-06	4.5238e-05
Rpl14	1.15483	10.0653	20.926	4.77378e-06	0.000160816
Tyrobp	1.15429	11.7093	17.4975	2.87679e-05	0.000747432
Psmb8	1.15238	7.69823	21.6503	3.27164e-06	0.000115296
D10Wsu52e	1.15124	8.62774	22.242	2.4036e-06	8.95886e-05
Adgb	1.14998	3.01167	13.1485	0.000287752	0.00521139
Ctsl	1.14892	11.2535	17.8327	2.41202e-05	0.000640537
Alkbh2	1.14871	2.61295	14.8968	0.000113554	0.00238307
Rragd	1.14637	2.77435	10.7184	0.00106077	0.0154286
Rpl17	1.14318	9.26708	20.5985	5.66403e-06	0.000185238
Rps8	1.14295	9.4899	21.4953	3.54698e-06	0.000123474
Msrb1	1.14247	4.28446	18.6844	1.54237e-05	0.000443959
Rplp2	1.14099	9.00899	21.8044	3.01907e-06	0.00010821
Rab11fip4	1.14037	1.05925	8.15492	0.00429444	0.046157
Nfil3	1.14008	3.51524	10.0142	0.00155337	0.0208128
C1ra	1.13996	1.66068	10.1008	0.00148202	0.0201396
Usp12	1.13977	6.08764	33.2839	7.96391e-09	5.22943e-07
Rpl18a	1.13899	11.4071	16.9824	3.77286e-05	0.000936807
Ifih1	1.13544	5.30356	26.3666	2.82375e-07	1.3259e-05
Cldn14	1.13531	2.13105	12.816	0.000343664	0.00603026
Clec1a	1.13514	2.57489	10.4345	0.00123685	0.0174571
Slc25a25	1.1338	4.31422	20.6119	5.62459e-06	0.000185028
Rps15a	1.13345	7.9932	18.9254	1.35932e-05	0.000397394
Rhbdf2	1.13256	4.92347	20.7561	5.21648e-06	0.000172277
Rps25	1.13206	9.85551	18.5213	1.68012e-05	0.00048196
Rpl15	1.13193	9.53963	21.7347	3.13075e-06	0.000111736
Mgst1	1.13124	3.14642	10.4989	0.00119445	0.0170158
Nrp1	1.12991	8.75389	27.3523	1.69564e-07	8.38346e-06
Pkib	1.12936	6.60176	17.4648	2.9268e-05	0.000758081
Arpc3	1.12742	7.75055	11.3826	0.00074135	0.0115711
3110082I17Rik	1.12673	3.61913	14.4049	0.000147415	0.002982
Lbx2	1.12665	1.45813	8.11577	0.00438819	0.0469246
BC024582	1.12632	3.5393	18.0725	2.12648e-05	0.000581239
Nek5	1.12598	1.01047	8.1675	0.00426477	0.0460147
Zmynd15	1.12582	2.6939	11.2918	0.0007785	0.012006
Anp32b	1.12493	5.64245	29.6257	5.24046e-08	2.88827e-06
Pqlc3	1.12428	4.01743	19.1088	1.23476e-05	0.00036847
Siglec5	1.12368	4.95513	17.692	2.59719e-05	0.000683237
Ftl1	1.12322	13.4029	18.0928	2.10399e-05	0.000576027
Gm5480	1.11952	1.86751	10.4748	0.00121011	0.0171807
Atp5g2	1.1176	8.20884	21.1802	4.18063e-06	0.000142549
F9	1.11722	3.9026	11.1021	0.000862291	0.0130587
Rad18	1.11633	2.31228	11.3508	0.000754173	0.0117463
Pabpc1	1.11619	9.05629	24.587	7.10296e-07	3.07734e-05
Rpl27a	1.11596	9.14447	18.9317	1.35482e-05	0.000396768
Atox1	1.1152	7.9954	22.9098	1.69783e-06	6.57616e-05
Gba	1.11453	7.89328	22.503	2.09814e-06	7.92578e-05
Qsox1	1.11408	5.73193	20.8086	5.07535e-06	0.000169279
Gpx7	1.11306	1.99107	8.23221	0.00411534	0.0446915
Uqcrh	1.10847	8.15446	19.1092	1.23447e-05	0.00036847
S100a1	1.1078	6.01748	19.9377	8.00058e-06	0.000251383
E2f2	1.10762	3.33451	12.0377	0.000521359	0.00855903
Nrp2	1.10615	5.21912	31.1938	2.33506e-08	1.39688e-06
Glrx	1.10592	6.22315	20.828	5.0243e-06	0.00016791
Acot9	1.10584	5.22187	21.4718	3.59069e-06	0.00012471
Rpl31	1.10545	8.49517	21.4508	3.63028e-06	0.000125825
Hscb	1.10525	4.8528	27.9764	1.22806e-07	6.3124e-06
Fam89b	1.10509	5.6365	26.5321	2.592e-07	1.23432e-05
Aig1	1.10498	3.15066	18.2055	1.98307e-05	0.000549727
Cyb5r3	1.10491	6.2995	12.3896	0.000431734	0.00731598
Fuom	1.10475	2.8694	13.7537	0.00020841	0.00399082
Ldha	1.10383	9.01366	24.2997	8.24534e-07	3.53582e-05
Pdgfa	1.1037	4.14901	14.0448	0.000178509	0.00348518
Eif4b	1.10366	7.96571	23.3284	1.36569e-06	5.466e-05
Ccdc86	1.10321	4.67828	22.1545	2.5156e-06	9.27625e-05
Rps14	1.10083	10.3221	16.1863	5.74075e-05	0.0013403
2210039B01Rik	1.09973	3.29924	8.13424	0.0043437	0.0465674
Cdkn2c	1.09541	3.25558	12.8769	0.000332663	0.00585557
Prdx5	1.09364	7.9931	21.6886	3.20696e-06	0.000113529
Pebp1	1.09268	6.9127	18.2755	1.91146e-05	0.000535528
Sardh	1.09266	5.08136	14.358	0.000151133	0.00303813
Gcnt2	1.09229	6.76431	19.4225	1.04766e-05	0.000317891
Rps11	1.09148	10.3533	17.7616	2.50382e-05	0.000661779
Syngr1	1.09062	8.55721	21.4428	3.64545e-06	0.000126091
Gmppb	1.08847	4.44335	22.602	1.99279e-06	7.61336e-05
Gpi1	1.08759	8.64753	23.0645	1.56657e-06	6.1672e-05
Tpi1	1.08749	7.63457	28.8748	7.72108e-08	4.0687e-06
Igbp1	1.08746	6.48584	23.7337	1.10628e-06	4.53573e-05
Rpl29	1.08686	8.82143	21.8921	2.88426e-06	0.000104718
4930556M19Rik	1.08654	2.33389	10.5673	0.00115105	0.0165237
Rpl37a	1.08531	10.1215	16.36	5.23777e-05	0.0012436
Synj2	1.08526	4.6774	30.5078	3.32522e-08	1.92086e-06
Ccdc109b	1.0852	3.95096	15.2271	9.53255e-05	0.00207031
Rps6	1.08491	10.633	19.6488	9.30601e-06	0.000287082
Mapkapk2	1.08432	5.22013	18.7503	1.49e-05	0.000432589
Tmem86a	1.08329	7.16674	16.1481	5.85763e-05	0.0013638
Sept9	1.08228	4.90003	14.3506	0.000151734	0.00304373
Htatip2	1.08138	4.19477	21.2553	4.02003e-06	0.000137912
Thbs1	1.08038	5.77962	8.19709	0.00419576	0.0453574
Rpl24	1.08016	9.27633	17.1133	3.52152e-05	0.000881682
Rps21	1.0796	8.16027	17.3951	3.03606e-05	0.000782763
C330006A16Rik	1.0779	6.84099	11.2505	0.00079601	0.0122089
Siva1	1.07768	4.27021	23.4043	1.31287e-06	5.27974e-05
Arl11	1.07673	6.40598	26.3547	2.84133e-07	1.32679e-05
Klhl6	1.07669	8.32092	14.7124	0.000125217	0.0025973
Gm17677	1.07546	1.61377	8.73196	0.0031268	0.0365011
Eif3k	1.07491	8.13752	19.7737	8.7173e-06	0.000270865
Rps27a	1.0739	9.92915	15.968	6.44238e-05	0.00148759
Rpl7a	1.07157	9.24509	23.1537	1.49556e-06	5.91539e-05
Pfdn5	1.06988	8.45225	18.3341	1.85363e-05	0.000521935
Kxd1	1.06887	6.74364	20.2905	6.65298e-06	0.000212214
Samd9l	1.06877	4.61855	15.0488	0.000104768	0.00222628
Ggh	1.06431	6.20679	20.4346	6.17051e-06	0.000198329
Rps24	1.06248	9.15633	16.7107	4.35352e-05	0.00105991
Dgkz	1.06205	7.9407	26.0612	3.30759e-07	1.53169e-05
2010111I01Rik	1.0607	3.95842	18.703	1.52741e-05	0.000440409
Rpl5	1.06051	9.74804	16.3024	5.39955e-05	0.00127401
Rps17	1.05943	8.70522	18.2538	1.93344e-05	0.000539885
Rpl21	1.05928	9.78694	17.6722	2.62432e-05	0.000689295
Rpl6	1.05813	9.99652	18.7161	1.51699e-05	0.000438909
Crem	1.05784	4.25776	8.91605	0.00282675	0.0338548
Cd101	1.0571	3.76358	13.4756	0.000241681	0.00451909
Asb10	1.05537	3.73474	14.6857	0.000127007	0.00261961
Eef1b2	1.0545	8.56905	14.641	0.000130057	0.00267924
Rpl4	1.05348	10.7185	15.1483	9.93874e-05	0.00214743
Eif3f	1.05345	6.37927	14.425	0.000145853	0.0029611
Akap3	1.05184	1.89946	8.78558	0.00303621	0.0356416
Chst11	1.05168	4.94748	20.7773	5.15913e-06	0.000171393
Fbxw17	1.05152	3.89023	15.0682	0.000103696	0.00221771
Ifi44	1.05148	2.15391	9.72264	0.00182012	0.0235681
Galnt6	1.05143	3.51569	7.96745	0.00476261	0.0498813
Coa5	1.04951	6.6955	18.3817	1.80783e-05	0.00051075
Slamf9	1.04764	7.83994	17.9774	2.23543e-05	0.000600747
Rpl27	1.04755	8.77051	18.0263	2.17878e-05	0.000592641
Mthfr	1.04549	5.21728	15.4824	8.32789e-05	0.00183958
Trex1	1.04512	6.43478	24.1331	8.9901e-07	3.78756e-05
Rpl23a	1.04424	10.0505	14.5934	0.000133378	0.00274093
Bcl2l1	1.04406	7.07638	15.36	8.88514e-05	0.00194986
Rps15	1.04395	8.67639	16.8674	4.00841e-05	0.000985108
Sdf4	1.04347	8.92445	22.5822	2.0134e-06	7.67467e-05
Gusb	1.04241	9.25582	15.7866	7.09031e-05	0.00159984
Gpr162	1.04153	1.15622	8.20933	0.00416754	0.0451394
Nkiras2	1.03893	5.31454	13.1128	0.000293279	0.00530109
Trps1	1.03858	4.00961	13.7936	0.000204033	0.0039153
Iah1	1.03828	5.10972	18.2446	1.94274e-05	0.000541584
Rps10	1.03826	8.36538	15.8915	6.70798e-05	0.00154045
Rpl9	1.03457	10.0309	14.9223	0.000112034	0.00235705
Trpm2	1.0334	5.68211	20.7937	5.11518e-06	0.00017027
Tor3a	1.03252	6.75767	15.4994	8.25318e-05	0.00182788
Lyplal1	1.03192	3.70154	10.188	0.00141359	0.0193191
Eif3i	1.03048	7.57337	17.9881	2.2229e-05	0.000599555
Rps3	1.02994	10.4723	16.1709	5.78753e-05	0.00134935
Slc11a2	1.02972	5.69981	23.5842	1.19565e-06	4.84311e-05
Nrap	1.0295	2.62206	15.1144	0.000101191	0.00217337
Athl1	1.02854	3.35951	17.0988	3.54849e-05	0.000886331
BC026585	1.02393	5.02736	16.8899	3.96111e-05	0.000977771
Arpc1b	1.02362	9.99762	12.4366	0.000420994	0.00715562
Rps23	1.0215	9.41233	18.0036	2.20483e-05	0.000596832
Atp5e	1.02051	7.46754	16.873	3.99651e-05	0.000985063
Cenpa	1.01994	3.52964	8.52748	0.00349824	0.039573
Ddx60	1.01809	4.87182	15.6243	7.72562e-05	0.00172926
Cox4i1	1.01799	9.55432	18.1179	2.07642e-05	0.000570337
B4galnt1	1.01683	5.411	13.539	0.000233653	0.00438361
Nme1	1.01637	7.0255	18.1832	2.00637e-05	0.000554723
Gins2	1.01529	3.81454	9.40741	0.0021611	0.0271714
Rpl28	1.01478	8.49677	15.0741	0.000103374	0.00221365
Pwwp2b	1.01351	4.13624	13.1875	0.000281829	0.0051272
Myo1a	1.01348	1.90587	10.1977	0.00140618	0.0192334
Efemp2	1.01187	4.63999	17.8633	2.37354e-05	0.000631317
2700094K13Rik	1.01151	5.53288	21.1511	4.24458e-06	0.000144436
Rps29	1.01097	10.185	12.6623	0.000373105	0.00646586
Fnip2	1.0106	5.53089	26.016	3.38608e-07	1.55945e-05
Rps15a-ps4	1.01051	3.64608	14.4201	0.000146233	0.00296522
Txn1	1.01013	6.43993	20.766	5.1895e-06	0.000172062
H2-T23	1.00917	8.59714	15.7956	7.05681e-05	0.00159442
Mpdu1	1.00705	5.52452	13.7058	0.00021379	0.00405815
Slc1a5	1.00455	3.53382	10.5313	0.00117368	0.0167911
Dtnbp1	1.00421	4.69702	15.4935	8.27916e-05	0.00183122
Atg7	1.00208	5.61108	17.2906	3.20775e-05	0.000819488
Mpp1	1.00133	6.7963	15.8661	6.79843e-05	0.00155697
Pard3b	-1.00716	3.40812	18.2965	1.89053e-05	0.000530548
Chst7	-1.0105	3.04768	10.7086	0.00106639	0.0154668
Bmf	-1.01075	5.42028	9.71342	0.00182927	0.0236222
Lifr	-1.01804	6.34788	15.7787	7.12004e-05	0.00160439
Dab1	-1.02411	0.834677	8.82809	0.00296629	0.0349896
Ncs1	-1.02505	3.83793	13.9312	0.000189621	0.0036765
Ahsa2	-1.03093	3.5044	8.86515	0.00290667	0.0345202
Raly	-1.03457	3.17608	11.0197	0.000901469	0.0135664
Ache	-1.03914	1.86945	9.82642	0.00172023	0.022486
Rbfox1	-1.04581	2.08723	10.7767	0.00102784	0.0151252
Siglece	-1.04867	6.08289	16.8629	4.01798e-05	0.000986019
Tm6sf1	-1.04903	4.51106	19.0824	1.25197e-05	0.000372488
Smpdl3b	-1.05314	2.88655	12.4609	0.000415557	0.00707753
R74862	-1.0538	3.20987	11.7639	0.000603913	0.00965916
Slc25a27	-1.0646	1.53371	9.28118	0.0023152	0.0287946
Csmd3	-1.06593	6.63905	16.6173	4.57314e-05	0.00110452
G530011O06Rik	-1.0674	5.65709	12.2435	0.00046689	0.00784842
S100a10	-1.07363	3.72788	8.6659	0.00324219	0.0375353
Gprasp1	-1.07553	4.64843	14.2745	0.00015799	0.00314669
2700081O15Rik	-1.07598	2.60968	11.94	0.000549417	0.00894932
Gtdc2	-1.07734	0.946911	8.80736	0.00300018	0.0353172
Plekhh1	-1.0789	0.92691	8.76089	0.0030776	0.0360267
Prkca	-1.07937	3.66602	18.3131	1.87414e-05	0.000526828
Tspan18	-1.0795	3.54001	15.2329	9.50319e-05	0.00206661
Hist1h4i	-1.08066	2.06174	14.1202	0.000171491	0.00337001
Grm3	-1.0839	1.34381	8.43681	0.003677	0.0411446
Snta1	-1.08727	4.66321	16.3562	5.24853e-05	0.0012444
Emp2	-1.08913	1.8973	9.21667	0.00239821	0.0296547
Tet1	-1.08995	3.16381	13.0696	0.000300122	0.00539696
Meg3	-1.09192	1.93635	8.2997	0.00396517	0.0435936
Atp2a3	-1.09832	3.35292	11.2557	0.000793789	0.012195
Mapk12	-1.09891	0.853808	9.19662	0.00242462	0.029947
Snap91	-1.09978	0.738195	10.2649	0.00135587	0.0186975
AI597468	-1.10012	3.63287	13.4599	0.000243713	0.00453187
Mboat1	-1.10542	3.59835	20.0192	7.66689e-06	0.000241802
8030442B05Rik	-1.11156	2.08083	11.8398	0.000579771	0.00932626
P2ry12	-1.11172	11.3661	10.4151	0.00124986	0.0175628
Srl	-1.11632	2.01396	9.10043	0.0025555	0.0312877
Sox4	-1.11905	3.33593	8.12747	0.00435995	0.0467118
Nos1ap	-1.12204	2.4326	8.86442	0.00290783	0.0345202
Cdkl4	-1.12291	0.875601	9.02039	0.00266985	0.0323111
Gm7694	-1.1255	2.93302	16.4403	5.02058e-05	0.00119711
Dlc1	-1.12714	2.34613	15.2576	9.37981e-05	0.00204242
Cep170b	-1.13338	1.35662	10.6318	0.00111161	0.0159984
Rtn1	-1.13481	4.9631	25.7272	3.93247e-07	1.79146e-05
Anks6	-1.13609	2.7625	15.8985	6.68324e-05	0.00153687
Mmp15	-1.13664	0.540467	9.36243	0.00221479	0.0277598
Sec16b	-1.13891	1.64074	12.1054	0.00050275	0.00831136
Lgi4	-1.14017	2.26402	13.2821	0.000267952	0.00490662
Mageh1	-1.14222	1.77724	10.2877	0.0013392	0.0185284
Slit3	-1.14388	0.964146	9.94964	0.00160881	0.0214126
Peg10	-1.1467	2.07974	12.5345	0.000399503	0.00683874
Acvr2b	-1.15031	3.30468	9.22582	0.00238625	0.0295382
Filip1l	-1.15914	4.51173	24.1093	9.10178e-07	3.82502e-05
Rgs7bp	-1.16243	2.22586	12.2376	0.000468356	0.00785735
Asic1	-1.16621	1.33233	15.3187	9.08154e-05	0.00198261
D830030K20Rik	-1.17013	0.429756	8.63813	0.00329199	0.0378253
Hdgfrp3	-1.17014	3.21639	18.7955	1.45507e-05	0.000423178
Slco3a1	-1.17046	1.59959	12.6878	0.00036805	0.00640469
Scube1	-1.17967	1.99474	14.9313	0.000111496	0.00234867
Lrig3	-1.18243	2.77288	9.07689	0.0025886	0.0316699
Dab2ip	-1.18976	1.2029	8.8375	0.00295104	0.0349176
Rgag4	-1.19386	1.05776	10.3822	0.00127236	0.0177202
Rgs5	-1.19952	1.03624	9.76628	0.00177742	0.0231257
Phactr3	-1.20172	1.74849	8.94019	0.00278964	0.0335436
Itga9	-1.2063	4.9385	43.5717	4.08713e-11	4.01782e-09
1700003M07Rik	-1.21599	0.636675	8.01255	0.00464542	0.0489283
Zfyve9	-1.21976	0.628852	9.37761	0.00219652	0.0275548
Tsc22d3	-1.22343	8.54457	10.2775	0.00134663	0.0186153
Ddah1	-1.22459	1.65864	8.23821	0.00410176	0.0446572
Plag1	-1.22661	1.38951	8.81911	0.00298091	0.035115
Chl1	-1.2287	1.79889	14.7111	0.000125307	0.0025973
Adrb1	-1.23015	3.40293	22.9289	1.68109e-06	6.55664e-05
AA415398	-1.23052	1.30003	11.6597	0.000638687	0.010167
Fads2	-1.23165	0.886785	8.63138	0.00330421	0.037864
Adamtsl2	-1.23565	1.96047	17.9759	2.23717e-05	0.000600747
Tmtc2	-1.23771	0.677822	8.63214	0.00330283	0.037864
Pcdh9	-1.241	2.50977	8.92606	0.0028113	0.0337315
Prrg3	-1.24628	1.34222	10.3375	0.00130354	0.0180499
Bnc2	-1.24646	0.664209	13.1621	0.000285663	0.00518574
Erp27	-1.24693	0.453385	8.09142	0.00444753	0.0474384
Gria1	-1.24745	1.28441	10.7166	0.00106179	0.0154286
Zfp57	-1.24804	0.502543	8.78251	0.00304133	0.0356767
Atp10d	-1.24997	3.61476	30.4755	3.38101e-08	1.9464e-06
Tmod2	-1.25662	3.43441	10.8488	0.000988597	0.0146935
Btc	-1.26125	-0.00261937	8.66728	0.00323975	0.0375353
4933431G14Rik	-1.26238	2.23619	10.9081	0.000957421	0.0142553
Kazn	-1.27049	1.44083	8.21644	0.00415127	0.0450212
Luzp2	-1.27346	2.09287	13.3309	0.000261071	0.00479106
Myo1h	-1.27427	0.402867	8.50311	0.00354541	0.0399318
Cplx1	-1.27481	2.02398	8.51072	0.0035306	0.0398051
Ccr3	-1.27771	0.703701	10.0642	0.00151177	0.0204283
Sept3	-1.27821	1.26513	10.2206	0.00138881	0.0190423
Entpd2	-1.27871	1.01802	9.35569	0.00222294	0.0278153
Pcdhga2	-1.28099	1.30253	12.9808	0.000314699	0.00560391
Psd2	-1.28298	1.38127	10.414	0.0012506	0.0175628
Stmn2	-1.2835	1.70606	11.0589	0.000882603	0.0133183
Rph3a	-1.28447	1.77341	13.6356	0.000221934	0.00418242
Pcdhga12	-1.28484	1.40043	11.6317	0.000648383	0.0102921
Cmtm2a	-1.28758	0.0905714	8.42761	0.00369567	0.0412739
Lrrc2	-1.28959	1.08513	8.15535	0.00429344	0.046157
Chrna2	-1.29059	0.56035	8.20485	0.00417785	0.0452219
Ppp1r26	-1.29911	0.898393	9.34775	0.0022326	0.0278826
Adcyap1r1	-1.30066	1.49516	12.8773	0.000332599	0.00585557
Gprasp2	-1.30391	2.13974	16.6187	4.56987e-05	0.00110452
Rit2	-1.30788	0.701107	8.63129	0.00330437	0.037864
Snph	-1.31146	1.92874	22.0191	2.69953e-06	9.88652e-05
Kif5c	-1.31447	3.21791	10.0539	0.00152026	0.02051
Mfsd2a	-1.31468	0.68579	8.04282	0.00456844	0.0482835
Dact3	-1.32382	1.05635	8.16096	0.00428017	0.0461216
Atp6v0e2	-1.32397	3.1143	10.0855	0.00149437	0.020264
Slc14a1	-1.32484	2.08523	12.1051	0.000502835	0.00831136
Fgfr1	-1.33563	1.88911	12.9057	0.000327575	0.00579362
Egfl6	-1.3386	0.305883	10.7184	0.00106076	0.0154286
Zcchc18	-1.33928	1.6982	11.0054	0.000908451	0.0136471
Camk2n1	-1.33973	4.29595	29.5373	5.48496e-08	3.00333e-06
Vipr1	-1.34052	1.95367	10.6917	0.00107617	0.0155549
Acsl3	-1.3514	2.48832	12.925	0.000324222	0.00574307
Jam3	-1.35446	3.23639	13.097	0.000295763	0.00534026
Arrdc3	-1.35574	5.86174	8.32141	0.00391805	0.0431884
Iqsec3	-1.35587	1.17025	9.4402	0.0021228	0.0268303
Nhsl2	-1.35927	3.17044	29.2136	6.4824e-08	3.46543e-06
Gabrg1	-1.36208	1.02631	9.86928	0.00168061	0.0220676
Trim9	-1.36851	1.03598	14.5314	0.000137843	0.00280866
Hpcal4	-1.36933	0.364145	8.0823	0.00446998	0.0475307
Myo1b	-1.37001	4.79829	43.7721	3.68935e-11	3.69155e-09
Paqr6	-1.37603	1.36096	11.2947	0.000777295	0.0119985
BC048546	-1.37939	0.78575	9.1157	0.00253426	0.0310728
Spock3	-1.37987	1.61764	9.90574	0.00164764	0.0218079
Slc2a5	-1.39195	8.22456	28.5679	9.04687e-08	4.72292e-06
Omg	-1.39402	2.22445	8.30762	0.00394791	0.0434321
Gimap9	-1.39804	2.60308	19.894	8.18556e-06	0.000256237
Gimap6	-1.40139	4.63682	27.4606	1.60327e-07	7.97368e-06
Gm1141	-1.40293	-0.340633	8.34392	0.00386979	0.0427687
Prickle2	-1.42036	1.36657	14.6356	0.000130426	0.00268356
Pecam1	-1.42531	3.23156	21.4961	3.54547e-06	0.000123474
Lgi1	-1.42783	0.808855	9.85173	0.00169672	0.0222479
Cyp2d22	-1.42798	1.8182	8.7224	0.00314325	0.0366167
Efnb1	-1.42806	2.33131	11.9111	0.000558016	0.00906739
Ncam1	-1.42844	3.42417	9.90692	0.00164658	0.0218079
6030468B19Rik	-1.43433	2.53459	14.2528	0.000159825	0.00317198
Cbs	-1.43917	1.48054	14.5343	0.000137634	0.00280866
Adcy8	-1.44299	0.815557	14.3379	0.000152759	0.003057
Fam171b	-1.448	1.10697	9.86993	0.00168002	0.0220676
Fabp7	-1.45182	1.85918	10.0352	0.00153573	0.0206691
Klhdc7a	-1.45716	-0.00561109	11.2064	0.000815164	0.0124554
Mef2b	-1.46904	-0.317363	8.55429	0.00344708	0.0391259
Efna4	-1.4733	-0.423758	8.63169	0.00330365	0.037864
Lsamp	-1.4736	0.681364	9.90473	0.00164855	0.0218079
Igsf1	-1.47545	0.892101	16.2977	5.41301e-05	0.00127401
Mycl1	-1.47712	2.4746	17.6275	2.68668e-05	0.000703476
Emr4	-1.47902	2.39376	25.3517	4.77738e-07	2.14727e-05
Agbl1	-1.48005	0.0552247	8.40394	0.00374408	0.0416532
Dmwd	-1.48671	0.785127	9.33728	0.00224539	0.0280145
Slc25a18	-1.48741	1.92797	12.9503	0.000319867	0.0056839
Ankrd6	-1.48795	0.652722	12.4987	0.000407227	0.0069568
Ppap2b	-1.48885	2.82437	15.6097	7.78531e-05	0.001738
Slc5a10	-1.49226	0.188057	12.8078	0.000345178	0.00605052
Car10	-1.4928	0.57777	8.94975	0.00277508	0.0334162
Ccdc96	-1.49758	-0.301867	10.3885	0.00126804	0.0176967
Ttyh1	-1.49902	3.70845	32.1029	1.46218e-08	9.17137e-07
Pex5l	-1.50404	1.34717	16.0934	6.02928e-05	0.00139796
Lrrn1	-1.50605	1.02353	14.1529	0.000168536	0.00332523
Kcnj10	-1.51908	4.3866	21.7396	3.12281e-06	0.00011169
Hoxc8	-1.52714	0.598806	11.9087	0.00055871	0.00906739
Bbox1	-1.53345	0.176076	13.4694	0.000242486	0.00452252
Rasgrp4	-1.54073	2.86772	30.8303	2.81601e-08	1.66095e-06
Ndrg4	-1.54462	2.36417	13.4183	0.000249187	0.00460178
Kif5a	-1.54984	4.80344	13.9975	0.000183052	0.00356146
Stmn3	-1.5499	1.65612	10.1361	0.0014539	0.0197896
Sox9	-1.55111	1.27269	13.3973	0.00025199	0.00463959
Gpld1	-1.55969	3.03869	21.3861	3.75484e-06	0.000129342
Lrba	-1.56063	5.40511	45.3657	1.63471e-11	1.67558e-09
Mesp2	-1.56761	-0.133552	9.641	0.00190282	0.0244919
Hhatl	-1.57242	-0.317689	9.64558	0.00189808	0.0244495
Mmp23	-1.57504	0.893363	14.09	0.000174271	0.00341159
Bend5	-1.5769	0.644009	8.65049	0.00326973	0.0376983
Gpm6b	-1.57724	5.73013	10.2057	0.00140006	0.0191652
Mt3	-1.57758	4.19027	10.2308	0.00138114	0.0189681
A730017C20Rik	-1.57807	0.119096	12.128	0.000496701	0.00824398
Tpd52l1	-1.58685	-0.121128	11.205	0.000815789	0.0124554
Mrc1	-1.58949	5.00407	51.5272	7.06105e-13	9.34617e-11
Cntn1	-1.58986	2.88776	12.7612	0.00035389	0.00618389
Mrvi1	-1.59108	1.12617	18.2263	1.96154e-05	0.00054592
Cplx2	-1.60142	1	17.9459	2.27274e-05	0.000609326
Map7d2	-1.6026	1.15888	12.625	0.000380615	0.00657568
Mapk8ip1	-1.60882	0.955099	8.36034	0.00383498	0.0425238
Scd1	-1.61589	3.51216	10.7492	0.00104325	0.0152363
Gp9	-1.61688	4.56705	43.8198	3.6004e-11	3.62411e-09
Ptprz1	-1.61769	2.03677	21.3907	3.74584e-06	0.000129297
Slc6a9	-1.62337	2.58208	19.4981	1.00702e-05	0.000308341
Hlf	-1.6259	1.79565	15.3445	8.95818e-05	0.00195822
Clu	-1.62607	5.27454	11.6273	0.000649915	0.0103067
Kcna6	-1.62628	1.01103	9.77846	0.00176568	0.0230086
Nrsn1	-1.62755	1.27374	8.57497	0.00340816	0.0388854
Hoxa7	-1.63097	0.38129	12.2308	0.000470066	0.00785882
Plxnb1	-1.64271	1.609	20.5823	5.71228e-06	0.000186453
Ckmt1	-1.64368	0.741204	8.56056	0.00343524	0.0390971
Nrxn1	-1.6453	2.71292	22.2695	2.36943e-06	8.85112e-05
Pcdhb17	-1.65326	-0.598576	8.19856	0.00419236	0.0453498
Nrcam	-1.67235	2.24366	31.9486	1.58307e-08	9.85611e-07
Nap1l5	-1.67539	1.06596	10.7164	0.00106192	0.0154286
Pf4	-1.68075	4.98672	42.2917	7.86274e-11	7.30236e-09
Mboat2	-1.68175	0.965728	15.8229	6.95563e-05	0.00157874
Sox2	-1.68756	-0.226208	8.23212	0.00411555	0.0446915
Igfbp2	-1.69519	0.541511	10.4767	0.00120887	0.0171807
1700009N14Rik	-1.69524	-0.369091	9.43814	0.00212519	0.0268403
Apobec2	-1.69774	0.639195	9.41055	0.0021574	0.0271655
Tmem47	-1.69887	1.80104	18.678	1.54757e-05	0.000444695
Bmpr1b	-1.6991	0.405699	16.4487	4.99836e-05	0.0011935
Tmem44	-1.70939	3.32627	33.5832	6.82803e-09	4.55473e-07
Vsnl1	-1.71198	1.24621	13.6636	0.000218648	0.0041344
Sema6d	-1.71578	2.24337	22.7777	1.81861e-06	7.01167e-05
Elovl4	-1.71681	0.0321373	8.74154	0.00311041	0.036335
Slco4a1	-1.71795	5.33662	51.2022	8.33253e-13	1.08581e-10
Ninj2	-1.72057	-0.0262639	8.72629	0.00313654	0.0365893
Snap25	-1.72107	3.46516	16.5194	4.81547e-05	0.0011564
Oprl1	-1.72229	-0.136344	8.65339	0.00326453	0.0376642
Smyd1	-1.73048	0.387385	19.8648	8.31166e-06	0.000259219
Folh1	-1.73249	0.684104	18.4611	1.7341e-05	0.000494071
Tspan12	-1.73332	2.00586	13.499	0.000238692	0.00447315
Gabbr1	-1.7383	3.73376	31.2689	2.24651e-08	1.35354e-06
Hoxc10	-1.76218	-0.694158	8.65405	0.00326335	0.0376642
E030003E18Rik	-1.76244	0.0863135	8.24084	0.00409581	0.0446502
Khdrbs3	-1.76393	2.1853	23.979	9.7394e-07	4.04245e-05
Tmc7	-1.77315	4.27044	43.8748	3.50074e-11	3.54502e-09
Chp2	-1.77522	-0.373449	9.60758	0.00193775	0.0248654
Ppp2r2b	-1.77659	0.555308	12.5969	0.000386391	0.00665495
Mal	-1.77808	4.30807	8.68293	0.00321205	0.037289
Klhdc8b	-1.78598	4.16349	46.1304	1.10641e-11	1.1552e-09
Fgfr3	-1.81049	2.605	30.0485	4.21369e-08	2.36107e-06
Nid2	-1.81108	3.05936	24.7551	6.50949e-07	2.85704e-05
Ccr1l1	-1.81653	-0.372434	10.0819	0.0014973	0.0202817
Hepacam	-1.82061	1.36533	15.8309	6.92632e-05	0.00157766
Tagln3	-1.82204	1.98559	11.3315	0.000762022	0.011813
Gria4	-1.8235	1.07649	20.4491	6.12382e-06	0.000197206
Il7r	-1.8253	4.1282	58.452	2.08312e-14	3.36704e-12
Cfhr2	-1.83458	0.331919	10.4295	0.00124021	0.0174751
Kcnj16	-1.85534	1.89814	19.1944	1.18056e-05	0.000354891
Sema4b	-1.92231	1.95889	39.6182	3.0879e-10	2.56968e-08
Paqr8	-1.92474	2.66792	28.4432	9.64879e-08	5.00605e-06
Tmem204	-1.92651	3.96683	52.2295	4.93787e-13	6.74843e-11
Ccdc162	-1.93986	0.617897	30.2248	3.84748e-08	2.20738e-06
Gabra2	-1.9459	0.785668	12.3308	0.000445552	0.00752736
Sfrp5	-1.9561	-0.546635	14.3691	0.000150249	0.0030284
Ndn	-1.9717	0.343933	8.83609	0.00295331	0.0349176
Myo18b	-1.97493	2.28088	43.2518	4.8129e-11	4.62313e-09
Ndrg2	-1.9787	5.34122	31.5368	1.95698e-08	1.18761e-06
Dcn	-1.98093	3.10833	8.08349	0.00446703	0.0475307
Cd163	-1.98458	3.07097	20.8323	5.01296e-06	0.000167864
Ctnnd2	-1.98865	2.33066	24.233	8.53554e-07	3.65095e-05
Gm13315	-2.023	0.731882	13.6173	0.000224114	0.00421877
6330403K07Rik	-2.02571	0.0192125	8.55612	0.00344363	0.0391131
Ddit4	-2.02707	0.554918	19.2876	1.12432e-05	0.000339429
Tmeff1	-2.03245	1.42873	16.2956	5.41889e-05	0.00127401
Gstm6	-2.03519	-0.573216	10.0388	0.00153281	0.0206463
Cbr2	-2.03594	4.21974	47.7356	4.87754e-12	5.77405e-10
Ncan	-2.04369	2.36112	25.7964	3.79397e-07	1.73778e-05
Gpr165	-2.05048	2.22202	29.5405	5.47599e-08	3.00333e-06
Bank1	-2.05401	3.63405	56.4224	5.84604e-14	8.64862e-12
Pkd2l1	-2.07302	-0.139162	15.3549	8.90894e-05	0.00195253
Ntrk2	-2.07562	2.70983	23.5741	1.20191e-06	4.85677e-05
Csdc2	-2.10572	1.36332	17.9075	2.31908e-05	0.000618733
Tril	-2.10855	1.54346	18.445	1.74882e-05	0.000496583
Ednrb	-2.11271	2.61387	19.8341	8.44614e-06	0.000262925
Agxt2l1	-2.12583	1.04258	19.063	1.26475e-05	0.000373645
Nefl	-2.13131	2.43623	12.9279	0.000323714	0.00574012
Gprc5b	-2.13392	1.28173	17.1369	3.47798e-05	0.00087261
Mmp9	-2.1365	1.45446	10.3912	0.00126618	0.0176967
Nrarp	-2.13911	0.524741	19.8672	8.3011e-06	0.000259219
Nkain4	-2.13963	0.700784	16.3128	5.37007e-05	0.00126963
Fam5c	-2.14998	0.296033	15.2879	9.23057e-05	0.00201253
Mro	-2.15687	0.322907	14.0531	0.00017772	0.00347381
Sdc2	-2.17245	1.75535	24.4838	7.49372e-07	3.22999e-05
Abat	-2.19273	2.76239	22.5064	2.09442e-06	7.92578e-05
Siglecg	-2.19473	1.27177	22.9155	1.69285e-06	6.57201e-05
Dhcr24	-2.19762	1.36726	20.0648	7.48606e-06	0.000236988
Pygm	-2.22328	2.41997	30.1918	3.91351e-08	2.23004e-06
Tlr5	-2.22392	1.83247	46.6754	8.37756e-12	9.14459e-10
Flrt1	-2.2287	1.17439	32.5483	1.16265e-08	7.40306e-07
Apln	-2.2301	1.19254	20.2295	6.86852e-06	0.000218261
Pdgfd	-2.26207	-0.233662	12.4518	0.000417579	0.00710475
Mlc1	-2.27085	2.29507	22.154	2.51634e-06	9.27625e-05
Hebp2	-2.27317	-0.233298	8.51897	0.00351463	0.0397049
Aldh1a1	-2.28561	3.19748	27.4762	1.5904e-07	7.93314e-06
Ddit4l	-2.29955	0.291836	14.9518	0.000110292	0.00233009
Mgl2	-2.30204	3.64057	34.3802	4.53321e-09	3.0977e-07
Upk1b	-2.30322	4.29351	70.4454	4.73191e-17	9.94292e-15
Kcnk1	-2.30481	0.537265	13.7534	0.000208444	0.00399082
AI836003	-2.30743	-0.830938	11.8723	0.000569738	0.0092178
Agt	-2.31145	2.64464	18.707	1.52423e-05	0.000440246
Bcan	-2.31962	1.87728	21.8057	3.0171e-06	0.00010821
F13a1	-2.32093	5.15016	27.8811	1.29004e-07	6.57833e-06
Scrg1	-2.35194	1.28714	18.2177	1.97037e-05	0.000547469
Cadm4	-2.37196	0.577835	24.678	6.7754e-07	2.95063e-05
Timp4	-2.37852	1.90249	14.7332	0.000123848	0.00257978
Slc39a12	-2.40226	2.19824	22.8975	1.70878e-06	6.60337e-05
Slc7a10	-2.40278	1.51489	35.7315	2.26467e-09	1.64091e-07
Skint1	-2.41026	-0.693079	12.1906	0.000480322	0.00801013
Scg3	-2.44464	2.0251	25.7779	3.83059e-07	1.74979e-05
Aqp4	-2.44708	4.10194	19.0419	1.27882e-05	0.00037648
Cpe	-2.47213	4.29703	23.6753	1.14038e-06	4.65285e-05
Mmd2	-2.485	3.11711	27.9707	1.23169e-07	6.3124e-06
Enho	-2.69414	1.55183	29.8706	4.61875e-08	2.5709e-06
Aldoc	-2.69565	6.21001	31.9672	1.56801e-08	9.79858e-07
Htra1	-2.70002	1.9048	20.9354	4.75046e-06	0.000160352
Gpc5	-2.72561	0.531124	24.2175	8.60451e-07	3.67111e-05
Slc6a11	-2.75837	1.6949	31.6801	1.81773e-08	1.11113e-06
Hsd11b1	-2.80606	0.997863	24.0386	9.44252e-07	3.95832e-05
Slc4a4	-2.85209	2.94689	75.1389	4.38735e-18	1.03875e-15
Tslp	-2.86106	0.138199	38.2381	6.26165e-10	4.9417e-08
Sparcl1	-2.86667	5.806	32.9421	9.49425e-09	6.1621e-07
Elovl2	-2.87226	0.772569	16.8457	4.05444e-05	0.000993516
Acsbg1	-2.91226	3.4165	30.1087	4.08501e-08	2.31982e-06
Acsl6	-2.91329	2.37237	48.8101	2.81979e-12	3.4599e-10
Arxes2	-2.92094	0.158754	20.4829	6.01656e-06	0.000194872
Ntsr2	-2.95665	1.57582	26.3979	2.77849e-07	1.3083e-05
Itih3	-2.99882	2.72017	50.3907	1.25992e-12	1.61674e-10
Slc6a1	-3.06068	2.56087	29.9839	4.35644e-08	2.43295e-06
Gpm6a	-3.07722	2.29749	39.8307	2.76959e-10	2.3259e-08
Gja1	-3.23658	3.59976	52.0869	5.3097e-13	7.19807e-11
Gpr37l1	-3.23664	2.54494	26.2832	2.94835e-07	1.3729e-05
Lyve1	-3.30454	2.41561	71.3717	2.95879e-17	6.29585e-15
Gjb6	-3.30685	1.86313	41.5683	1.13825e-10	1.02871e-08
Slc1a2	-3.33134	5.32588	51.717	6.41066e-13	8.55263e-11
Ntm	-3.39298	1.28381	47.6498	5.09585e-12	5.9903e-10
Cyp2j9	-3.44099	1.12016	26.9032	2.13906e-07	1.02736e-05
Atp1a2	-3.51418	5.33415	49.2411	2.26362e-12	2.81862e-10
Cldn10	-3.52594	1.13272	41.352	1.27142e-10	1.13684e-08
Atp1b2	-3.98592	4.32511	46.9985	7.10412e-12	8.06894e-10
2610017I09Rik	-4.03135	-0.209293	31.1743	2.35873e-08	1.40604e-06

## Sheet: FT versus HS 1 week
Supplemental Table 1. Database of differential expression comparison of activated microglia RNA-Seq data in FT versus HS at 1 week after injury
gene	8 - logFC	8 - logCPM	8 - LR	8 - PValue	8 - FDR
Gpx3	1.42083	5.60711	30.8169	2.83565e-08	0.000476672
Folr2	1.91724	5.27209	26.2438	3.00918e-07	0.00252922
Hspa1l	-2.33527	1.49446	21.8438	2.95771e-06	0.016573
Cd5l	1.96352	3.63624	20.2777	6.69783e-06	0.0225181
Igfbp6	-1.51989	2.46009	20.5739	5.73735e-06	0.0225181
Apoc1	1.16596	6.30305	19.5087	1.00143e-05	0.0280568
Egr2	-2.40554	7.13955	19.1974	1.17871e-05	0.0283059
Wfdc17	1.16987	6.8174	18.5624	1.64433e-05	0.0345514

## Sheet: FT versus HS 2 weeks
Supplemental Table 1. Database of differential expression comparison of activated microglia RNA-Seq data in FT versus HS at 2 weeks after injury
gene	9 - logFC	9 - logCPM	9 - LR	9 - PValue	9 - FDR
Cxcl13	1.5079	3.74966	25.2124	5.135e-07	0.00863194
