# Supplementary material for: RNA-Seq Analysis of Microglia Reveals Time-Dependent Activation of Specific Genetic Programs following Spinal Cord Injury
Source: Front Mol Neurosci. 2017 Apr 3;10:90. doi: 10.3389/fnmol.2017.00090 (PMC5376598; doi:10.3389/fnmol.2017.00090)
Supplement: Table S2 — Pathway analysis of differentially expressed genes in activated microglia after hemisection and full transection injuries. [file DataSheet2.XLSX]

## Sheet: Microglia HS 72 Hours
Supplemental Table 2. Pathway analysis of differentially expresed genes in activated microglia at 72 hours after hemisection injury
Enrichment analysis report
Enrichment by Pathway Maps					Microglia HS 72 Hours
#	Maps	Total	pValue	Min FDR	p-value	FDR	In Data	Network Objects from Active Data
1	Cell cycle_The metaphase checkpoint	36	2.55087e-19	1.99733e-16	2.55087e-19	1.99733e-16	27	Aurora-B, CENP-B, SPBC24, PLK1, Nek2A, HP1 alpha, SPBC25, DSN1, Survivin, CENP-H, CENP-A, Rod, CDCA1, Aurora-A, HP1 gamma, BUB1, HEC, CDC20, CENP-F, Zwilch, MAD1 (mitotic checkpoint), MAD2a, AF15q14, BUB3, BUBR1, CENP-E, PMF1
2	Cell cycle_Start of DNA replication in early S phase	32	5.94045e-16	2.32569e-13	5.94045e-16	2.32569e-13	23	E2F1/DP1 complex, E2F1, Cdt1, Histone H1, CDC45L, ORC1L, CDC7, HP1 alpha, DP1, MCM5, MCM4/6/7 complex, Cyclin E, MCM4, MCM2, ASK (Dbf4), RPA2, CDC18L (CDC6), ORC6L, MCM10, RPA3, MCM3, Geminin, RPA1
3	Oxidative phosphorylation	105	1.17559e-15	3.06828e-13	1.17559e-15	3.06828e-13	43	NDUFA13, UQCR11, NDUFA2, NDUFA6, NDUFB5, ATP5E, UQCRH, COX VIc, ATP5L, NDUFB8, NDUFS6, ATP5H, UQCRC2, NDUFS8, NDUFC1, NDUFA7, UQCR10, ATP5J, ATPK, NDUFA1, NDUFA9, DAP13, ATP5F1, NDUFS2, NDUFB6, NDUFA3, NDUFV2, ATP5C, COX VIIb-1, UQCRB, NDUFA4, COX VIIa-2, ATP5A, NDUFA11, ATP5I, NDUFS4, UQCRQPC, UQCRC1, NDUFV3, COX VIIc, NDUFB7, NDUFB9, COX Va
4	Cell cycle_Chromosome condensation in prometaphase	21	1.45942e-13	2.85681e-11	1.45942e-13	2.85681e-11	17	CAP-G/G2, Condensin, CAP-G, CAP-H/H2, BRRN1, Histone H1, Aurora-B, CDK1 (p34), Histone H3, CAP-D2/D3, CNAP1, Cyclin B, CAP-E, Aurora-A, Cyclin A, CAP-C, TOP2
5	Cell cycle_Spindle assembly and chromosome separation	33	6.52073e-12	1.02115e-09	6.52073e-12	1.02115e-09	20	Aurora-B, CDK1 (p34), KNSL1, Tubulin alpha, Tubulin (in microtubules), Kid, Nek2A, Dynein 1, cytoplasmic, intermediate chains, Importin (karyopherin)-alpha, Cyclin B, Ubiquitin, Aurora-A, RCC1, HEC, CDC20, MAD1 (mitotic checkpoint), MAD2a, Importin (karyopherin)-beta, Ran, TPX2
6	Cell cycle_Role of APC in cell cycle regulation	32	3.70384e-11	4.83352e-09	3.70384e-11	4.83352e-09	19	Tome-1, Aurora-B, ORC1L, CDK1 (p34), PLK1, Kid, Nek2A, Cyclin B, CKS1, Aurora-A, BUB1, Cyclin A, CDC20, Emi1, MAD2a, CDC18L (CDC6), BUB3, BUBR1, Geminin
7	DNA damage_ATM / ATR regulation of G2 / M checkpoint	26	4.4725e-11	5.00281e-09	4.4725e-11	5.00281e-09	17	CDC25C, CDC25B, Claspin, CDK1 (p34), Brca1, Kinase MYT1, Chk1, Cyclin B, Ubiquitin, BLM, PLK3 (CNK), Cyclin A, FANCD2, GADD45 alpha, Wee1, Chk2, p21
8	Cell cycle_Transition and termination of DNA replication	28	2.96106e-09	2.89814e-07	2.96106e-09	2.89814e-07	16	E2F1/DP1 complex, Bard1, Brca1/Bard1, CDK1 (p34), Brca1, Ubiquitin, DNA ligase I, RFC complex, Cyclin A, Ribonuclease H1, MCM2, FEN1, PCNA, TOP2, TOP2 alpha, POLD reg (p50)
9	Cell cycle_Role of Nek in cell cycle regulation	32	3.82951e-08	3.30206e-06	3.82951e-08	3.30206e-06	16	Histone H1, CDK1 (p34), Histone H3, Tubulin alpha, Tubulin (in microtubules), Nek2A, Tubulin beta, Aurora-A, RCC1, HEC, Cyclin B1, Tubulin gamma, MAD1 (mitotic checkpoint), MAD2a, Ran, TPX2
10	Cytoskeleton remodeling_Neurofilaments	25	4.21719e-08	3.30206e-06	4.21719e-08	3.30206e-06	14	NEFL, GFAP, Tubulin alpha, Tubulin (in microtubules), Vimentin, NEFH, Tubulin beta, Nestin, NEFM, Actin cytoskeletal, Tubulin gamma, Tubulin gamma 1, MUNC18, Alpha-internexin

## Sheet: Microglia HS 1 Week
Supplemental Table 2. Pathway analysis of differentially expresed genes in activated microglia at 1 week after hemisection injury
Enrichment analysis report
Enrichment by Pathway Maps					Microglia HS 1 Week
#	Maps	Total	pValue	Min FDR	p-value	FDR	In Data	Network Objects from Active Data
1	Protein folding and maturation_Angiotensin system maturation \ Rodent version	48	1.18296e-09	5.91479e-07	1.18296e-09	5.91479e-07	12	CD13, Angiotensin (1-7), Angiotensin II, Angiotensin III, Angiotensin I, Angiotensin (1-9), Angiotensin IV, Angiotensin (2-10), Angiotensinogen, MC-CPA, Mcpt1 (rodent), Mcpt4 (rodent)
2	Immune response_Alternative complement pathway	39	2.28675e-08	5.71688e-06	2.28675e-08	5.71688e-06	10	C3b, C3a, C3c, C3, C3dg, C5 convertase (C3bBb), iC3b, Factor Ba, Factor Bb, Factor B
3	Protein folding and maturation_Angiotensin system maturation \ Human version	43	6.3262e-08	1.05437e-05	6.3262e-08	1.05437e-05	10	CD13, Angiotensin (1-7), Angiotensin II, Angiotensin III, Angiotensin I, Angiotensin (1-9), Angiotensin IV, Angiotensin (2-10), Angiotensinogen, MC-CPA
4	Immune response_Lectin induced complement pathway	49	2.47709e-06	0.000309636	2.47709e-06	0.000309636	9	C4b, C4a, C4, C3b, C3a, C3c, C3, C3dg, iC3b
5	Immune response_Classical complement pathway	52	4.16006e-06	0.000416006	4.16006e-06	0.000416006	9	C4b, C4a, C4, C3b, C3a, C3c, C3, C3dg, iC3b
6	Role of ZNF202 in regulation of expression of genes involved in atherosclerosis	21	8.31481e-06	0.000692901	8.31481e-06	0.000692901	6	LPL, ABCA1, HDL proteins, APOE, Beta-adrenergic receptor, ABCG1
7	Immune response_IFN alpha/beta signaling pathway	24	1.9385e-05	0.00138464	1.9385e-05	0.00138464	6	STAT1/STAT2, STAT1, ISG54, ISG15, USP18, STAT2
8	Cell adhesion_Cell-matrix glycoconjugates	38	3.29738e-05	0.00196369	3.29738e-05	0.00196369	7	CCL5, CD44, ITIH3, ECM1, CSPG4 (NG2), Galectin-3, LYVE-1
9	Cell adhesion_ECM remodeling	52	3.53464e-05	0.00196369	3.53464e-05	0.00196369	8	CD44, Syndecan-2, Fibronectin, PLAU (UPA), MMP-12, PLAUR (uPAR), MMP-15, IGF-1
10	Role and regulation of Prostaglandin E2 in gastric cancer	49	0.000178326	0.0089163	0.000178326	0.0089163	7	PGE2R4, TLR2, HIF1A, CCL2, IL-1 beta, PLAU (UPA), PLAUR (uPAR)

## Sheet: Microglia HS 2 Weeks
Supplemental Table 2. Pathway analysis of differentially expresed genes in activated microglia at 2 weeks after hemisection injury
Enrichment analysis report
Enrichment by Pathway Maps					Microglia HS 2 Weeks
#	Maps	Total	pValue	Min FDR	p-value	FDR	In Data	Network Objects from Active Data
1	Protein folding and maturation_Angiotensin system maturation \ Rodent version	48	2.36626e-11	1.33457e-08	2.36626e-11	1.33457e-08	15	Angiotensin (1-7), Angiotensin II, Angiotensin III, Angiotensin I, Angiotensin (1-9), Angiotensin IV, Angiotensin (2-10), Angiotensinogen, Mcpt1 (rodent), Mcpt4 (rodent), Cathepsin D, Chymase, CD13, Cathepsin A, Dnpep
2	Protein folding and maturation_Angiotensin system maturation \ Human version	43	8.35227e-10	2.35534e-07	8.35227e-10	2.35534e-07	13	Angiotensin (1-7), Angiotensin II, Angiotensin III, Angiotensin I, Angiotensin (1-9), Angiotensin IV, Angiotensin (2-10), Angiotensinogen, Cathepsin D, Chymase, CD13, Cathepsin A, Dnpep
3	Immune response_Alternative complement pathway	39	4.38831e-07	8.25003e-05	4.38831e-07	8.25003e-05	10	C3b, C3a, C3c, C3, C3dg, C5 convertase (C3bBb), iC3b, Factor Ba, Factor Bb, Factor B
4	Cell adhesion_Cell-matrix glycoconjugates	38	3.09073e-05	0.0035451	3.09073e-05	0.0035451	8	CCL5, ECM1, Galectin-3, LYVE-1, CD44, ITIH3, Neurocan, CSPG4 (NG2)
5	Immune response_Lectin induced complement pathway	49	3.14282e-05	0.0035451	3.14282e-05	0.0035451	9	C4a, C4b, C4, C3b, C3a, C3c, C3, C3dg, iC3b
6	Cell cycle_Chromosome condensation in prometaphase	21	4.95745e-05	0.00363026	4.95745e-05	0.00363026	6	CAP-G/G2, CAP-G, Aurora-B, TOP2, CDK1 (p34), Cyclin B
7	Role of ZNF202 in regulation of expression of genes involved in atherosclerosis	21	4.95745e-05	0.00363026	4.95745e-05	0.00363026	6	ABCA1, Beta-adrenergic receptor, LPL, HDL proteins, APOE, ABCG1
8	Immune response_Classical complement pathway	52	5.14931e-05	0.00363026	5.14931e-05	0.00363026	9	C4a, C4b, C4, C3b, C3a, C3c, C3, C3dg, iC3b
9	Cytoskeleton remodeling_Neurofilaments	25	0.000144356	0.00904631	0.000144356	0.00904631	6	Vimentin, Tubulin beta, Tubulin (in microtubules), Kinesin heavy chain, Nestin, Tubulin alpha
10	Role and regulation of Prostaglandin E2 in gastric cancer	49	0.00020643	0.0116426	0.00020643	0.0116426	8	Jagged1, HIF1A, CCL2, PLAU (UPA), PLAUR (uPAR), PGE2R4, TLR2, PKA-reg (cAMP-dependent)

## Sheet: Microglia FT 72 Hours
Supplemental Table 2. Pathway analysis of differentially expresed genes in activated microglia at 72 hours after transection injury
Enrichment analysis report
Enrichment by Pathway Maps					Microglia FT 72 Hours
#	Maps	Total	pValue	Min FDR	p-value	FDR	In Data	Network Objects from Active Data
1	Cell cycle_The metaphase checkpoint	36	7.88659e-21	6.11211e-18	7.88659e-21	6.11211e-18	27	Aurora-B, CENP-B, SPBC24, PLK1, Nek2A, HP1 alpha, SPBC25, DSN1, Survivin, CENP-H, CENP-A, Rod, CDCA1, Aurora-A, HP1 gamma, BUB1, HEC, CDC20, CENP-F, Zwilch, MAD1 (mitotic checkpoint), MAD2a, AF15q14, BUBR1, CENP-E, CENP-C, PMF1
2	Cell cycle_Start of DNA replication in early S phase	32	1.38571e-14	4.17107e-12	1.38571e-14	4.17107e-12	21	E2F1/DP1 complex, E2F1, Cdt1, Histone H1, CDC45L, ORC1L, CDC7, HP1 alpha, DP1, MCM5, MCM4/6/7 complex, Cyclin E, MCM4, MCM2, ASK (Dbf4), CDC18L (CDC6), ORC6L, MCM10, MCM3, Geminin, RPA1
3	Cell cycle_Chromosome condensation in prometaphase	21	1.61461e-14	4.17107e-12	1.61461e-14	4.17107e-12	17	CAP-G/G2, Condensin, CAP-G, CAP-H/H2, BRRN1, Histone H1, Aurora-B, CDK1 (p34), Histone H3, CAP-D2/D3, CNAP1, Cyclin B, CAP-E, Aurora-A, Cyclin A, CAP-C, TOP2
4	Cell cycle_Role of APC in cell cycle regulation	32	3.55746e-12	6.89257e-10	3.55746e-12	6.89257e-10	19	Tome-1, Aurora-B, ORC1L, CDK1 (p34), PLK1, Kid, Nek2A, CDH1, Cyclin B, CKS1, Aurora-A, BUB1, Cyclin A, CDC20, Emi1, MAD2a, CDC18L (CDC6), BUBR1, Geminin
5	Cell cycle_Spindle assembly and chromosome separation	33	7.64194e-12	1.1845e-09	7.64194e-12	1.1845e-09	19	Aurora-B, CDK1 (p34), KNSL1, Tubulin alpha, Tubulin (in microtubules), Kid, Nek2A, Dynein 1, cytoplasmic, intermediate chains, Importin (karyopherin)-alpha, Cyclin B, Ubiquitin, Aurora-A, RCC1, HEC, CDC20, MAD1 (mitotic checkpoint), MAD2a, Ran, TPX2
6	Cytoskeleton remodeling_Neurofilaments	25	3.70635e-11	4.78737e-09	3.70635e-11	4.78737e-09	16	NEFL, GFAP, Tubulin alpha, Tubulin (in microtubules), Vimentin, NEFH, Tubulin beta, Nestin, NEFM, Plectin 1, Actin cytoskeletal, Kinesin heavy chain, Tubulin gamma, Tubulin gamma 1, MUNC18, Alpha-internexin
7	Oxidative phosphorylation	105	1.29932e-09	1.43853e-07	1.29932e-09	1.43853e-07	32	UQCR11, NDUFA2, NDUFB5, ATP5E, UQCRH, COX VIc, ATP5L, NDUFB8, NDUFS6, ATP5H, NDUFC1, NDUFA7, UQCR10, ATP5J, ATPK, NDUFA1, DAP13, ATP5F1, NDUFB6, NDUFV2, ATP5C, COX VIIb-1, UQCRB, NDUFA4, COX VIIa-2, ATP5A, ATP5I, UQCRQPC, NDUFV3, NDUFA5, NDUFB7, COX Va
8	Cell cycle_Role of Nek in cell cycle regulation	32	5.72095e-09	5.54217e-07	5.72095e-09	5.54217e-07	16	Histone H1, CDK1 (p34), Histone H3, Tubulin alpha, Tubulin (in microtubules), Nek2A, Tubulin beta, Aurora-A, RCC1, HEC, Cyclin B1, Tubulin gamma, MAD1 (mitotic checkpoint), MAD2a, Ran, TPX2
9	Cell cycle_Transition and termination of DNA replication	28	5.24669e-08	4.51798e-06	5.24669e-08	4.51798e-06	14	E2F1/DP1 complex, Bard1, Brca1/Bard1, CDK1 (p34), Brca1, Ubiquitin, DNA ligase I, Cyclin A, Ribonuclease H1, MCM2, FEN1, PCNA, TOP2, TOP2 alpha
10	Neurophysiological process_Synaptic vesicle fusion and recycling in nerve terminals	52	1.22536e-07	9.49652e-06	1.22536e-07	9.49652e-06	19	HIP1, Synapsin I, Rab-3A, AP complex 2 medium (mu) chain, Complexin, DNAJC6, Rabphilin-3A, Alpha-synuclein, P/Q-type calcium channel alpha-1A subunit, Actin cytoskeletal, AP180, VAMP2, Calcineurin A (catalytic), MUNC18, Endophilin A1, Calmodulin, SNAP-25, Syntaxin 1A, NSF

## Sheet: Microglia FT 1 Week
Supplemental Table 2. Pathway analysis of differentially expresed genes in activated microglia at 1 week after transection injury
Enrichment analysis report
Enrichment by Pathway Maps					Microglia FT 1 Week
#	Maps	Total	pValue	Min FDR	p-value	FDR	In Data	Network Objects from Active Data
1	Cytoskeleton remodeling_Neurofilaments	25	1.06922e-08	6.91787e-06	1.06922e-08	6.91787e-06	10	Vimentin, NEFH, Tubulin alpha, Tubulin (in microtubules), Kinesin heavy chain, NEFL, Nestin, NEFM, GFAP, Tubulin beta
2	Immune response_Alternative complement pathway	39	1.29285e-06	0.000418236	1.29285e-06	0.000418236	10	C3b, C3a, C3c, C3, C3dg, C5 convertase (C3bBb), iC3b, Factor Ba, Factor Bb, Factor B
3	Regulation of CFTR activity (normal and CF)	61	2.39548e-06	0.000516626	2.39548e-06	0.000516626	12	Annexin II, Tubulin (in microtubules), RACK1, Beta-2 adrenergic receptor, PGE2R4, G-protein alpha-i family, Syntaxin 1A, S100A10, G-protein alpha-s, Annexin V, Adenylate cyclase, E3KARP (NHERF2)
4	Role of ZNF202 in regulation of expression of genes involved in atherosclerosis	21	7.82532e-06	0.0011691	7.82532e-06	0.0011691	7	Beta-adrenergic receptor, ABCA1, PLTP, LPL, HDL proteins, APOE, ABCG1
5	Cell adhesion_Cell-matrix glycoconjugates	38	9.03474e-06	0.0011691	9.03474e-06	0.0011691	9	CCL5, ECM1, BCAN, Galectin-3, LYVE-1, CD44, ITIH3, Neurocan, CSPG4 (NG2)
6	Immune response_IFN alpha/beta signaling pathway	24	2.11052e-05	0.00195073	2.11052e-05	0.00195073	7	USP18, STAT1/STAT2, STAT2, STAT1, ISG54, PML, ISG15
7	CFTR folding and maturation (normal and CF)	24	2.11052e-05	0.00195073	2.11052e-05	0.00195073	7	HSP70, HSP105, BAG-1, BAG-3, Hdj-2, HSP90 alpha, HSP40
8	Development_Beta adrenergic receptors in brown adipocyte differentiation	37	5.83006e-05	0.00463176	5.83006e-05	0.00463176	8	G3P2, Beta-2 adrenergic receptor, EGR2 (Krox20), Beta-1 adrenergic receptor, C/EBPdelta, LPL, G-protein alpha-s, Adenylate cyclase
9	Development_Neural stem cell lineage commitment (schema)	38	7.14381e-05	0.00463176	7.14381e-05	0.00463176	8	Vimentin, CNTN1 (F3), BAG-1, SLC6A11, Nestin, ATP1A2, CSPG4 (NG2), GFAP
10	Immune response_Lectin induced complement pathway	49	7.8747e-05	0.00463176	7.8747e-05	0.00463176	9	C4a, C4b, C4, C3b, C3a, C3c, C3, C3dg, iC3b

## Sheet: Microglia FT 2 Weeks
Supplemental Table 2. Pathway analysis of differentially expressed genes in activated microglia at 2 weeks after transection injury
Enrichment analysis report
Enrichment by Pathway Maps					Microglia FT 2 Weeks
#	Maps	Total	pValue	Min FDR	p-value	FDR	In Data	Network Objects from Active Data
1	Cell adhesion_Cell-matrix glycoconjugates	38	1.21486e-07	8.28538e-05	1.21486e-07	8.28538e-05	12	CSPG4 (NG2), CCL5, MMP-9, ECM1, BCAN, Galectin-3, LYVE-1, CCL8, CD44, ITIH3, Neurocan, NCAM1
2	Protein folding and maturation_Angiotensin system maturation \ Rodent version	48	2.72088e-07	9.27822e-05	2.72088e-07	9.27822e-05	13	Mcpt1 (rodent), Cathepsin D, Dnpep, Angiotensin (1-7), Angiotensin II, Angiotensin III, Angiotensin I, Angiotensin (1-9), Angiotensin IV, Angiotensin (2-10), Angiotensinogen, CD13, Cathepsin A
3	Protein folding and maturation_Angiotensin system maturation \ Human version	43	5.5174e-07	0.000125429	5.5174e-07	0.000125429	12	Cathepsin D, Dnpep, Angiotensin (1-7), Angiotensin II, Angiotensin III, Angiotensin I, Angiotensin (1-9), Angiotensin IV, Angiotensin (2-10), Angiotensinogen, CD13, Cathepsin A
4	Immune response_Alternative complement pathway	39	1.46792e-06	0.000250281	1.46792e-06	0.000250281	11	C3b, C3a, C3c, C3, C3dg, C5 convertase (C3bBb), iC3b, Clusterin, Factor Ba, Factor Bb, Factor B
5	Immune response_HSP60 and HSP70/ TLR signaling pathway	54	4.34299e-05	0.00592384	4.34299e-05	0.00592384	11	IL-12 beta, IL-1 beta, CD83, iNOS, TLR2, TIRAP (Mal), CD69, CD40(TNFRSF5), MHC class I, p38 MAPK, Ubiquitin
6	Immune response_Lectin induced complement pathway	49	9.50734e-05	0.00996267	9.50734e-05	0.00996267	10	C4a, C4b, C4, C3b, C3a, C3c, C3, C3dg, iC3b, Clusterin
7	Cytoskeleton remodeling_Neurofilaments	25	0.000132882	0.00996267	0.000132882	0.00996267	7	Kinesin heavy chain, NEFL, Vimentin, Tubulin beta, Tubulin (in microtubules), Nestin, Tubulin alpha
8	Development_Oligodendrocyte differentiation from adult stem cells	51	0.000135539	0.00996267	0.000135539	0.00996267	10	FGFR1, FGFR3, CSPG4 (NG2), TAT1, IGF-1, CNTN1 (F3), EDNRB, p38 MAPK, PDGF-A, BMPR1B
9	Cell adhesion_ECM remodeling	52	0.000160688	0.00996267	0.000160688	0.00996267	10	VIL2 (ezrin), PLAU (UPA), IGF-1, Syndecan-2, MMP-9, Fibronectin, MMP-12, PLAUR (uPAR), CD44, MMP-15
10	Immune response_Classical complement pathway	52	0.000160688	0.00996267	0.000160688	0.00996267	10	C4a, C4b, C4, C3b, C3a, C3c, C3, C3dg, iC3b, Clusterin
