# Supplementary material for: RNA-Seq Analysis of Microglia Reveals Time-Dependent Activation of Specific Genetic Programs following Spinal Cord Injury
Source: Front Mol Neurosci. 2017 Apr 3;10:90. doi: 10.3389/fnmol.2017.00090 (PMC5376598; doi:10.3389/fnmol.2017.00090)
Supplement: Table S3 — Database of the expression level of cellular markers (microglia, neuronal, astrocyte and oligodendrocyte). Differentially expressed genes amongst these cellular markers, data relative to non-injured control microglia at 72 h, 1 and 2 weeks after hemisection and full transection injuries. FC, Fold change; FDR, false discovery rate. [file DataSheet3.XLSX]

## Sheet: Mean and FC
Supplemental Table 3. Database expression levels (counts per million, CPM) of cellular markers. Differential expression comparison of activated microglia RNA-Seq data relative to non-injured control microglia
	Gene	Mean CPM NI	SEM	Mean CPM HS 72 hrs	SEM	Mean CPM HS 1 wk	SEM	Mean CPM HS 2 wks	SEM		Mean CPM FT 72 hrs	SEM	Mean CPM FT 1 wk	SEM	Mean CPM FT 2 wks	SEM		FC HS 72 hrs	FDR HS 72 hrs	FC HS 1 wk	FDR HS 1 wk	FC HS 2 wks	FDR HS 2 wks		FC FT 72	FDR FT 72 hrs	FC FT 1 wk	FDR FT 1 wk	FC FT 2 wks	FDR FT 2 wks
Microglia CD45++/eGFP+/LY6c-	Fn1	12.9268	0.766287	545.533	72.7105	383.956	21.5278	279.828	31.8924		596.802	159.615	233.477	35.0853	272.537	71.666		42.1835	5.6233e-42	29.6837	4.53513e-33	21.6316	1.75757e-30		46.1555	2.32066e-43	18.0505	1.55105e-27	21.0682	4.22156e-30
	Saa3	0.323928	0.031219	12.0492	1.9875	13.3775	2.62085	3.80423	0.278152		43.5065	30.6716	39.7026	5.49791	8.11791	1.46022		36.4648	2.18439e-12	40.6242	2.06305e-11	11.6051	1.43729e-05		132.411	2.05146e-20	120.423	2.51006e-19	24.6651	8.26974e-10
	Cd5l	0.571208	0.253305	23.1009	4.6344	3.48585	0.598939	4.56159	0.98457		30.747	6.74694	13.5832	1.07191	6.98129	1.24526		35.6478	1.90806e-28	5.33354	0.000117702	7.12995	6.66522e-08		47.0689	2.95243e-32	20.8015	1.82641e-20	10.6888	1.3345e-12
	Ecm1	3.85355	0.642935	39.8981	1.36841	18.6731	0.389283	18.3732	3.00844		66.7084	34.9227	34.4803	5.70004	23.0885	2.77663		10.4626	1.50497e-12	4.89672	6.75566e-05	4.83725	1.12813e-05		17.5426	1.78508e-17	9.03906	8.95282e-11	6.05183	1.3401e-07
	Msr1	11.5137	2.07624	113.085	15.5798	50.156	2.40163	50.9975	4.09284		119.843	24.9595	61.248	15.2468	55.0123	8.6291		9.7513	1.25917e-19	4.3175	4.1579e-07	4.38517	1.5492e-08		10.326	2.11876e-20	5.2718	8.18403e-11	4.73416	1.11322e-09
	Alox15	0.921348	0.150535	7.69207	0.836569	3.90227	1.13564	4.20434	1.08262		8.49308	1.06039	3.35759	0.905175	2.89177	0.344103		8.03846	1.62792e-10	4.06928	0.00166672	4.52042	6.76426e-05		8.94484	2.6855e-11	3.51367	0.00096261	3.02708	0.00520489
	Thbs1	17.5966	2.46084	78.7123	7.30427	53.5137	2.99264	32.0819	6.43003		136.114	67.8138	28.431	2.65422	37.3024	2.97524		4.45756	6.31293e-07	3.03266	0.00533308				7.72741	1.04443e-11			2.11459	0.0453574
	Cfp	9.03506	0.494451	34.5585	4.32538	16.3367	0.819479	6.73746	1.59613		46.6748	21.893	15.8332	3.54119	4.90239	0.51037		3.81279	3.74763e-05						5.18343	3.92505e-07			0.543481	0.20014
	Fcna	2.42178	0.534094	8.82396	1.87388	2.63256	0.226796	1.67786	0.378085		7.46527	2.14359	4.97791	0.71601	1.91811	0.317854		3.63849	9.75428e-05						3.17946	0.000791138
	Cxcl13	0.304066	0.0434226	0.960107	0.293679	15.0273	0.730487	13.6003	2.10374		1.94933	0.53576	21.6354	4.23385	38.5731	0.291674		3.53599	0.00416369	50.0636	8.59017e-31	45.1449	1.95513e-31		6.08993	2.12888e-05	72.013	3.15454e-41	128.39	6.09022e-53
	Crip1	24.5346	1.83614	78.1896	8.57748	42.9826	3.08778	64.1672	6.33685		77.092	15.84	48.3167	8.36446	87.1263	13.1494		3.18398	4.81056e-08			2.61862	3.48097e-05		3.14661	8.59871e-08			3.55045	4.19093e-09
	Emilin2	3.9286	0.802574	11.4842	0.922445	5.71453	0.540457	5.09044	0.743739		16.1911	3.07437	5.67053	0.994734	5.79767	0.606623		2.9605	2.80483e-05						4.23654	1.47343e-08
	C4b	17.1244	1.95468	45.4388	3.60014	61.2602	8.45365	54.5923	12.1753		51.3072	4.55208	81.2198	20.86	73.7361	6.44884		2.65415	9.62096e-05	3.56821	1.13116e-05	3.1791	1.33615e-05		2.99593	1.23479e-05			4.29603	5.13949e-09
	Ahnak	15.3912	1.38333	25.5916	2.51806	15.6525	0.947256	13.3524	1.06132		37.5325	14.707	13.401	1.88891	14.4428	2.04808		1.65914	0.0799361						2.45216	0.00120915
	Ch25h	7.3715	0.432951	103.234	23.3881	102.267	14.1718	167.448	19.7426		95.3301	2.15128	110.786	21.9777	193.726	36.624		14.005	3.89653e-27	13.9033	4.39796e-24	22.7593	1.9687e-35		12.963	1.1435e-25	15.0576	6.6548e-28	26.3279	2.16142e-38
	Il1b	64.4529	10.4314	185.82	62.2416	275.122	24.9967	215.119	60.6431		188.739	26.9671	83.8826	36.0905	333.042	147.823		2.88215	0.0416699	4.26896	0.0471805				2.92879	0.0471081			5.16781	0.00320641
	Bcl2a1d	9.32655	0.554723	24.5799	4.3098	22.3928	1.42423	27.8674	4.52159		24.8404	3.64788	18.1787	3.0207	29.7735	5.20132		2.65133	3.56039e-05	2.40798	0.00550155	2.98546	1.45982e-05		2.63963	5.90736e-05			3.20263	1.27007e-06
	Ccl12	179.866	17.5164	465.969	55.3339	498.704	56.185	447.209	144.755		475.718	105.077	549.686	64.789	579.002	89.1551		2.5901	0.00111169	2.77196	0.00813593	2.48522	0.00799928		2.64248	0.00103046	3.05525	0.000343146	3.21827	0.000123474
	Tlr2	171.017	8.03129	365.045	40.7031	504.787	35.9036	484.574	28.3554		381.953	12.1555	440.773	66.1473	555.826	31.2861		2.13271	2.76678e-05	2.95089	1.12844e-07	2.83254	1.38767e-08		2.23325	9.61644e-06	2.5767	3.14514e-07	3.2494	4.10607e-11
	Plau	18.7512	1.9532	68.8992	9.9252	112.96	2.77592	139.222	16.2345		63.7598	16.2366	61.5237	9.1585	142.33	5.07034		2.00221	0.00106702	2.9004	9.39518e-06	3.82329	6.1329e-11				2.0832	0.00134748	4.44651	9.39945e-14
	Slfn2	85.2635	8.58715	168.834	8.88423	189.756	16.6618	170.897	13.7198		215.481	0.681148	171.258	26.4431	216.662	17.7327				2.22224	0.000201803	2.00182	0.000365651		2.52368	9.10377e-08	2.00569	0.000247673	2.53738	1.40406e-07
	Cxcl16	58.827	0.907653	114.907	15.3796	155.266	5.26651	195.85	30.1889		110.603	21.512	166.526	7.83472	239.581	18.4562				2.63928	2.49919e-05	3.33236	8.03692e-10				2.83083	1.6744e-07	4.07252	2.02115e-13
	Ccl9	128.798	5.4476	219.552	47.2102	223.178	12.9475	221.009	17.8596		201.109	14.2018	214.35	27.0576	241.285	7.67026
	Cd83	641.124	38.8674	994.328	109.735	1732.33	146.811	1332.72	210.085		848.603	150.197	1018.36	94.3775	1436.84	284.461				2.70212	0.000894062	2.07884	0.0121397						2.24125	0.00240554
	Gpr84	160.101	6.46944	244.232	25.6934	429.712	1.76176	360.486	17.3251		209.448	13.6191	362.973	29.8498	438	33.5755				2.68312	1.12844e-07	2.2512	2.5107e-06				2.26636	1.52625e-06	2.73485	7.25092e-10
	Gdf15	0.394439	0.101893	0.612026	0.0283668	1.7588	0.555917	0.94241	0.157103		1.17852	0.493299	2.1232	1.37695	1.48415	0.100428											5.266	0.0201615	3.67582	0.102585
	Ccl4	1157.05	220.41	1716.76	295.608	2363.78	326.828	2365.29	737.895		1547.41	252.543	1517.39	352.088	2200.15	689.905
	Osm	26.054	0.720772	35.4231	7.53494	58.3411	1.56244	56.1987	14.8936		40.2178	2.60013	35.7824	13.7186	64.8224	21.9762													2.48885	0.0353678
	Pltp	29.3151	3.8927	39.0004	2.17652	36.7322	2.20949	28.0308	0.620851		37.3109	6.0076	60.8222	12.7316	33.6696	4.08327											2.06969	0.00215967
	Ncf1	310.669	16.8801	406.753	7.99737	302.105	16.7813	289.791	13.868		378.46	77.627	338.262	23.7953	305.249	22.7236
	Ccr7	0.518561	0.255904	0.706935	0.289303	1.07006	0.253106	0.630547	0.163731		1.47604	1.19645	0.536563	0.204946	0.723284	0.298541
	Ccl3	474.261	73.4706	607.293	106.778	941.574	134.283	994.988	303.531		627.797	128.875	734.245	83.3063	852.262	235.762
	P2ry6	342.339	33.0467	432.77	17.3533	351.24	37.7687	347.704	37.6976		378.165	53.0992	433.996	80.623	357.764	38.2372
	C1qa	1097.95	92.9269	1364.02	209.819	1395.82	133.888	1522.77	251.19		1515.64	90.525	1588.02	303.479	1769.41	135.553
	Bcl2a1a	26.386	2.59554	32.6098	5.2912	33.4259	3.74311	40.9315	1.87467		30.1349	5.24732	29.2787	3.08894	45.9753	3.56795
	Lrrc25	66.0521	2.51741	78.0271	4.29281	70.1698	12.0707	70.4064	15.1023		87.978	9.74989	71.4612	5.90034	77.8392	12.775
	Sash3	157.535	9.03236	185.056	15.0062	118.87	16.7452	134.155	4.47837		179.741	6.43426	141.805	31.5031	131.793	16.7126
	Cd14	806.464	41.8336	928.73	150.553	1212.96	67.9906	1380.67	105.149		822.164	40.3301	1005.9	99.7076	1474.21	161.183
	1810011H11Rik	72.6343	4.49565	82.1821	14.9378	60.7109	10.7403	63.6124	3.06733		80.7549	6.29533	75.8069	7.4003	60.0256	4.63215
	Trem2	1759.55	23.7693	1979.56	267.958	2195.02	15.398	2629.36	405.183		1883.94	105.77	2575.76	93.785	2917.08	196.599
	Ptafr	26.487	2.3505	26.5996	1.62646	33.4869	1.36998	40.9099	3.07106		24.5911	0.40287	35.5546	10.771	36.0886	4.74357
	Irf8	327.746	30.3102	294.464	62.468	352.394	96.6611	412.149	82.5593		321.193	60.758	374.603	58.9362	421.829	29.3377
	Irf5	339.455	17.7812	279.77	3.84613	242.172	20.4806	307.256	41.8023		242.111	36.5387	247.184	41.9223	304.834	34.5037
	H2-Oa	40.6316	0.998068	31.785	8.23273	48.6086	2.99505	74.3719	9.22258		28.7532	2.86496	49.814	6.53021	68.1652	3.80222
	Hck	164.607	9.88293	125.11	19.2894	133.761	15.8786	151.487	18.8387		145.149	23.5827	122.227	17.1273	167.84	17.3759
	Gna15	98.2591	17.5031	71.5509	9.20919	92.4645	0.804928	86.0029	11.7308		51.702	16.9362	59.9112	5.30935	73.1222	9.61341
	Pla2g15	600.726	52.8837	427.418	31.2858	500.392	41.2518	603.62	58.6569		414.62	28.7706	542.506	93.6691	596.954	40.612
	Cd300a	160.379	4.51183	113.618	8.6021	142.777	9.74865	177.643	10.7324		117.85	7.26168	158.569	25.1391	167.335	4.80677
	Sfpi1	13.7865	0.257087	9.55577	0.772479	14.0762	1.44598	14.0269	2.45061		10.9816	0.330941	12.0735	2.82195	13.3414	0.394768
	Slamf8	39.565	4.15322	25.8986	3.32379	77.0735	6.40654	100.472	11.5017		17.5462	0.449357	75.3613	10.797	102.174	3.62163
	Selplg	1514.21	44.4717	817.173	145.702	926.741	58.1782	955.356	108.486		773.669	34.5173	926.155	71.7375	908.975	29.7919
	Tmem119	1238.8	21.4223	536.715	51.7359	640.143	8.08965	689.558	122.298		565.513	30.1583	694.722	86.3929	690.527	19.4673
Microglia/Monocytes	Arg1	1.42937	0.103498	32.9319	6.42954	7.19182	1.65856	5.78987	2.68155		42.7877	22.2606	3.5145	1.13453	1.18661	0.0746748		22.792	4.23622e-10	4.98781	0.0184212	3.99459	0.026842		29.7177	2.17139e-11
	Ccr2	17.9852	1.70886	71.9856	19.4998	27.3986	10.3177	20.7231	2.11486		97.0526	34.6776	21.8618	6.97893	17.8109	1.66934		3.99578	8.75692e-05						5.40618	1.80456e-06
	Emr1	418.49	62.5333	913.712	75.3603	593.89	88.6793	560.342	31.464		883.533	52.9898	788.758	238.789	602.377	47.8525		2.18328	0.00320034						2.11087	0.00600425
	Ly6c2	14.8452	2.5245	10.3771	1.03187	6.64843	0.929722	10.6984	3.84429		12.3287	0.337428	6.17252	3.48649	13.1891	5.40016
Neuronal	Tubb3	6.75688	1.22238	8.34273	3.91378	3.50632	0.102325	3.03648	1.43642		8.96847	1.7732	5.93205	0.147891	3.05442	0.806271
	Syt1	1.29016	0.270642	0.777825	0.0211575	1.08594	0.00334231	1.18473	0.160005		0.692341	0.242434	0.950298	0.108344	0.987622	0.0412345
	Gabra1	1.3404	0.2235	0.846138	0.151263	2.16394	0.121539	1.25768	0.0921866		0.711465	0.0654316	1.41179	0.560606	1.05111	0.238707
	Isl1	0.569808	0.0733169	0.209836	0.0681842	0.87376	0.329121	0.489721	0.253087		0.648499	0.125029	0.680847	0.293377	0.395796	0.0673498
Astrocytic	Hgf	2.74617	0.483509	5.10404	1.12881	4.12363	0.447318	3.88364	0.682868		5.94606	1.08666	5.39724	0.717836	3.87785	0.497887									2.21584	0.00993375
	Tnc	1.91278	0.140211	3.51666	0.596057	2.45672	0.550484	2.99337	0.217498		3.14675	0.673381	2.21051	0.46745	1.73854	0.266053
	Abcd2	101.264	4.51638	180.92	3.08269	160.58	16.8359	155.937	13.2754		192.697	18.1512	184.457	32.8266	167.53	10.5329
	Aldh1l1	6.20117	1.23365	10.5072	1.55555	5.00074	0.309496	3.26026	0.978364		14.5439	1.57021	4.92206	0.457625	5.95425	1.33149									2.36682	0.0028851
	Ccdc80	1.91198	0.148645	2.85602	1.07534	2.42832	0.0225562	1.44046	0.146229		3.53467	1.62534	2.34189	0.397313	1.48663	0.136992
	Fmo1	1.23376	0.367009	1.77547	0.698262	1.89955	0.265635	0.905561	0.237182		1.54997	0.0717485	1.36002	0.679505	1.17682	0.377512
	Phkg1	2.56344	0.247529	2.50113	0.741845	3.0093	0.122379	2.11712	0.188912		2.43008	0.0767613	2.80494	0.541896	2.87331	0.166299
	Plcd4	1.8272	0.176647	1.87947	0.186119	1.16195	0.199646	1.52344	0.242292		2.32104	0.274719	1.66713	0.674846	0.807568	0.225353
	Lrig1	5.55804	0.414019	5.07144	0.439051	3.28955	0.522923	3.91404	0.468364		6.10187	0.737724	3.74599	0.521873	4.03491	0.520161
	Pla2g3	0.855412	0.198109	0.75191	0.0702953	0.400544	0.280255	0.875326	0.425879		0.913394	0.170902	0.798548	0.564215	0.678284	0.0780459
	Atp13a4	3.28223	0.738848	2.92023	0.283578	2.85726	0.270228	2.60175	0.309822		3.90653	0.200855	2.45081	0.30439	2.38266	0.450215
	Sox9	2.67465	0.0928486	2.12715	0.416111	2.14013	0.506211	1.91677	0.180387		2.82921	0.234371	2.85569	0.949339	0.911256	0.0361691
	Egfr	2.09273	0.0574465	1.80467	0.061202	1.85528	0.0509571	1.77407	0.467934		1.96663	0.359353	1.91731	0.069426	1.1045	0.0305089
	Ppp1r3c	4.90231	1.4237	3.8697	0.381413	3.11371	0.254357	3.18357	1.56736		4.87496	1.29666	3.96369	0.762961	2.64867	1.08209
	Slc14a1	5.72988	1.04334	4.17106	0.968506	4.55926	1.43177	2.70097	0.867792		3.74036	0.251643	4.66684	0.480969	2.3012	0.206215
	Grhl1	1.11378	0.185991	0.911896	0.32714	1.46267	0.101074	0.559287	0.126028		0.536977	0.17403	1.08596	0.328254	1.18878	0.11555
	Aqp4	26.3481	4.55242	17.9442	3.77088	9.42634	2.48219	8.68068	4.3952		33.6377	9.10559	16.602	3.0341	4.81281	1.61132
	Cbs	4.04151	0.78468	2.48332	0.76311	3.25781	0.0100269	1.6635	0.237516		2.98235	0.408913	2.02797	0.248283	1.50526	0.0338053
	Gdpd2	1.69075	0.178707	1.01677	0.303385	1.39459	0.169154	0.955078	0.25491		2.03456	0.511343	1.69746	0.437988	1.23674	0.105464
	Aifm3	2.01425	0.290792	1.36072	0.150702	2.14806	0.377987	1.36751	0.278255		1.73638	0.133425	1.45505	0.0927308	1.32102	0.10315
	Sorcs2	2.95626	0.195279	1.77096	0.280061	2.22408	0.181683	1.41626	0.263181		2.12742	0.360802	1.41156	0.154313	1.74088	0.240955
	Fgfr3	11.8119	2.23658	6.08616	1.18936	4.0873	0.00250235	4.9319	0.861139		4.72504	0.368743	4.92377	0.707388	3.37246	0.37892
	Cth	0.417862	0.186824	2.74135	1.91945	0.128224	0.0079358	0.790633	0.232933		1.91046	0.792538	0.377481	0.183359	0.142331	0.0293661
	Slc30a10	1.56323	0.258015	0.728273	0.107068	1.4468	0.357522	0.973411	0.191819		1.02131	0.242356	0.993292	0.142324	0.921656	0.117322
	Chrdl1	1.70006	0.224408	0.770692	0.133561	1.67944	0.726323	0.970951	0.0682858		1.38629	0.548328	1.36969	0.365523	1.59606	0.215531
	Entpd2	3.17082	1.01558	1.49607	0.184023	1.08594	0.00334231	1.9888	0.504356		1.84206	0.25359	1.58815	0.0756723	1.32986	0.337426
	Itga7	2.20376	0.335138	1.03687	0.335988	1.45474	0.229298	1.38261	0.247551		1.47622	0.330687	1.80575	0.28331	1.3128	0.414066
	AI464131	2.5116	0.253045	1.20431	0.176	1.14608	0.0568018	1.05903	0.158526		0.886186	0.206105	1.05625	0.509483	1.33669	0.202474
	Mlc1	10.222	2.03341	4.39523	0.161627	3.16926	0.643211	2.66378	1.20849		5.84164	1.2768	3.95951	0.255949	2.10606	0.880073
	Grm3	4.2572	0.970698	1.73767	0.405582	2.19568	0.391357	1.95439	0.316681		1.39773	0.324928	2.57512	0.232138	2.04539	0.240357
	Paqr6	4.71419	0.802163	1.6084	0.291832	2.6643	0.739692	1.75081	0.30301		1.42404	0.319817	2.32147	0.358469	1.82187	0.639292
	Kcnn3	1.77375	0.254327	0.730572	0.254442	1.70325	0.341651	1.04731	0.238572		1.49285	0.189797	1.31297	0.463187	1.08835	0.0894
	Bmpr1b	2.13364	0.102967	0.707873	0.0713157	1.31064	0.493682	0.999491	0.106697		0.856271	0.128712	1.21623	0.318804	0.660747	0.146641
	Slc4a4	18.3965	2.60138	5.92816	0.607593	5.51029	0.744697	5.99511	1.52544		8.5222	1.55018	5.02505	0.430749	2.54658	0.181503
	Nwd1	4.16639	0.264472	1.3999	0.221323	3.52219	0.154123	2.44826	0.417385		2.04848	0.762892	2.8374	0.741022	2.31935	0.0857852
	Itih3	20.0998	5.26065	5.00698	0.906834	3.55393	0.667018	4.43745	1.36815		4.82663	0.804824	2.75408	0.244579	2.50947	0.575636
	S100b	55.5	6.36	27.9465	8.90221	28.2661	0.599796	18.0592	10.4265		11.524	6.65336	8.13314	4.69567	25.9441	14.9788
	Glul	740.577	4.80591	598.163	41.0926	606.093	11.3467	572.859	115.173		475.547	36.8606	580.765	36.105	495.34	45.4133
	Slc6a11	7.96042	0.7392	1.45331	0.313866	3.22606	0.502869	2.33279	0.861874		2.42152	0.561759	2.67506	1.08407	1.17325	0.164679
Oligodendrocytes	Sox10	3.483	0.545116	1.5851	0.421192	2.95374	0.775189	2.05286	1.07152		2.45751	0.657042	3.24917	1.00959	2.00315	0.862969
	Mag	42.5507	5.34208	28.0345	1.45419	24.0267	0.209691	29.3089	5.83581		25.4809	1.77946	24.8505	1.41895	27.0375	3.65784
	Mog	36.6056	13.5375	16.8304	6.68574	10.5031	0.563424	15.7511	7.60335		16.1591	1.56404	14.3976	1.58273	14.7795	9.05305
	Mobp	35.7435	6.77457	31.6947	14.0833	44.4048	10.6038	20.2234	4.59142		37.3274	3.20817	40.4747	9.6015	36.0605	15.0053
	Mbp	711.38	115.305	658.95	287.205	1118.64	274.819	530.491	114.171		751.486	106.072	970.664	203.042	965.514	387.984
	Cldn11	39.0845	12.4241	32.9226	16.2538	16.5046	1.46853	22.0439	10.5619		34.7603	1.9969	30.3769	1.72205	23.4492	12.6855
